# Supplementary material for: Genomic Comparison of the Closely-Related Salmonella enterica Serovars Enteritidis, Dublin and Gallinarum
Source: PLoS One. 2015 Jun 3;10(6):e0126883. doi: 10.1371/journal.pone.0126883 (PMC4454671; doi:10.1371/journal.pone.0126883)
Supplement: S1 Table — (CSV) [file pone.0126883.s001.csv]

Supplementary Table 1. Indels >1 bp between Enteritidis strains P125109 and LK5.
Indel Position in P125109 (bp #)	Indel Position in LK5 (bp #)	Relative Distance (# of bp)	Indel Effect in P125109	Indel Effect in LK5	Pseudo in P125109?	P125109 Gene Strand	P125109 Gene Name	P125109 Product Name/Comment
533287	533280	7	+ 9 bp dup @ 533286-533294	- 9 bp @ 533280	No	+	ushA	UDP-sugar hydrolase
853488	853469	19	+ 6 bp dup @ 853488-853493	- 6 bp @ 853476	No	-	ybiO	putative membrane protein
1363271	1363275	4	+ 175 bp @ 1363276-1363450	- 175 bp @ 1363275			intergenic
1434805	1434599	206	- 6 bp @ 1434806	+ 6 bp @ 1434605-1434610	No	+	pspA	phage shock protein A
1554930	1554729	201	+ 6 bp @ 1554930-1554935	- 6 bp @ 1554736	No	-	ydcZ	putative membrane protein
1559392	1559187	205	- 15 bp @ 1559393	+ 15 bp @ 1559193-1559207	No	-	yncD	probable TonB-dependent receptor YncD precursor; 5 aa added to N-term
1690579	1690383	196	+ 11 bp @ 1690579-1690589	- 11 bp @ 1690390	Yes	+	malY	aminotransferase (pseudogene); pseudogene in both P125109 & LK5; indel downstream of TAG
1697210	1697237	27	+ 186 bp @1697210-1697395	- 186 bp @1697237			rnfC	Electron transport complex protein
2018521	2018134	387	+ 40.6 kb @ 2018521-2059123	- 40.6 kb @ 2018119-2018134				ΦSE20 prophage in P125109; missing in LK5
2073374	2032375	40999	- 12 bp @ 2073376	+ 12 bp dup @ 2032386-2032397				adds 4 aa to N-term (MENN) to LK5
2796461	2755396	41065	-34 kb @ 2796461	+ 34 kb @ 2755396-2789427				ELPhiS prophage in LK5; missing in P125109
3073286	3066277	7009	+ 6 bp dup @ 3073286-3073291	- 6 bp @ 3066289	No	+	rcnA	putative High affinity Nickel transport protein
4368135	4361114	7021	+ 12 bp @ 4368136-4368147	- 12 bp @ 4361129	No	+		putative membrane protein; adds LMLV in-frame
4451867	4444832	7035	+ 233 bp @ 4451867-4452099	- 233 bp @ 4444832			intergenic
4472578	4465310	7268	+ 11 bp @ 4472579-4472589	- 11 bp @ 4468159	No	+	yjfK	conserved hypothetical protein; yjfK and yjfL in same ORF in LK5
4617719	4610438	7281	+ 7 bp dup @ 4617719-4617725	- 7 bp @ 4613283			intergenic
