# Supplementary material for: Genomic Comparison of the Closely-Related Salmonella enterica Serovars Enteritidis, Dublin and Gallinarum
Source: PLoS One. 2015 Jun 3;10(6):e0126883. doi: 10.1371/journal.pone.0126883 (PMC4454671; doi:10.1371/journal.pone.0126883)
Supplement: S2 Table — (CSV) [file pone.0126883.s002.csv]

Supplementary Table 2. 1-bp Indels between Enteritidis strains P125109 and LK5.
P125109 Indel Position (bp #)	LK5 Indel Position (bp #)	Relative Distance (# of bp)	P125109 Base or Gap	LK5 Base or Gap	P125109 SNP Base	LK5 SNP Base	P125109 Indel Position +/- 10 bp	LK5 Indel Position +/- 10 bp	P125109 codon	P125109 AA	LK5 codon	LK5 AA	P125109 Gene Strand	P125109 Gene Name or Intergenic	P125109 Product Name/Comment	LK5 Product Name/Comment
100389	100389	0	T	.	T	T	GCAATTTTTT_T_TGTATCAGGA	GGCAATTTTT_T_TGTATCAGGA						intergenic
137895	137894	1	T	.	T	T	GGGCTTTTTT_T_TGCGAAATCC	TGGGCTTTTT_T_TGCGAAATCC						intergenic		hypothetical protein
162160	162160	0	.	C	G	C	CGTTATGGGC_G_GTTCCAGCGT	GTTATGGGCG_C_GTTCCAGCGT	ACC	T	ACG	T	-		pseudogene SEN0139; putative aldo/keto reductase (pseudogene); truncated 40% in P125109 relative to LK5	Aldo-keto reductase; frameshift corrects reading frame in LK5
349964	349962	2	C	.	C	G	CGTTTAGCTG_C_GGGGTAAGTC	GCGTTTAGCT_G_GGGGTAAGTC						intergenic
393528	393524	4	G	.	G	G	CCGCTGGGGG_G_GAATAGCCAG	ACCGCTGGGG_G_GAATAGCCAG	GGG	G	G.G	-	+	foxA	ferrioxamine B receptor precursor; frameshift; truncated 13.8% in LK5	Ferrichrome-iron receptor
430106	430101	5	T	.	T	T	GCCTTTTTTT_T_TCATAAATCT	CGCCTTTTTT_T_TCATAAATCT						intergenic
536731	536716	15	T	.	T	T	GTTATTTTTT_T_TCTTTATAAT	AGTTATTTTT_T_TCTTTATAAT	AAA	K	A.A	-	-		SEN0478; probable secreted protein; frameshift; truncated 30% in LK5	Probable secreted protein
540081	540065	16	A	.	A	A	TGGCGAAAAA_A_ACCGGTTTAA	GTGGCGAAAA_A_ACCGGTTTAA	AAA	K	AA.	-	+	cueR	copper efflux regulator; frameshift; truncated 91% in LK5
638725	638708	17	G	.	G	T	GAAATGGTGT_G_CATGCCTTTT	TGGAATGGTG_T_CATGCCTTTT	CAC	H	.AC	-	-	ybdN	conserved hypothetical protein	Truncated 10.9% in LK5; frameshift; Co-activator of prophage gene expression IbrA
685395	685377	18	A	.	A	A	AAATTAAAAA_A_ACACTGGAAC	AAAATTAAAA_A_ACACTGGAAC	AAA	K	AA.	-	+		SEN0620; probable permease; frameshift, truncated 95%, pseudo in LK5
781665	781647	18	T	.	T	T	TCAGGTTTTT_T_TCATCGCTTC	TTCAGGTTTT_T_TCATCGCTTC	GAA	E	GA.	-	-	ybgR	probable cation transport protein; frameshift; truncated 52% in LK5	Zinc transporter ZitB
1151970	1151942	28	T	.	T	T	CCTTTTTTAT_T_TCCGTTAGAT	GCCTTTTTTA_T_TCCGTTAGAT						intergenic
1160077	1160048	29	T	.	T	T	TTTACTTTTT_T_TATTTTGTAT	TTTTACTTTT_T_TATTTTGTAT	TTA	L	.TA	-	+		SEN1063; putative membrane protein (pseudogene); both strains have frameshifts that truncate 37%	hypothetical protein
1256116	1256085	31	T	.	T	T	AGTGTTTTTT_T_TCTTAACCAT	CAGTGTTTTT_T_TCTTAACCAT	AAA	K	.AA	-	-	pagO	inner membrane protein (PagO); frameshift; truncated 76.7% in LK5	Permease of the drug/metabolite transporter (DMT) superfamily
1462482	1462282	200	.	T	T	T	TAAGGCACTT_T_TGCCTGTATA	AAGGCACTTT_T_TGCCTGTATA						intergenic
1634358	1634164	194	G	.	G	G	TTGTGGGGGG_G_GCCTTTGCGT	TTTGTGGGGG_G_GCCTTTGCGT	GGG	G	GG.	-	+	ydeE	putative membrane protein; frameshift; truncated 38% in LK5	Putative transport protein
1679700	1679505	195	T	.	T	T	TTTTCTTTTT_T_TATCACCACC	CTTTTCTTTT_T_TATCACCACC						intergenic
1940978	1940583	395	T	.	T	T	CTTTCTTTTT_T_TATTGTGGCA	GCTTTCTTTT_T_TATTGTGGCA						intergenic
1984581	1984185	396	T	.	T	T	TCAATTTTTT_T_TGCGCCGCCA	GTCAATTTTT_T_TGCGCCGCCA	CAA	Q	CA.	-	-	mviM	putative virulence factor MviM; frameshift; truncated 63% in LK5	Virulence factor MviM
2059059	2018059	41000	.	G	T	G	AGTGCTTGAA_T_AGTGGCGGAG	TTTGTTGAAT_G_ATTGGCGGAG							tRNA-Ser
2238334	2197344	40990	G	.	G	G	+ 1 bp @ 2238335	- 1 bp @ 2197358	GGC	G	.GC	-	+	yegS	conserved hypothetical protein (pseudogene); truncated 25% in P125109; frameshift restores reading frame in LK5	Transcription regulator [contains diacylglycerol kinase catalytic domain]
2607539	2566548	40991	.	C	A	C	GCGGCAGGGC_A_TATGATGTCG	CGGCAGGGCA_C_TATGATGTCG						intergenic
2935022	2928060	6962	A	.	A	A	AGAATAAAAA_A_ACGAGTAAAA	AAGAATAAAA_A_ACGAGTAAAA						intergenic
3999349	3992329	7020	T	.	T	T	AGAGCTTTTT_T_TACTCGGTCG	CAGAGCTTTT_T_TACTCGGTCG	TTA	L	.TA	-	+	wzzE	lipopolysaccharide biosynthesis protein; frameshift; truncated 17.2% in LK5	regulator of length of O-antigen component of lipopolysaccharide chains
4388225	4381192	7033	A	.	A	A	AAAGGAAAAA_A_ATAAAACCGA	AAAAGGAAAA_A_ATAAAACCGA	AAA	K	AA.	-	+	proP	ProP; frameshift; truncated 98.6% (after 6 aa) in LK5
4576689	4569409	7280	C	.	C	G	CGTTAAGCGG_C_CTTTCATTCT	CTGTTAATCG_G_TTTTTGTTCT						intergenic		Outer membrane fimbrial usher protein
4614245	4606965	7280	T	.	T	T	TTATTTTTTT_T_TCATAAATTG	ATTATTTTTT_T_TCATAAATTG	GAA	E	GA.	-	-		putative Type I restriction-modification system methyltransferase; SEN4290 frameshift, truncated 86% in LK5	Type I restriction-modification system, DNA-methyltransferase subunit M (EC 2.1.1.72)
