# Supplementary material for: Genomic Comparison of the Closely-Related Salmonella enterica Serovars Enteritidis, Dublin and Gallinarum
Source: PLoS One. 2015 Jun 3;10(6):e0126883. doi: 10.1371/journal.pone.0126883 (PMC4454671; doi:10.1371/journal.pone.0126883)
Supplement: S3 Table — (CSV) [file pone.0126883.s003.csv]

Supplementary Table 3. Validated SNPs between Enteritidis strains P125109 and LK5.
P125109 SNP Position (bp #)	LK5 SNP Position (bp #)	Relative Distance (# of bp)	P125109 SNP Base	LK5 SNP Base	P125109 SNP Base +/- 10 bp	LK5 SNP Base +/- 10 bp	P125109 Codon	P125109 AA	LK5 Codon	LK5 AA	P125109 Gene Strand	P125109 Gene Name or Intergenic	P125109 Product Name/Comment	LK5 Product Name/Comment
18334	18334	0	C	T	ACTGGGAATA_C_CCGAACAATG	ACTGGGAATA_T_CCGAACAATG	TAC	Y	TAT	Y	+		putative chitinase	Chitinase (EC 3.2.1.14)
20571	20571	0	G	T	GGGGGATACC_G_CCGAATTACA	GGGGGATACC_T_CCGAATTACA	GCC	A	TCC	S	+		putative chitinase	Putative hydroxymethyltransferase
26369	26369	0	C	T	ATACCCCCTC_C_GCATTATTCG	ATACCCCCTC_T_GCATTATTCG	TCC	S	TCT	S	+	bcfC	fimbrial usher protein	type 1 fimbriae anchoring protein FimD
28045	28045	0	C	A	GTTGACGAGG_C_CGGGGAAGTC	GTTGACGAGG_A_CGGGGAAGTC	GCC	A	GAC	D	+	bcfC	fimbrial usher protein	type 1 fimbriae anchoring protein FimD
45849	45849	0	A	G	TTCGTAAAAA_A_CGAGCTATTC	TTCGTAAAAA_G_CGAGCTATTC						intergenic
61633	61633	0	C	T	CGCCATTGGC_C_TGCTTGACGT	CGCCATTGGC_T_TGCTTGACGT	CAG	Q	CAA	Q	-		sensor kinase	Sensor kinase CitA, DpiB (EC 2.7.3.-)
63102	63102	0	G	T	GTAAACAGGA_G_CAGTAGAAAT	GTAAACAGGA_T_CAGTAGAAAT	CTC	L	ATC	I	-		sensor kinase	Sensor kinase CitA, DpiB (EC 2.7.3.-)
69867	69867	0	T	G	GTAGCGTTAC_T_TGAGAAAGAT	GTAGCGTTAC_G_TGAGAAAGAT	CTT	L	CGT	R	+	citE2	citrate lyase beta chain	Citrate lyase beta chain (EC 4.1.3.6)
82613	82613	0	C	A	GGGCAGCGGG_C_GATTTTGATC	GGGCAGCGGG_A_GATTTTGATC	CGC	R	CTC	L	-	caiC	probable crotonobetaine/carnitine-CoA ligase	Crotonobetaine carnitine-CoA ligase (EC 6.3.2.-)
83428	83428	0	A	G	GTACCATAAT_A_GCGCCGATTT	GTACCATAAT_G_GCGCCGATTT	GCT	A	GCC	A	-	caiC	probable crotonobetaine/carnitine-CoA ligase	Crotonobetaine carnitine-CoA ligase (EC 6.3.2.-)
88044	88044	0	G	T	GTTCAATATT_G_TTGAGCCAGC	GTTCAATATT_T_TTGAGCCAGC						intergenic		hypothetical protein
114120	114120	0	C	A	TGCGAGACGG_C_TTCCAGCGAA	TGCGAGACGG_A_TTCCAGCGAA	GCC	A	TCC	S	-	polB	DNA polymerase II	DNA polymerase II (EC 2.7.7.7)
120579	120579	0	C	T	CCACTCTACG_C_TGGTGGCGAT	CCACTCTACG_T_TGGTGGCGAT	AGC	S	AAC	N	-	araB	L-ribulokinase	Ribulokinase (EC 2.7.1.16)
123005	123005	0	G	A	GCGCGGGATC_G_AGCGCGGAGA	GCGCGGGATC_A_AGCGCGGAGA	CTC	L	CTT	L	-	yabJ	hypothetical ABC transporter	Thiamin ABC transporter, ATPase component / Thiamine transport ATP-binding protein thiQ
129446	129446	0	T	G	TGCGACCCCC_T_CGGCCCTGAC	TGCGACCCCC_G_CGGCCCTGAC	CGA	R	CGC	R	-	leuC	3-isopropylmalate dehydratase large subunit	3-isopropylmalate dehydratase large subunit (EC 4.2.1.33)
132942	132942	0	G	A	TTCTCGCGCC_G_GCGTTTATAG	TTCTCGCGCC_A_GCGTTTATAG	GCC	A	GCT	A	-	leuA	2-isopropylmalate synthase	2-isopropylmalate synthase (EC 2.3.3.13)
134411	134411	0	G	C	GCAGCCTGCG_G_TCAGTAACGC	GCAGCCTGCG_C_TCAGTAACGC	GTC	V	CTC	L	+	leuO	probable activator protein in leuABCD operon	Probable transcriptional activator for leuABCD operon
134979	134979	0	T	C	CAGGGCATGG_T_GCTTATCAGC	CAGGGCATGG_C_GCTTATCAGC	GTG	V	GCG	A	+	leuO	probable activator protein in leuABCD operon	Probable transcriptional activator for leuABCD operon
149733	149732	1	T	G	TCATTTAATG_T_CCCAGGGCTG	TCATTTAATG_G_CCCAGGGCTG	TCC	S	GCC	A	+	murG	UDP-N-acetylglucosamine:N-acetylmuramyl- (pentapeptide) pyrophosphoryl-undecaprenol N-acetylglucosamine transferase	UDP-N-acetylglucosamine--N-acetylmuramyl- (pentapeptide) pyrophosphoryl-undecaprenol N-acetylglucosamine transferase (EC 2.4.1.227)
156264	156263	1	G	A	ACCTCTCTGG_G_CCCGGATATG	ACCTCTCTGG_A_CCCGGATATG	GGC	G	GAC	D	+	ftsZ	cell division protein FtsZ	Cell division protein FtsZ (EC 3.4.24.-)
157605	157604	1	T	C	GCGAGCCAGT_T_GTTTTTTTTA	GCGAGCCAGT_C_GTTTTTTTTA						intergenic
172931	172931	0	A	C	GATGCTGGAA_A_ATTCCCAGCT	GATGCTGGAA_C_ATTCCCAGCT	ATT	I	ATG	M	-		putatuve glycosysl hydrolase	Alpha-L-arabinofuranosidase II precursor (EC 3.2.1.55)
189465	189465	0	C	A	TGCCGACTCG_C_CTGTGGGTGG	TGCCGACTCG_A_CTGTGGGTGG	CGC	R	CGA	R	+	acnB	aconitate hydratase 2 (citrate hydro-lyase 2)	Aconitate hydratase 2 (EC 4.2.1.3)
196607	196607	0	T	C	ATGGAGCAGG_T_CTCCGACAGG	ATGGAGCAGG_C_CTCCGACAGG	ACC	T	GCC	A	-	speD	s-adenosylmethionine decarboxylase proenzyme (ec 4.1.1.50) (adometdc) (samdc) [contains: s-adenosylmethionine decarboxylase beta chain; s-adenosylmethionine decarboxylase alpha chain]	S-adenosylmethionine decarboxylase proenzyme (EC 4.1.1.50), prokaryotic class 1A
208100	208100	0	A	C	TTGCGGCCAT_A_GTCAAATTTG	TTGCGGCCAT_C_GTCAAATTTG	TAT	Y	GAT	D	-	stiC	putativie fimbrial usher. putativie fimbrial usher	putativie fimbrial usher
211813	211813	0	G	A	GCCATCTGGA_G_TCCGTGCAGG	GCCATCTGGA_A_TCCGTGCAGG	GAG	E	GAA	E	+	yadE	conserved hypothetical protein	Polysaccharide deacetylase
218287	218287	0	C	A	CCGCAGGACT_C_GCAATAACCG	CCGCAGGACT_A_GCAATAACCG	GAG	E	TAG	*	-	dksA	dosage-dependent dnaK suppressor protein	C4-type zinc finger protein, DksA/TraR family; truncated 25% relative to P125109
229683	229683	0	G	A	GTGGCAACAG_G_CTATCTGGTC	GTGGCAACAG_A_CTATCTGGTC	GCT	A	ACT	T	+	fhuB	ferrichrome transport protein FhuB precursor	Ferric hydroxamate ABC transporter (TC 3.A.1.14.3), permease component FhuB
237853	237853	0	A	C	AACCGAAGCG_A_CCGGAATGCG	AACCGAAGCG_C_CCGGAATGCG	ACC	T	CCC	P	+	stfG	putative minor fimbrial subunit	Minor fimbrial subunit StfG
239683	239683	0	T	C	AGCGGCGGGA_T_GCAGTTCATA	AGCGGCGGGA_C_GCAGTTCATA	ATC	I	GTC	V	-	hemL	Glutamate-1-semialdehyde 2,1-aminomutase	Glutamate-1-semialdehyde aminotransferase (EC 5.4.3.8)
249031	249031	0	G	A	GCTGTATGTG_G_AGCTACAATT	GCTGTATGTG_A_CGCTACAATT	GAG	E	AAG	K	+	cdaR	carbohydrate diacid regulator (sugar diacid regulator)	Sugar diacid utilization regulator SdaR
249032	249032	0	A	C	CTGTATGTGG_A_GCTACAATTG	CTGTATGTGA_C_GCTACAATTG	GAG	E	GCG	A	+	cdaR	carbohydrate diacid regulator (sugar diacid regulator)	Sugar diacid utilization regulator SdaR
250456	250456	0	T	G	GTAGCTGTGC_T_GCGTGGCGTT	GTAGCTGTGC_G_GCGTGGCGTT	CAG	Q	CCG	P	-		putative viral enhancing factor	Enhancin (EC 3.4.24.-)
255987	255987	0	G	T	TACAGCTCGC_G_CAGCAGGCTC	TACAGCTCGC_T_CAGCAGGCTC	CGC	R	AGC	S	-	glnD	[Protein-PII] uridylyltransferase	[Protein-PII] uridylyltransferase (EC 2.7.7.59)
305048	305048	0	A	G	GACACGATAG_A_TAATGCTATC	GACACGATAG_G_TAATGCTATC	ATC	I	ACC	T	-	dniR	membrane-bound lytic murein transglycosylase d precursor	Membrane-bound lytic murein transglycosylase D precursor (EC 3.2.1.-)
316698	316697	1	G	A	ACTCTTTTGA_G_TGGATAGGTT	ACTCTTTTGA_A_TGGATAGGTT	GAG	E	GAA	E	+		rhs-associated protein	hypothetical protein
327879	327878	1	G	T	GCAGAACGGG_G_GCATGACAAT	GCAGAACGGG_T_GCATGACAAT	GGC	G	TGC	C	+		transposase (fragment)	TnpA
328893	328892	1	T	G	TCAACCTTAT_T_ACTCCGGCCT	TCAACCTTAT_G_ACTCCGGCCT	ATT	I	ATG	M	+	sinR	LysR-family transcriptional regulator	Probable HTH-type transcriptional regulator sinR
351933	351931	2	G	A	AGTCAGTTCA_G_GAGAGTTTCT	AGTCAGTTCA_A_GAGAGTTTCT	CAG	Q	CAA	Q	+		putative permease/MSF transporter	Putative permease
353437	353435	2	T	C	GCGATGGTTG_T_GGCGGCGGCG	GCGATGGTTG_C_GGCGGCGGCG	GTG	V	GCG	A	+		3-isopropylmalate dehydratase large subunit 2 (ec 4.2.1.33) (isopropylmalate isomerase 2) (alpha-ipm isomerase 2) (ipmi 2). 3-isopropylmalate dehydratase large subunit 2 (ec 4.2.1.33) (isopropylmalate isomerase 2) (alpha-ipm isomerase 2) (ipmi 2)	3-isopropylmalate dehydratase large subunit (EC 4.2.1.33)
357149	357147	2	A	T	TTTAACGTCA_A_ATTTTATCTC	TTTAACGTCA_T_ATTTTATCTC	TTG	L	ATG	M	-		conserved hypothetical protein
362833	362831	2	G	A	CACCCTGCGC_G_GAGCCTGAGC	CACCCTGCGC_A_GAGCCTGAGC	TCC	S	TCT	S	-	stbC	outer membrane fimbrial usher protein	FIG031703: Fimbriae usher protein StbC
363634	363632	2	T	C	GAATGTCGGG_T_ATCCATTTTC	GAATGTCGGG_C_ATCCATTTTC	ACC	T	GCC	A	-	stbB	fimbrial chaperone protein
401171	401167	4	C	T	CGCCGTTGAC_C_GCTGGCTGGA	CGCCGTTGAC_T_GCTGGCTGGA	CGC	R	TGC	C	+	prpE	PrpE protein	Propionate--CoA ligase (EC 6.2.1.17)
406617	406613	4	C	T	AGCATTCCTT_C_TGCGAACACC	AGCATTCCTT_T_TGCGAACACC	TCT	S	TTT	F	+	yaiU	puative autotransporter/virulence factor	Putative flagellin structural protein
407370	407366	4	G	A	GTTGGTCTGG_G_TACTCAGTTC	GTTGGTCTGG_A_TACTCAGTTC	GGT	G	GAT	D	+	yaiU	puative autotransporter/virulence factor	Putative flagellin structural protein
411602	411598	4	T	G	GCGCCGTGGC_T_GGTTGTGGTT	GCGCCGTGGC_G_GGTTGTGGTT	TGG	W	GGG	G	+	yaiW	putative lipoprotein	Putative outer membrane lipoprotein
449946	449941	5	A	C	ACGCCTGCGC_A_TCGTATTGTG	ACGCCTGCGC_C_TCGTATTGTG	CAT	H	CCT	P	+	ribD	riboflavin biosynthesis protein RibD	Diaminohydroxyphosphoribosylaminopyrimidine deaminase (EC 3.5.4.26) / 5-amino-6-(5-phosphoribosylamino)uracil reductase (EC 1.1.1.193)
468453	468448	5	T	C	CTAAATTGAG_T_TTGAGCAGCC	CTAAATTGAG_C_TTGAGCAGCC	AAA	K	AAG	K	-	yajR	hypothetical major facilitator family transport protein	Putative transport protein
469778	469773	5	T	G	AAGAGCTTCG_T_TTCTGGATGA	AAGAGCTTCG_G_TTCTGGATGA	TTT	F	GTT	V	+		putative exported protein	Putative periplasmic protein
470758	470753	5	T	C	CTAAAGTAAC_T_CTGAAAAAAG	CTAAAGTAAC_C_CTGAAAAAAG	ACT	T	ACC	T	+		putative exported protein	Putative periplasmic protein
471763	471758	5	T	C	GGTCGCGTAT_T_AGACGGCAAA	GGTCGCGTAT_C_AGACGGCAAA	TAG	*	CAG	Q	+		conserved hypthetical protein (pseudogene); reading frame restored in LK5	TETRATRICOPEPTIDE REPEAT FAMILY PROTEIN
483722	483717	5	C	G	AGTGCTGGCG_C_TGGCGGTCTA	AGTGCTGGCG_G_TGGCGGTCTA	CTG	L	GTG	V	+	clpX	ATP-dependent clp protease ATP-binding subunit ClpX	ATP-dependent Clp protease ATP-binding subunit ClpX
504441	504435	6	G	A	GTTGTTCGGG_G_TGGGACTTTA	GTTGTTCGGG_A_TGGGACTTTA	CAC	H	CAT	H	-	ylaB	hypothetical 58.9 kDa protein in tesb-hha intergenic region. Contains probable N-terminal signal sequence	Uncharacterized protein YlaB
513535	513529	6	A	G	TTGTCTGGAA_A_GTTACGATCG	TTGTCTGGAA_G_GTTACGATCG	AGT	S	GGT	G	+	acrR	potential acrAB operon repressor	Transcription repressor of multidrug efflux pump acrAB operon, TetR (AcrR) family
544577	544561	16	C	T	GCGTCAGGAT_C_GCGGGTGAAA	GCGTCAGGAT_T_GCGGGTGAAA	GAT	D	AAT	N	-	ybbO	hypothetical oxidoreductase	Putative NAD(P)-dependent oxidoreductase EC-YbbO
546022	546006	16	A	G	CCTTACCGGA_A_TTGAACTGGT	CCTTACCGGA_G_TTGAACTGGT	ATT	I	GTT	V	+	ybbA	hypothetical ABC transporter ATP-binding protein	Uncharacterized metabolite ABC transporter in Enterobacteriaceae, ATP-binding protein EC-YbbA
558150	558134	16	A	G	CCATTGGATT_A_TCGCAAATCG	CCATTGGATT_G_TCGCAAATCG	TTA	L	TTG	L	+	gcl	glyoxylate carboligase	Glyoxylate carboligase (EC 4.1.1.47)
561577	561561	16	T	C	GGCGGTAGAC_T_CGATCCTGAT	GGCGGTAGAC_C_CGATCCTGAT	TCG	S	CCG	P	+		probable metabolite transport protein	Probable metabolite transport protein
565589	565573	16	C	T	ACGCTGATGC_C_GGGTATTATT	ACGCTGATGC_T_GGGTATTATT	CCG	P	CTG	L	+	ybbY	putative permease protein	Putative purine permease ybbY
577233	577217	16	A	G	ACATTTACAG_A_GGGAAGGCGA	ACATTTACAG_G_GGGAAGGCGA	CCT	P	CCC	P	-	lpxH	conserved hypothetical protein	UDP-2,3-diacylglucosamine hydrolase (EC 3.6.1.-)
582334	582318	16	T	C	TCGCCAACGA_T_CTTGCCATTT	TCGCCAACGA_C_CTTGCCATTT	ATC	I	GTC	V	-	folD	FolD bifunctional protein [includes: methylenetetrahydrofolate dehydrogenase; methenyltetrahydrofolate cyclohydrolase	Methylenetetrahydrofolate dehydrogenase (NADP+) (EC 1.5.1.5) / Methenyltetrahydrofolate cyclohydrolase (EC 3.5.4.9)
607803	607787	16	C	A	CAGGGGGAAA_C_CCCTGTCGGT	CAGGGGGAAA_A_CCCTGTCGGT	ACC	T	AAC	N	+	apeE	outer membrane esterase	Outer membrane esterase
608041	608025	16	C	T	GCCATTTGCG_C_GCCGGTCAGG	GCCATTTGCG_T_GCCGGTCAGG	CGC	R	CGT	R	+	apeE	outer membrane esterase	Outer membrane esterase
638716	638700	16	A	G	TGCGTTTGTG_A_AATGGTGTGC	TGCGTTTGTG_G_AATGGTGTCA	TCA	S	CCA	P	-	ybdN	conserved hypothetical protein	Co-activator of prophage gene expression IbrA
644369	644352	17	G	A	AAACGACAGA_G_GTGAAGGGCG	AAACGACAGA_A_GTGAAGGGCG	GAG	E	GAA	E	+	ahpF	alkyl hydroperoxide reductase F52A protein (subunit F)	Alkyl hydroperoxide reductase protein F (EC 1.6.4.-)
653713	653696	17	C	T	TAAACAGCGG_C_GGCAGGTTCT	TAAACAGCGG_T_GGCAGGTTCT	CCG	P	CCA	P	-	citT	citrate carrier	Citrate Succinate antiporter (TC 2.A.47.3.2)
660758	660741	17	A	T	GAAAGACGCC_A_GGACGTGATG	GAAAGACGCC_T_GGACGTGATG	CAG	Q	CTG	L	+	dpiB	sensor kinase DpiB	Sensor kinase CitA, DpiB (EC 2.7.3.-)
661305	661288	17	G	T	ACGAGGTGGT_G_ATAGAGGTCG	ACGAGGTGGT_T_ATAGAGGTCG	GTG	V	GTT	V	+	dpiB	sensor kinase DpiB	Sensor kinase CitA, DpiB (EC 2.7.3.-)
664020	664003	17	C	T	AATTTTTGAA_C_GGTATGTATG	AATTTTTGAA_T_GGTATGTATG						intergenic
668456	668439	17	C	T	TGGTAAATAA_C_CGGCATCACT	TGGTAAATAA_T_CGGCATCACT	GTT	V	ATT	I	-	ybeF	lysR-family transcriptional regulator	LysR-family transcriptional regulator YbeF
680784	680767	17	A	G	TTATCAAGCA_A_GTTTACGTTA	TTATCAAGCA_G_GTTTACGTTA	TTG	L	CTG	L	-	rlpB	rare lipoprotein B precursor	LPS-assembly lipoprotein RlpB precursor (Rare lipoprotein B)
696870	696852	18	A	G	GATGGGGACT_A_GCCTGGCAGT	GATGGGGACT_G_GCCTGGCAGT	TAG	*	CAG	Q	-		putative cytoplasmic protein (pseudogene); restores ORF in LK5	Putative cytoplasmic protein
716869	716851	18	T	C	GTTCAATCCG_T_CCTGATTTTT	GTTCAATCCG_C_CCTGATTTTT						intergenic
718358	718340	18	T	C	GTATTACCCG_T_CTGCGCCTGA	GTATTACCCG_C_CTGCGCCTGA	CGT	R	CGC	R	+	nagE	pts system, N-acetylglucosamine-specific IIABC component	PTS system, N-acetylglucosamine-specific IIA component (EC 2.7.1.69) / PTS system, N-acetylglucosamine-specific IIB component (EC 2.7.1.69) / PTS system, N-acetylglucosamine-specific IIC component (EC 2.7.1.69)
721398	721380	18	C	T	CTTCCCCCAC_C_AGCAGTCGAA	CTTCCCCCAC_T_AGCAGTCGAA						intergenic
728940	728922	18	G	A	CTGTTGCTAA_G_CGATTCACTT	CTGTTGCTAA_A_CGATTCACTT						intergenic
737463	737445	18	A	G	CATGAGTCGC_A_ACAAACACGG	CATGAGTCGC_G_ACAAACACGG	GTT	V	GTC	V	-	speF	ornithine decarboxylase, inducible (ec 4.1.1.17)	Ornithine decarboxylase (EC 4.1.1.17)
786995	786977	18	C	T	AATCTCCCTG_C_CGCATCATTT	AATCTCCCTG_T_CGCATCATTT	CGG	R	CGA	R	-		LysR-family transcriptional regulator	Transcriptional regulator
787085	787067	18	C	T	TTAACAAGTG_C_GGTACAAAAG	TTAACAAGTG_T_GGTACAAAAG	CCG	P	CCA	P	-		LysR-family transcriptional regulator	Transcriptional regulator
788302	788284	18	C	T	GTTCAAAACT_C_ATCGCAGATC	GTTCAAAACT_T_ATCGCAGATC	CTC	L	CTT	L	+		putative cation transporter (pseudogene)	anion transporter
788746	788728	18	A	G	CGGTAGGATG_A_ACTATCGCAC	CGGTAGGATG_G_ACTATCGCAC	TGA	*	TGG	W	+		putative cation transporter (pseudogene); reading frame restored in LK5	anion transporter
789389	789371	18	T	C	CCGCGCTCGA_T_GACGTGGGCT	CCGCGCTCGA_C_GACGTGGGCT	GAT	D	GAC	D	+		oxaloacetate decarboxylase alpha chain
789488	789470	18	G	C	TGCGCGAACT_G_AAAAAAGCCA	TGCGCGAACT_C_AAAAAAGCCA	CTG	L	CTC	L	+		oxaloacetate decarboxylase alpha chain
789503	789485	18	C	G	AAGCCATGCC_C_AAAACCCCAC	AAGCCATGCC_G_AAAACCCCGC	CCC	P	CCG	P	+		oxaloacetate decarboxylase alpha chain
789512	789494	18	A	G	CCAAAACCCC_A_CTGCAGATGC	CGAAAACCCC_G_CTGNNNNNNN	CCA	P	CCG	P	+		oxaloacetate decarboxylase alpha chain
799987	799969	18	T	A	GTACGCCGGA_T_TTGTCCGCCA	GTACGCCGGA_A_TTGTCCGCCA	AAA	K	AAT	N	-	galE	UDP-glucose 4-epimerase	UDP-N-acetylglucosamine 4-epimerase (EC 5.1.3.7) / UDP-glucose 4-epimerase (EC 5.1.3.2)
807666	807648	18	C	T	CCGCTGTAGC_C_TGGGAATATC	CCGCTGTAGC_T_TGGGAATATC	AGG	R	AAG	K	-	ybhA	conserved hypothetical protein	Putative phosphatase
831768	831750	18	C	A	TGCTTTTCTT_C_GCCCAGGTTC	TGCTTTTCTT_A_GCCCAGGTTC	TTC	F	TTA	L	+	moaD	molybdopterin converting factor, subunit 1	Molybdenum cofactor biosynthesis protein MoaD
868232	868207	25	T	C	GCAGAATATA_T_GCCATCGCCT	GCAGAATATA_C_GCCATCGCCT	GCA	A	GCG	A	-	ybiU	conserved hypothetical protein	hypothetical protein
873027	873002	25	C	T	CGGCGACATG_C_TTCAAATCAG	CGGCGACATG_T_TTCAAATCAG	AAG	K	AAA	K	-	pflE	putative pyruvate formate-lyase 3 activating enzyme	Pyruvate formate-lyase activating enzyme (EC 1.97.1.4)
905210	905185	25	T	C	TCATGAGAAC_T_AGTATCAACC	TCATGAGAAC_C_AGTATCAACC	TAG	*	CAG	Q	+		oxygen-insensitive NADPH nitroreductase (pseudogene)	Oxygen-insensitive NADPH nitroreductase (EC 1.-.-.-)
909178	909152	26	G	T	TTGGCGAACC_G_GAGGAGATTT	TTGGCGAACC_T_GAGGAGATTT	CCG	P	CCT	P	+	potG	putrescine transport ATP-binding protein PotG	Putrescine transport ATP-binding protein PotG (TC 3.A.1.11.2)
919683	919657	26	T	C	ATTACAGCGT_T_GAAGCGGCGG	ATTACAGCGT_C_GAAGCGGCGG	AAC	N	GAC	D	-	artI	arginine-binding periplasmic protein 1 precursor	Arginine ABC transporter, periplasmic arginine-binding protein ArtI
919716	919690	26	C	T	GGGATCAGGC_C_GTCGAACGCC	GGGATCAGGC_T_GTCGAACGCC	GGC	G	AGC	S	-	artI	arginine-binding periplasmic protein 1 precursor	Arginine ABC transporter, periplasmic arginine-binding protein ArtI
920824	920798	26	G	A	TAGTAGGTAA_G_AAGAATTGTC	TAGTAGGTAA_A_AAGAATTGTC						intergenic
933710	933684	26	C	T	TTGAATGTGA_C_CGGAACCTGT	TTGAATGTGA_T_CGGAACCTGT	GTC	V	ATC	I	-	ybjX	putative virK protein	Virulence factor VirK
937016	936990	26	C	T	ATGCTAATGG_C_GTCAGTGGCG	ATGCTAATGG_T_GTCAGTGGCG	GGC	G	GGT	G	+	ybjZ	conserved hypothetical ABC transporter	Macrolide export ATP-binding/permease protein MacB (EC 3.6.3.-)
974539	974513	26	T	C	AGATGGCCAT_T_AGCGTGGCGA	AGATGGCCAT_C_AGCGTGGCGA	CTA	L	CTG	L	-	ycaO	conserved hypothetical protein	hypothetical protein
980334	980308	26	T	G	CGCTGGTGCC_T_CTGGCGTCCC	CGCTGGTGCC_G_CTGGCGTCCC	CCT	P	CCG	P	+	cmk	cytidylate kinase	Cytidylate kinase (EC 2.7.4.14)
989409	989383	26	A	G	GGTGCTTGAG_A_TTATCTCGCT	GGTGCTTGAG_G_TTATCTCGCT	ATT	I	GTT	V	+	ycaQ	conserved hypothetical protein	Putative cytoplasmic protein
990423	990397	26	A	C	CAACCCAGCC_A_GCTGGAACAT	CAACCCAGCC_C_GCTGGAACAT	CAG	Q	CCG	P	+	kdsB	3-deoxy-manno-octulosonate cytidylyltransferase	3-deoxy-manno-octulosonate cytidylyltransferase (EC 2.7.7.38)
1019733	1019707	26	T	G	TTTGTCGCCT_T_CCTTCTTCCA	TTTGTCGCCT_G_CCTTCTTCCA	GAA	E	GCA	A	-		hypothetical phage protein	Gifsy-2 prophage protein
1033399	1033373	26	G	T	GGCTTGGGAC_G_CTGCTATCAG	GGCTTGGGAC_T_CTGCTATCAG	ACG	T	ACT	T	+	pqiB	putative secreted protein	Paraquat-inducible protein B
1035179	1035153	26	C	T	AAAGTACTGG_C_AAGCGCATGG	AAAGTACTGG_T_AAGCGCATGG	GCA	A	GTA	V	+	ymbA	putative lipoprotein	probable lipoprotein protein YPO1422
1040000	1039974	26	G	A	GAGCACCCCT_G_GCGATGTAAA	GAGCACCCCT_A_GCGATGTAAA						intergenic
1044191	1044165	26	C	T	GGTTTTCTAT_C_ACTGCGGGCA	GGTTTTCTAT_T_ACTGCGGGCA						intergenic
1057807	1057781	26	T	C	GAACATTCAA_T_AGGGTTAACA	GAACATTCAA_C_AGGGTTAACA						intergenic
1059092	1059066	26	T	C	TTGTTATTGG_T_GTTAAAAAAA	TTGTTATTGG_C_GTTAAAAAAA	ACA	T	ACG	T	-	pipD	putative secreted peptidase	Probable dipeptidase (EC 3.4.-.-)
1079947	1079921	26	T	C	AAGACACGGT_T_CAGTGGCAAC	AAGACACGGT_C_CAGTGGCAAC	GTT	V	GTC	V	+	scsB	membrane protein, suppressor for copper-sensitivity B precursor	Membrane protein, suppressor for copper-sensitivity ScsB
1081832	1081806	26	C	A	CGCGCAGGGG_C_TGATACCGTC	CGCGCAGGGG_A_TGATACCGTC	CTG	L	ATG	M	+	agp	glucose-1-phosphatase precursor (G1Pase), secreted (pseudogene)	Glucose-1-phosphatase (EC 3.1.3.10)
1087664	1087638	26	C	T	CCAGTTTTTC_C_ACGGCCTCGA	CCAGTTTTTC_T_ACGGCCTCGA	GTG	V	GTA	V	-		proline dehydrogenase (proline oxidase)	Transcriptional repressor of PutA and PutP / Proline dehydrogenase (EC 1.5.99.8) (Proline oxidase) / Delta-1-pyrroline-5-carboxylate dehydrogenase (EC 1.5.1.12)
1095448	1095422	26	G	T	CGAATAGACG_G_CAGCGCACAT	CGAATAGACG_T_CAGCGCACAT	TGC	C	TGA	*	-		putative sodium/glucose cotransporter
1103512	1103485	27	G	T	GTGCTTTCAA_G_TACTTCATTT	GTGCTTTCAA_T_TACTTCATTT	CTT	L	ATT	I	-		putative exported protein
1112862	1112835	27	A	C	TCAGGAAGCT_A_TGAAACTGGC	TCAGGAAGCT_C_TGAAACTGGC	ATG	M	CTG	L	+		putative transposase	Transposase insE for insertion sequence IS3A/B/C/D/E/fA/fB
1126845	1126818	27	C	T	GGCTTATTTC_C_AGGAAAAGTC	GGCTTATTTC_T_AGGAAAAGTC						intergenic
1143758	1143731	27	G	T	TCTGCGCCCA_G_TTTGTGGTTC	TCTGCGCCCA_T_TTTGTGGTTC	CTG	L	ATG	M	-	amyA	cytoplasmic alpha-amylase	Cytoplasmic alpha-amylase (EC 3.2.1.1)
1159508	1159480	28	C	T	AAAGCGGATG_C_TGGCTGAAAA	AAAGCGGATG_T_TGGCTGAAAA						intergenic
1163256	1163227	29	T	G	TCATGCCTGG_T_GGATGGCGCA	TCATGCCTGG_G_GGATGGCGCA	TGG	W	GGG	G	+	yecA	conserved hypothetical protein	hypothetical protein
1163955	1163926	29	T	A	GATACTTCCC_T_GCGTGGCGAG	GATACTTCCC_A_GCGTGGCGAG	CAG	Q	CTG	L	-	tyrP	tyrosine-specific transport protein	Tyrosine-specific transport protein
1164733	1164704	29	C	T	ACGCTATTTT_C_GTCAAATGGT	ACGCTATTTT_T_GTCAAATGGT						intergenic
1174322	1174293	29	T	C	CCAAATCACG_T_CAGCAGGGGA	CCAAATCACG_C_CAGCAGGGGA	CGT	R	CGC	R	+	motA	motility protein A	Flagellar motor rotation protein MotA
1178963	1178934	29	A	G	CACTACGCCA_A_TTTCAAAAAC	CACTACGCCA_G_TTTCAAAAAC	AAT	N	AGT	S	+	cheM	methyl-accepting chemotaxis protein II	Methyl-accepting chemotaxis protein II (aspartate chemoreceptor protein)
1203325	1203296	29	C	T	GACGATAAAA_C_AACATGCGAT	GACGATAAAA_T_AACATGCGAT	ACA	T	ATA	I	+		putative membrane protein	Putative membrane protein
1204878	1204849	29	T	C	ACCAGGTGCC_T_GATCTGCAGC	ACCAGGTGCC_C_GATCTGCAGC	CCT	P	CCC	P	+	ruvB	Holliday junction DNA helicase	Holliday junction DNA helicase RuvB
1206054	1206025	29	C	A	AGGCCAAACG_C_CACGCCCAGA	AGGCCAAACG_A_CACGCCCAGA	GCG	A	TCG	S	-	zunB	high-affinity zinc uptake system membrane protein	Zinc ABC transporter, inner membrane permease protein ZnuB
1240314	1240284	30	C	T	GACCTTCATC_C_AGGACCGCCC	GACCTTCATC_T_AGGACCGCCC	CAG	Q	TAG	*	+		phage tail fibre protein involved in host recognition (remnant)	Phage tail fiber protein
1248118	1248088	30	T	A	TCTCAGGAAG_T_CAACGCCCAG	TCTCAGGAAG_A_CAACGCCCAG	GTC	V	GAC	D	+		exported phage protein	phage-tail assembly-like protein
1250605	1250575	30	T	C	CGATAAATCA_T_GCCGCCGATG	CGATAAATCA_C_GCCGCCGATG	CAT	H	CAC	H	+	mig-3	phage tail fibre protein (remnant)	Phage tail fiber protein
1277487	1277456	31	T	G	CCATGAAAAC_T_CTGGGCTACG	CCATGAAAAC_G_CTGGGCTACG	ACT	T	ACG	T	+	kdgR	transcriptional regulator KdgR	Transcriptional regulator KdgR, KDG operon repressor
1278667	1278636	31	T	A	CTCCTGGTTT_T_AGTAACTCAT	CTCCTGGTTT_A_AGTAACTCAT						intergenic
1281189	1281158	31	C	T	ACGCCGTCAT_C_TGGAACAAAG	ACGCCGTCAT_T_TGGAACAAAG	ATC	I	ATT	I	+		penicillin-binding protein	Cell division protein FtsI [Peptidoglycan synthetase] (EC 2.4.1.129)
1289005	1288974	31	T	C	GATGAAACGC_T_GGAAATCGTT	GATGAAACGC_C_GGAAATCGTT	CTG	L	CCG	P	+	yoaE	putative membrane protein	Putative inner membrane protein
1317293	1317262	31	C	A	GTGAAAAAGC_C_GGGGCGGCAT	GTGAAAAAGC_A_GGGGCGGCAT	GCC	A	GCA	A	+	emtA	membrane-bound lytic murein transglycosylase E	Membrane-bound lytic murein transglycosylase E (EC 3.2.1.-)
1319180	1319149	31	T	C	CCACCGCCGG_T_TCCGGTGCTG	CCACCGCCGG_C_TCCGGTGCTG	ACC	T	GCC	A	-	treA	Periplasmic trehalase	Trehalase (EC 3.2.1.28); Periplasmic trehalase precursor (EC 3.2.1.28)
1325689	1325658	31	A	G	ATGTTCCCGT_A_TCCGCATAAA	ATGTTCCCGT_G_TCCGCATAAA	TAC	Y	CAC	H	-	hyaF	hydrogenase-1 operon protein HyaF	Hydrogenase maturation factor hoxQ
1327645	1327614	31	T	C	CGATGTCGCT_T_CCCGGTTTTT	CGATGTCGCT_C_CCCGGTTTTT	GGA	G	GGG	G	-		probable Ni/Fe-hydrogenase 1 b-type cytochrome subunit	Ni,Fe-hydrogenase I cytochrome b subunit
1333502	1333471	31	A	G	TTCACACTAT_A_GCCCTGGCAG	TTCACACTAT_G_GCCCTGGCAG						intergenic
1336728	1336697	31	A	C	AGACCAGTAG_A_GCCAGAATGA	AGACCAGTAG_C_GCCAGAATGA	GCT	A	GCG	A	-	ychM	putative sulphate transporter	Putative sulfate permease
1354210	1354179	31	C	A	GCTGACCACG_C_ACATTTTTAT	GCTGACCACG_A_ACATTTTTAT						intergenic
1356600	1356569	31	G	A	CCGGAAAACG_G_TAAAAACCAC	CCGGAAAACG_A_TAAAAACCAC	GGT	G	GAT	D	+	narG	respiratory nitrate reductase 1 alpha chain	Respiratory nitrate reductase alpha chain (EC 1.7.99.4)
1365349	1365143	206	C	T	AACTAACATA_C_CCTGTATTTT	AACTAACATA_T_CCTGTATTTT	GGG	G	GGA	G	-	ychJ	conserved hypothetical protein	hypothetical protein
1383947	1383741	206	A	G	TTACAGTGAG_A_GTCGTAAACA	TTACAGTGAG_G_GTCGTAAACA						intergenic
1402592	1402386	206	C	G	GGCAAAAATC_C_TCACCGTTGT	GGCAAAAATC_G_TCACCGTTGT	CTC	L	GTC	V	+	sohB	putative protease	Possible protease sohB (EC 3.4.21.-)
1419399	1419192	207	C	A	ATTCATGGAT_C_GCATTGCGAT	ATTCATGGAT_A_GCATTGCGAT	GCG	A	GCT	A	-	yciR	conserved hypothetical protein	hypothetical protein
1421331	1421124	207	G	C	GACGAATCTG_G_TGGGCAATGC	GACGAATCTG_C_TGGGCAATGC	CAC	H	CAG	Q	-	rnb	Exoribonuclease II	Exoribonuclease II (EC 3.1.13.1)
1435487	1435286	201	C	T	GAGCTTGCCG_C_AGGCGAAAAG	GAGCTTGCCG_T_AGGCGAAAAG	GCA	A	GTA	V	+	pspC	phage shock protein C	Phage shock protein C
1436899	1436698	201	C	T	CTGGCACCCG_C_CGATGAAAAC	CTGGCACCCG_T_CGATGAAAAC	GCC	A	GTC	V	+	ycjX	putative ATP-binding protein	Conserved protein YcjX with nucleoside triphosphate hydrolase domain
1445558	1445357	201	C	T	CTCTGTTTAT_C_CCTGGATCGC	CTCTGTTTAT_T_CCTGGATCGC	GAT	D	AAT	N	-		putative oxidoreductase	Putative oxidoreductase
1472428	1472228	200	A	G	AGATAAATAT_A_CATATATATC	AGATAAATAT_G_CATATATATC						intergenic
1474447	1474247	200	T	C	GTTAATGGGT_T_GATTTTTAGA	GTTAATGGGT_C_GATTTTTAGA	AAC	N	GAC	D	-		predicted phage protein	Unknown function
1474943	1474743	200	T	C	GCTCTTTGAG_T_GTTACATCAT	GCTCTTTGAG_C_GTTACATCAT	ACA	T	ACG	T	-		predicted phage protein	Unknown function
1479592	1479392	200	G	T	AAAAAGTTCT_G_CCCGCCATAT	AAAAAGTTCT_T_CCCGCCATAT						intergenic
1482103	1481903	200	C	A	TATCATCACG_C_CCCGAAAAAT	TATCATCACG_A_CCCGAAAAAT						intergenic		hypothetical protein
1487650	1487450	200	T	C	CTGAAGAGCT_T_GCTGAGGGTG	CTGAAGAGCT_C_GCTGAGGGTG	AAG	K	GAG	E	-	hslJ	heat shock protein (hslJ)	Heat shock protein hslJ
1497271	1497071	200	T	A	ACGAAAAGGT_T_CGCGCCGAGC	ACGAAAAGGT_A_CGCGCCGAGC	GTT	V	GTA	V	+	hrpA	ATP-dependent helicase HrpA	ATP-dependent helicase hrpA
1498834	1498634	200	A	C	TTTTGCGCCG_A_GTAGTTATCG	TTTTGCGCCG_C_GTAGTTATCG	AGT	S	CGT	R	+	cybB	cytochrome b561 (cytochrome b-561)	Cytochrome b(561)
1501867	1501667	200	C	T	CATTTGCCAG_C_CATCGCGTAA	CATTTGCCAG_T_CATCGCGTAA	TGG	W	TGA	*	-		putative membrane protein (pseudogene); SEN415 truncated further
1502407	1502207	200	G	T	AAACCGACGA_G_AAAGGTAACG	AAACCGACGA_T_AAAGGTAACG	CTC	L	ATC	I	-		putative amino acid ABC transporter	Putative amino acid ABC transporter
1517942	1517742	200	C	T	GGGCTTTCGT_C_GTCGCGTACG	GGGCTTTCGT_T_GTCGCGTACG	CGT	R	TGT	C	+	opgD	Glucans biosynthesis protein D precursor.	Glucans biosynthesis protein D precursor
1533003	1532803	200	A	G	GCCTACCAGC_A_CATGATGTTT	GCCTACCAGC_G_CATGATGTTT	GTG	V	GCG	A	-	ydcK	putative transferase	FIG005189: putative transferase clustered with tellurite resistance proteins TehA/TehB
1544898	1544698	200	G	A	GCATGGGATC_G_CGACGATACC	GCATGGGATC_A_CGACGATACC	CGC	R	CAC	H	+	ydcR	putative regulatory protein	Transcriptional regulator, GntR family domain / Aspartate aminotransferase (EC 2.6.1.1)
1546039	1545839	200	G	T	GGAAGCTGGC_G_CCAGCGCTGG	GGAAGCTGGC_T_CCAGCGCTGG	GCG	A	GCT	A	+	ydcW	putative aldehyde dehydrogenase	4-aminobutyraldehyde dehydrogenase (EC 1.2.1.19)
1550971	1550771	200	C	T	TTGGCCCCCA_C_GCCGTCATCT	TTGGCCCCCA_T_GCCGTCATCT	GTG	V	ATG	M	-	srfB	putative virulence effector protein	SrfB
1573043	1572852	191	G	C	CATCACCTGA_G_CATGGCCGTC	CATCACCTGA_C_CATGGCCGTC	GCT	A	GGT	G	-	narZ	respiratory nitrate reductase 2 alpha chain	Respiratory nitrate reductase alpha chain (EC 1.7.99.4)
1575469	1575278	191	G	T	AGCTGGACAA_G_CGTCCAAATT	AGCTGGACAA_T_CGTCCAAATT						intergenic
1604159	1603967	192	A	T	AATCCCTCTA_A_AACAATTTTA	AATCCCTCTA_T_AACAATTTTA	TTA	L	ATA	I	-		putative isomerase	S-adenosylmethionine:tRNA ribosyltransferase-isomerase (EC 5.-.-.-)
1611263	1611071	192	C	T	GAACTAATTG_C_TGTGAAAATT	GAACTAATTG_T_TGTGAAAATT	TGC	C	TGT	C	+		putative alcohol dehydrogenase	Starvation sensing protein RspB
1626132	1625939	193	A	G	TCATCAGCCA_A_GCAATAGCGG	TCATCAGCCA_G_GCAATAGCGG	GCT	A	GCC	A	-	yneH	probable glutaminase	Glutaminase (EC 3.5.1.2)
1635760	1635566	194	G	A	TAAGGTTGCC_G_CGCAGCGAAA	TAAGGTTGCC_A_CGCAGCGAAA	CGC	R	CGT	R	-	ydeI	putative periplasmic protein	Putative periplasmic protein
1636095	1635901	194	G	A	CGACATCAGC_G_CCGGTGAGCG	CGACATCAGC_A_CCGGTGAGCG						intergenic
1639753	1639559	194	G	A	TTGAGGAACT_G_TGTGATGATC	TTGAGGAACT_A_TGTGATGATC						intergenic
1641678	1641484	194	T	C	TCGCGCCGGT_T_GAATTGATTC	TCGCGCCGGT_C_GAATTGATTC	GTT	V	GTC	V	+	ydfZ	conserved hypothetical protein	hypothetical protein
1647098	1646904	194	T	C	GCAGGAAATT_T_ACCCAACTGA	GCAGGAAATT_C_ACCCAACTGA						intergenic
1650571	1650377	194	G	C	GACGGCAACA_G_CACATCTGAT	GACGGCAACA_C_CACATCTGAT	AGC	S	ACC	T	+	dmsA1	putative dimethyl sulphoxide reductase subunit A	Anaerobic dimethyl sulfoxide reductase chain A (EC 1.8.99.-)
1656696	1656502	194	T	G	TCTGGCTGGA_T_CGTGAGAGCG	TCTGGCTGGA_G_CGTGAGAGCG	GAT	D	GAG	E	+	ynfI	conserved hypothetical protein	Putative oxidoreductase component of anaerobic dehydrogenases; Functional role page for Chaperone protein TorD
1659979	1659785	194	T	C	AAGCGCGCTG_T_AAGCAACGCG	AAGCGCGCTG_C_AAGCAACGCG	TGT	C	TGC	C	+		putative ABC transporter ATP/GTP-binding protein	L-proline glycine betaine ABC transport system permease protein ProV (TC 3.A.1.12.1)
1671650	1671456	194	G	A	ACCAAACGCT_G_CGATCGATCC	ACCAAACGCT_A_CGATCGATCC	GCA	A	GTA	V	-	pntB	pyridine nucleotide transhydrogenase subunit-beta	NAD(P) transhydrogenase subunit beta (EC 1.6.1.2)
1681327	1681132	195	G	A	CATGCCGCCT_G_GCTCGCCTTT	CATGCCGCCT_A_GCTCGCCTTT	TGG	W	TAG	*	+		conserved hypothetical protein; SEN1576 truncated 10%	Putative periplasmic protein,hypothetical protein
1693333	1693127	206	G	T	GGCGCCCCGG_G_GGGGCAAAGA	GGCGCCCCGG_T_GGGGCAAAGA						intergenic
1697410	1697018	392	G	A	GCAAAGCCGC_G_GTGGAAGCGG	GTAAAGCCGC_A_GTGGAGGCGG	GCG	A	GCA	A	+	rnfC	Electron transport complex protein	Electron transport complex protein RnfC
1697416	1697024	392	A	G	CCGCGGTGGA_A_GCGGCTATCG	CCGCAGTGGA_G_GCGGCTATCG	GAA	E	GAG	E	+	rnfC	Electron transport complex protein	Electron transport complex protein RnfC
1697446	1697054	392	G	A	AAGCCCGCAA_G_CAGGAGCAGC	AAGCCCGCAA_A_CAGGAGCAGC	AAG	K	AAA	K	+	rnfC	Electron transport complex protein	Electron transport complex protein RnfC
1697465	1697073	392	G	A	GCAGGCCGGA_G_GCGAACCTGC	GCAGGCCGGA_A_GCGAACCTGC	GGC	G	AGC	S	+	rnfC	Electron transport complex protein	Electron transport complex protein RnfC
1697536	1697144	392	T	C	CCAAAGCCCG_T_AAGCAGGAGC	CCAAAGCCCG_C_AAACAGGAGC	CGT	R	CGC	R	+	rnfC	Electron transport complex protein	Electron transport complex protein RnfC
1697539	1697147	392	G	A	AAGCCCGTAA_G_CAGGAGCAGC	AAGCCCGCAA_A_CAGGAGCAGC	AAG	K	AAA	K	+	rnfC	Electron transport complex protein	Electron transport complex protein RnfC
1715322	1714930	392	C	T	GGGCGACATT_C_CTACGCCGTT	GGGCGACATT_T_CTACGCCGTT	CCT	P	TCT	S	+	nemA	N-ethylmaleimide reductase	N-ethylmaleimide reductase (EC 1.-.-.-)
1728469	1728076	393	T	C	AACCTATGGC_T_TTGCTGGCAA	AACCTATGGC_C_TTGCTGGCAA	AAA	K	AAG	K	-	ssaU	putative type III secretion protein	Type III secretion inner membrane protein (YscU,SpaS,EscU,HrcU,SsaU, homologous to flagellar export components)
1732159	1731766	393	T	C	GTAATAATCG_T_CTGTTGCTGC	GTAATAATCG_C_CTGTTGCTGC	ACG	T	GCG	A	-	ssaO	putative type III secretion protein	Type III secretion spans bacterial envelope protein (YscO)
1739654	1739261	393	A	G	GGCCTGCCTG_A_TGCGCCATGT	GGCCTGCCTG_G_TGCGCCATGT	CAT	H	CAC	H	-	ssaG	putative pathogenicity island protein	Secretion system apparatus SsaG
1751000	1750607	393	A	G	TGCCGTTACT_A_GACCAGGCAA	TGCCGTTACT_G_GACCAGGCAA	CTA	L	CTG	L	+	ssrA	putative two-component sensor kinase	Secretion system regulator: Sensor component (EC 2.7.3.-) (EC 2.7.1.40)
1760475	1760082	393	C	T	CGACGAAGGC_C_GCGATGCGTT	CGACGAAGGC_T_GCGATGCGTT	CGC	R	TGC	C	+	ttrA	tetrathionate reductase subunit A	Tetrathionate reductase subunit A
1769962	1769569	393	C	A	CGTTACTGGC_C_GGTTGTTCAA	CGTTACTGGC_A_GGTTGTTCAA	GCC	A	GCA	A	+	lppB	major outer membrane lipoprotein	major outer membrane lipoprotein
1769973	1769580	393	A	G	GGTTGTTCAA_A_CAACGCTAAA	GGTTGTTCAA_G_CAACGCTAAA	AAC	N	AGC	S	+	lppB	major outer membrane lipoprotein	major outer membrane lipoprotein
1777036	1776643	393	A	G	CAGGTCATAC_A_ACAGACAAAA	CAGGTCATAC_G_ACAGACAAAA						intergenic
1779541	1779147	394	G	A	CGCTTCCAGC_G_TATCGTCCCC	CGCTTCCAGC_A_TATCGTCCCC	ACG	T	ATG	M	-		conserved hypothetical protein	FIG002649: ydiI hotdog fold superfamily
1781027	1780633	394	G	T	CCCAGGTGCC_G_CGTTTTACCG	CCCAGGTGCC_T_CGTTTTACCG	CGC	R	CGA	R	-	ydiJ	conserved hypothetical FAD-binding protein	Fe-S protein, homolog of lactate dehydrogenase SO1521
1784663	1784269	394	A	T	CTGGCGACAC_A_CCCATCTCTC	CTGGCGACAC_T_CCCATCTCTC	ACA	T	ACT	T	+	ydiL	Conserved hypothetical protein	hypothetical protein
1787654	1787260	394	A	G	TATGATGATG_A_GGGGCGTAGC	TATGATGATG_G_GGGGCGTAGC	AGG	R	GGG	G	+	ydiN	Putative MFS-family transport protein	hypothetical protein
1801472	1801078	394	A	G	CGGAAAGGTT_A_GTAATCATTT	CGGAAAGGTT_G_GTAATCATTT	ACT	T	ACC	T	-	pps	phosphoenolpyruvate synthase	Phosphoenolpyruvate synthase (EC 2.7.9.2)
1805479	1805085	394	A	C	GTCGAGCCAT_A_CGCCAGGAGC	GTCGAGCCAT_C_CGCCAGGAGC	TAT	Y	GAT	D	-	ydiU	conserved hypothetical protein	Selenoprotein O and cysteine-containing homologs
1846734	1846339	395	G	T	ACCATGGAAC_G_CGTTTTTAAA	ACCATGGAAC_T_CGTTTTTAAA	GCG	A	GAG	E	-	astC	succinylornithine transaminase	Succinylornithine transaminase (EC 2.6.1.81)
1855524	1855129	395	G	A	ATTATTCGCT_G_AAAACGCCTG	ATTATTCGCT_A_AAAACGCCTG	CTG	L	CTA	L	+	sppA	protease IV	Protease IV (EC 3.4.21.-)
1873368	1872973	395	A	C	CATCGTCAGA_A_ATGACGCGCT	CATCGTCAGA_C_ATGACGCGCT	ATT	I	ATG	M	-		putative regulatory protein	Transcriptional regulator
1876934	1876540	394	G	T	GACTGGCTAA_G_CATTAGCGCT	GACTGGCTAA_T_CATTAGCGCT						intergenic		hypothetical protein
1879413	1879019	394	C	T	ACATTATGTC_C_ATTTCTATGA	ACATTATGTC_T_ATTTCTATGA	CAT	H	TAT	Y	+	yeaJ	membrane protein	Putative two-component response regulator and GGDEF family protein YeaJ
1883249	1882855	394	A	T	GCCTTTAGCC_A_GGCAAGTTAC	GCCTTTAGCC_T_GGCAAGTTAC	AGG	R	TGG	W	+	yeaN	putative membrane protein	hypothetical protein
1895227	1894833	394	G	A	CCCGCCGTCG_G_CTTTTGCCAT	CCCGCCGTCG_A_CTTTTGCCAT	CCG	P	TCG	S	-		putative ABC transport ATP-binding subunit	Nickel transport ATP-binding protein nikE2 (TC 3.A.1.5.3)
1895316	1894922	394	C	G	GGCAGAAATC_C_TAAACGTCAG	GGCAGAAATC_G_TAAACGTCAG	AGG	R	ACG	T	-		putative ABC transport ATP-binding subunit	Nickel transport ATP-binding protein nikE2 (TC 3.A.1.5.3)
1903278	1902884	394	G	A	ACATTTTCAA_G_TCTATAAAAG	ACATTTTCAA_A_TCTATAAAAG						intergenic
1908163	1907769	394	G	A	AAGTATTTAT_G_TGATTCTATC	AAGTATTTAT_A_TGATTCTATC						intergenic
1927127	1926733	394	G	A	TTATCGGCCT_G_GTTTACATTT	TTATCGGCCT_A_GTTTACATTT	CTG	L	CTA	L	+	potB	spermidine/putrescine transport system permease protein PotB	Spermidine Putrescine ABC transporter permease component PotB (TC 3.A.1.11.1)
1928670	1928276	394	G	A	CGTTTCAGGC_G_TTCCTCGTAA	CGTTTCAGGC_A_TTCCTCGTAA	GCG	A	GCA	A	+	sifA	putative virulence determinant	SifA protein
1951600	1951205	395	C	G	ACCCGCCGTC_C_GGTCGCCCGC	ACCCGCCGTC_G_GGTCGCCCGC	CGG	R	CCG	P	-	ptsG	PTS system, glucose-specific IIBC component	PTS system, glucose-specific IIB component (EC 2.7.1.69) / PTS system, glucose-specific IIC component (EC 2.7.1.69)
1982952	1982557	395	A	G	TGATGATAAG_A_GAGATCTGAC	TGATGATAAG_G_GAGATCTGAC	TCT	S	TCC	S	-	mviN	virulence factor MviN	Proposed peptidoglycan lipid II flippase MurJ
1984769	1984373	396	T	G	TACGGTATGC_T_CCAGCTTTCG	TACGGTATGC_G_CCAGCTTTCG	AGC	S	CGC	R	-	mviM	putative virulence factor MviM	Virulence factor MviM
1990183	1989787	396	C	T	ATAAAAAATG_C_GCTTACCTGT	ATAAAAAATG_T_GCTTACCTGT						intergenic		Dihydroorotase (EC 3.5.2.3)
2014496	2014099	396	C	A	ATCTTAACCT_C_TTGTTTTTGC	ATCTTAACCT_A_TTGTTTTTGC	GAG	E	TAG	*	-		hypothetical protein	Not annotated, but ORF would be truncated 27% relative to P125109
2014810	2014413	396	C	G	TCACAGAGAG_C_CGCATTGTCA	TCACAGAGAG_G_CGCATTGTCA						intergenic
2018513	2018116	396	C	A	CTCCGGTTTT_C_GAGACCGTCC	CTCCGGTTTT_A_GAGACCGGTC						intergenic
2060389	2019389	41000	T	G	TCATGTCACT_T_ACTGATACTA	TCATGTCACT_G_ACTGATACTA	CTT	L	CTG	L	+		phage integrase (remnant); pseudogene
2061588	2020588	41000	A	G	AAGGCTGCTG_A_CTCAGGGGAT	AAGGCTGCTG_G_CTCAGGGGAT	ACT	T	GCT	A	+		phage integrase	Integrase
2062613	2021613	41000	G	A	TGGTCAGGCC_G_TTTGAGTTTG	TGGTCAGGCC_A_TTTGAGTTTG	CCG	P	CCA	P	+		phage integrase	Integrase
2075106	2034118	40988	C	T	CCGGCCTTGC_C_CTATTGACCA	CCGGCCTTGC_T_CTATTGACCA	GCC	A	GCT	A	+		exported protein	hypothetical protein
2078391	2037403	40988	C	T	TTCCTGTTAT_C_GTTTTTATTT	TTCCTGTTAT_T_GTTTTTATTT	GAT	D	AAT	N	-		hypothetical protein
2079385	2038397	40988	C	T	AAACTATTTT_C_CTTGTTCACT	AAACTATTTT_T_CTTGTTCACT						intergenic
2080200	2039212	40988	C	T	CAACAACAGT_C_ATTTCTTCTG	CAACAACAGT_T_ATTTCTTCTG	GTC	V	GTT	V	+		putative DNA-binding protein	hypothetical protein
2082171	2041183	40988	C	A	TCAGAGTTCG_C_CCCATCAAGC	TCAGAGTTCG_A_CCCATCAAGC	GCC	A	GAC	D	+		conserved hypothetical protein
2086579	2045591	40988	T	C	TTTGATTTGC_T_CGCTACCTCT	TTTGATTTGC_C_CGCTACCTCT	GAG	E	GGG	G	-		conserved hypothetical protein	hypothetical protein
2099666	2058678	40988	G	A	TACTAATACA_G_ATACTCCAGC	TACTAATACA_A_ATACTCCAGC						intergenic
2100664	2059676	40988	C	T	GCGGCAGGTG_C_GCGTTAAGTA	GCGGCAGGTG_T_GCGTTAAGTA						intergenic
2127768	2086780	40988	G	A	GCCTCGAAAT_G_CACATTGATA	GCCTCGAAAT_A_CACATTGATA	ATG	M	ATA	I	+	pduL	propanediol utilization protein	Propanediol utilization protein PduL
2131226	2090238	40988	A	C	ATAACGCCGG_A_CCCCACCATC	ATAACGCCGG_C_CCCCACCATC	GAC	D	GCC	A	+	pduQ	putative propanol dehydrogenase	Putative iron-containing NADPH-dependent propanol dehydrogenase
2140726	2099738	40988	G	A	TTATGGATAC_G_CTCAGACGGC	TTATGGATAC_A_CTCAGACGGC						intergenic
2144992	2104004	40988	A	G	AGATATCATC_A_GGCGCAATTA	AGATATCATC_G_GGCGCAATTA	TCA	S	TCG	S	+	sopA	secreted protein SopA	secreted effector protein
2172706	2131717	40989	T	C	TGCAACTTTC_T_CCACTGCATT	TGCAACTTTC_C_CCACTGCATT	AGA	R	GGA	G	-	rfbX	O-antigen transporter	O-antigen flippase Wzx
2180760	2139773	40987	T	G	GCGCTCCGGA_T_CGTTTACATG	GCGCTCCGGA_G_CGTTTACATG	GAT	D	GCT	A	-	rfbA	TDP-glucose pyrophosphorylase	Glucose-1-phosphate thymidylyltransferase (EC 2.7.7.24)
2192607	2151620	40987	A	G	GCCCGCTTCC_A_CCAGACGCTG	GCCCGCTTCC_G_CCAGACGCTG	GTG	V	GCG	A	-	cpsG	phosphomannomutase	Phosphomannomutase (EC 5.4.2.8)
2200415	2159428	40987	G	A	ATTTTATGAA_G_TTCAGTACGT	ATTTTATGAA_A_TTCAGTACGT	AAC	N	AAT	N	-	wcaD	colanic acid polymerase	Colanic acid polymerase WcaD
2206828	2165840	40988	C	A	CGCTGCGAAT_C_TCTGACAAAG	CGCTGCGAAT_A_TCTGACAAAG	GAG	E	GAT	D	-	wza	putative polysaccharide export protein	Polysaccharide export lipoprotein Wza
2211311	2170323	40988	T	C	CCCGTCCAGT_T_GCAACTGGTA	CCCGTCCAGT_C_GCAACTGGTA	CAA	Q	CGA	R	-	asmA	putative outer membrane assembly protein	AsmA protein
2216034	2175045	40989	T	C	TACGCTCTCC_T_GTATTGGCGT	TACGCTCTCC_C_GTATTGGCGT	TGT	C	CGT	R	+	yegE	putative membrane protein	Putative membrane protein
2231955	2190966	40989	G	A	GCGCTTGCCG_G_ACGGGATTTA	GCGCTTGCCG_A_ACGGGATTTA	GGA	G	GAA	E	+		hypothetical protein	Putative inner membrane protein
2236344	2195355	40989	T	A	TGTGATACAG_T_TTCTCCATTG	TGTGATACAG_A_TTCTCCATTG	AAA	K	AAT	N	-		conserved hypothetical protein	putative cytoplasmic protein
2250757	2209767	40990	T	C	CAGAGTGTAA_T_TCCCCGCCTC	CAGAGTGTAA_C_TCCCCGCCTC	AAT	N	AGT	S	-	pegA	putative fimbrial subunit protein	probable fimbrial chain protein stcA
2256571	2215581	40990	T	C	ATATTGATTT_T_ACCCAGGCAA	ATATTGATTT_C_ACCCAGGCAA	TTT	F	TTC	F	+		putative lipoprotein	Putative lipoprotein
2260216	2219226	40990	T	G	CAAAGAACGC_T_GTCAGGATTA	CAAAGAACGC_G_GTCAGGATTA	TGT	C	GGT	G	+	yehV	putative transcriptional regulator	HTH-type transcriptional regulator mlrA
2272083	2231093	40990	A	G	ATGTTCAATG_A_CCTGCGCGCC	ATGTTCAATG_G_CCTGCGCGCC	GTC	V	GCC	A	-	yohF	putative oxidoreductase	3-oxoacyl-[acyl-carrier protein] reductase (EC 1.1.1.100)
2293090	2252099	40991	G	A	CTAAGCTGCG_G_CCAGAAGCCA	CTAAGCTGCG_A_CCAGAAGCCA	CCG	P	TCG	S	-	yeiB	putative membrane protein	Putative inner membrane protein
2302173	2261182	40991	T	G	CTCTTTTTAT_T_CAGGCGAGTC	CTCTTTTTAT_G_CAGGCGAGTC						intergenic
2318621	2277630	40991	G	A	CCACGCGCCA_G_GATGATTTTA	CCACGCGCCA_A_GATGATTTTA	CAG	Q	CAA	Q	+	rtn	rtn protein	Rtn protein
2351956	2310965	40991	T	C	GTTGATCTTT_T_GGCACGCCGG	GTTGATCTTT_C_GGCACGCCGG	CCA	P	CCG	P	-	napA	probable nitrate reductase	Periplasmic nitrate reductase precursor (EC 1.7.99.4)
2361761	2320771	40990	C	T	CGTATGTCAA_C_CTATCTGGAT	CGTATGTCAA_T_CTATCTGGAT	ACC	T	ATC	I	+	yojN	putative two-component system sensor kinase	Two-component sensor protein RcsD (EC 2.7.3.-)
2386824	2345833	40991	G	T	ATATCCCACT_G_CGCCCGCGTT	ATATCCCACT_T_CGCCCGCGTT	CTG	L	CTT	L	+	glpB	Anaerobic glycerol-3-phosphate dehydrogenase subunit B	Anaerobic glycerol-3-phosphate dehydrogenase subunit B (EC 1.1.5.3)
2387369	2346378	40991	T	C	GTGAGGTCGC_T_TGTCCGTCGG	GTGAGGTCGC_C_TGTCCGTCGG	GCT	A	GCC	A	+	glpC	anaerobic glycerol-3-phosphate dehydrogenase subunit C	Anaerobic glycerol-3-phosphate dehydrogenase subunit C (EC 1.1.5.3)
2391411	2350420	40991	A	G	GCGGCAACCT_A_GGTCGGCAGG	GCGGCAACCT_G_GGTCGGCAGG	TAG	*	CAG	Q			putative transport protein (pseudogene); corrects reading frame in LK5	Inner membrane transport protein YfaV
2410247	2369256	40991	C	T	CAAAGGTGTC_C_CGCTGCGCGA	CAAAGGTGTC_T_CGCTGCGCGA	CGG	R	CGA	R	-	menD	menaquinone biosynthesis protein	2-succinyl-5-enolpyruvyl-6-hydroxy-3- cyclohexene-1-carboxylic-acid synthase (EC 2.2.1.9)
2422355	2381363	40992	A	T	CCAGGATCTC_A_TCCTTACTGA	CCAGGATCTC_T_TCCTTACTGA	GAT	D	GAA	E	-	nuoL	NADH dehydrogenase I chain L	NADH-ubiquinone oxidoreductase chain L (EC 1.6.5.3)
2426844	2385852	40992	A	G	GAAGCTTGCC_A_CGGAAAGCAC	GAAGCTTGCC_G_CGGAAAGCAC	GTG	V	GCG	A	-	nuoG	NADH dehydrogenase I chain G	NADH-ubiquinone oxidoreductase chain G (EC 1.6.5.3)
2435477	2394485	40992	A	G	TAATTAGCAG_A_CAACGCAGAC	TAATTAGCAG_G_CAACGCAGAC						intergenic
2438830	2397838	40992	T	C	AGGCCGACCA_T_ATTCAGCCCG	AGGCCGACCA_C_ATTCAGCCCG	ATG	M	GTG	V	-	yfbS	putative sodium/sulphate transporter	Putative transport protein
2441704	2400712	40992	G	A	TAAAAAATTT_G_TGCAAAACAA	TAAAAAATTT_A_TGCAAAACAA						intergenic
2446734	2405742	40992	T	C	TGGGTTTTGC_T_AAAGGCATTC	TGGGTTTTGC_C_AAAGGCATTC	GCT	A	GCC	A	+	yfcC	putative membrane protein	Putative S-transferase
2462825	2421833	40992	C	T	GACGACAATC_C_TCAATATCCA	GACGACAATC_T_TCAATATCCA	GAG	E	GAA	E	-		conserved hypothetical protein	Putative cytoplasmic protein
2463887	2422895	40992	T	C	TACTCCGCGA_T_GACAACCGCC	TACTCCGCGA_C_GACAACCGCC	ATC	I	GTC	V	-		putative amino acid transporter	Putative amino acid transporter
2466824	2425832	40992	C	G	TAATCAATTA_C_TTATAAAAAT	TAATCAATTA_G_TTATAAAAAT						intergenic
2469425	2428433	40992	G	A	CATAGGCGCC_G_CGGATTTGAC	CATAGGCGCC_A_CGGATTTGAC	CGC	R	CGT	R	-	purF	amidophosphoribosyltransferase	Amidophosphoribosyltransferase (EC 2.4.2.14)
2483597	2442605	40992	C	T	AACCTGCAAT_C_AGGCCGACAC	AACCTGCAAT_T_AGGCCGACAC	CTG	L	CTA	L	-	fabB	3-oxoacyl-[acyl-carrier-protein] synthase I	3-oxoacyl-[acyl-carrier-protein] synthase, KASI (EC 2.3.1.41)
2485549	2444557	40992	A	G	CGTTGCGTCA_A_GTGTTATGCT	CGTTGCGTCA_G_GTGTTATGCT	CAA	Q	CAG	Q	+		conserved hypothetical protein	5-methylaminomethyl-2-thiouridine-forming enzyme mnmC
2501019	2460027	40992	C	T	TGTAGTGCTA_C_ACTCCAGACC	TGTAGTGCTA_T_ACTCCAGACC						intergenic
2511033	2470041	40992	C	A	GTTTCACCAC_C_CCCTTCAGGA	GTTTCACCAC_A_CCCTTCAGGA						intergenic
2513974	2472982	40992	A	C	CGTGCGCAGG_A_GCAAAATCGC	CGTGCGCAGG_C_GCAAAATCGC	GAG	E	GCG	A	+	ddg	putative acyltransferase	Lipid A biosynthesis lauroyl acyltransferase (EC 2.3.1.-)
2538291	2497299	40992	C	T	GGGCTATCGA_C_CTCTTGCACA	GGGCTATCGA_T_CTCTTGCACA	GTC	V	ATC	I	-	lig	DNA ligase	DNA ligase (EC 6.5.1.2)
2547491	2506499	40992	G	A	TTGTCCCATA_G_AATTTTCCTC	TTGTCCCATA_A_AATTTTCCTC						intergenic		Pyridoxal kinase (EC 2.7.1.35)
2554976	2513984	40992	T	C	CTGCGGGCTA_T_ACAGCCAGTT	CTGCGGGCTA_C_ACAGCCAGTT	TAT	Y	TGT	C	-	cysP	thiosulphate-binding protein precursor	Sulfate and thiosulfate binding protein CysP
2555457	2514465	40992	G	A	CTGTTGTTCG_G_CAGACGGCTT	CTGTTGTTCG_A_CAGACGGCTT	CCG	P	TCG	S	-	cysP	thiosulphate-binding protein precursor	Sulfate and thiosulfate binding protein CysP
2557214	2516222	40992	C	T	CATCTTCTTT_C_AGATCGACGC	CATCTTCTTT_T_AGATCGACGC	CTG	L	CTA	L	-		conserved hypothetical protein	Predicted iron-dependent peroxidase, Dyp-type family
2560938	2519946	40992	C	T	TGGCGGCGGG_C_TCGATTTAAC	TGGCGGCGGG_T_TCGATTTAAC	CTC	L	TTC	F	+	hemF	Coproporphyrinogen III oxidase, aerobic	Coproporphyrinogen III oxidase, aerobic (EC 1.3.3.3)
2573093	2532101	40992	G	A	TCGCTGCGAT_G_CGCCTGGCGC	TCGCTGCGAT_A_CGCCTGGCGC	CAT	H	TAT	Y	-	eutN	ethanolamine utilization protein	Ethanolamine utilization polyhedral-body-like protein EutN
2588386	2547394	40992	G	A	GCAGCGGGCC_G_CTTCACGCTC	GCAGCGGGCC_A_CTTCACGCTC	GCG	A	GTG	V	-	aegA	putative oxidoreductase	Glutamate synthase [NADPH] small chain (EC 1.4.1.13)
2605502	2564510	40992	T	C	CCCAACGATG_T_CCGGAACCAC	CCCAACGATG_C_CCGGAACCAC	GAC	D	GGC	G	-		putative permease	D-glycerate transporter (predicted)
2607122	2566130	40992	A	G	CTACAAAACG_A_TTTTCCTTCA	CTACAAAACG_G_TTTTCCTTCA	AAT	N	AAC	N	-		conserved regulatory protein	Sugar diacid utilization regulator SdaR
2620592	2579600	40992	G	A	AATAGCTCCA_G_GCCCGGCACG	AATAGCTCCA_A_GCCCGGCACG	CTG	L	TTG	L	-		putative membrane protein	Putative cytochrome C-type biogenesis protein
2634495	2593503	40992	T	C	TACCTGATTG_T_CGGCCATGGC	TACCTGATTG_C_CGGCCATGGC	GAC	D	GGC	G	-	shdA	host colonisation factor (ShdA)	AIDA autotransporter-like protein
2637457	2596465	40992	A	C	CGCTTAAATT_A_AACCCCCTTA	CGCTTAAATT_C_AACCCCCTTA	TAA	*	GAA	E		ratB	putative outer membrane protein (RatB) (pseudogene); reading frame corrected in LK5	putative outer membrane protein
2644835	2603843	40992	C	T	AATAGCCCGC_C_GCGCAACGGG	AATAGCCCGC_T_GCGCAACGGG	GCG	A	GCA	A	-	ratA	putative exported protein (RatA)	RatA homolog
2666105	2625113	40992	G	A	CCATTTCCCT_G_GCTTTTTATA	CCATTTCCCT_A_GCTTTTTATA	CAG	Q	TAG	*	-		dimethyl sulfoxide reductase	frameshift, truncated after 15 aa in LK5; pseudogene in LK5
2683531	2642539	40992	T	C	AAACTCCGTA_T_ATCACTCAAT	AAACTCCGTA_C_ATCACTCAAT						intergenic
2708639	2667647	40992	T	C	ATTGTGCCAA_T_ATTCAAAAGA	ATTGTGCCAA_C_ATTCAAAAGA						intergenic
2727511	2686519	40992	C	T	GGCAAACATG_C_TCGCCATGCC	GGCAAACATG_T_TCGCCATGCC	AGC	S	AAC	N	-	lepB	signal peptidase I	Signal peptidase I (EC 3.4.21.89)
2732147	2691155	40992	G	A	AACGTCGCCC_G_ATGGCACATA	AACGTCGCCC_A_ATGGCACATA	TCG	S	TTG	L	-	rpoE	RNA polymerase sigma-E factor (sigma-24)	RNA polymerase sigma factor RpoE
2736265	2695273	40992	C	T	TGAAAATCGG_C_CGCTACATCG	TGAAAATCGG_T_CGCTACATCG	GGC	G	GGT	G	+	srmB	ATP-dependent RNA helicase SrmB	ATP-dependent RNA helicase SrmB
2746269	2705277	40992	T	C	GATTAATTAG_T_CGTATCCTGT	GATTAATTAG_C_CGTATCCTGT	AGT	S	AGC	S	+	pssA	CDP-diacylglycerol-serine O-phosphatidyltransferase	CDP-diacylglycerol--serine O-phosphatidyltransferase (EC 2.7.8.8)
2747147	2706155	40992	T	C	GATATTTCTG_T_ATATAGGTGG	GATATTTCTG_C_ATATAGGTGG	ATA	I	ATG	M	-	kgtP	alpha-ketoglutarate permease	Alpha-ketoglutarate permease
2754069	2713077	40992	C	T	TCCTCACAGG_C_TTCTTAACGA	TCCTCACAGG_T_TTCTTAACGA						intergenic
2761814	2720822	40992	A	G	CGCGCCACGC_A_CCAGCCGTCA	CGCGCCACGC_G_CCAGCCGTCA	TGC	C	CGC	R	-		conserved hypothetical protein	Putative cytoplasmic protein
2767905	2726913	40992	G	T	GCTCGCTAAC_G_CCCGCTTGAT	GCTCGCTAAC_T_CCCGCTTGAT	GGC	G	GGA	G	-	trmD	tRNA(guanine-N1)methyltransferase	tRNA (Guanine37-N1) -methyltransferase (EC 2.1.1.31)
2786647	2745653	40994	G	T	GCAGTAGCTG_G_CGCTACACGC	GCAGTAGCTG_T_CGCTACACGC	TGG	W	TGT	C	+		large repetitive protein	Large repetitive protein
2788796	2747802	40994	A	C	CTGGACGACG_A_TCGTCAACAC	CTGGACGACG_C_TCGTCAACAC	ATC	I	CTC	L	+		large repetitive protein	Large repetitive protein
2796426	2755432	40994	T	A	CCACCAAATA_T_AACAAGGGGT	CCACCAAATA_A_AACAAGGGGT						intergenic
2811303	2804342	6961	T	C	CGGGTCTTGC_T_AGGGATTTTG	CGGGTCTTGC_C_AGGGATTTTG						intergenic
2823920	2816959	6961	G	T	AGCGGCGTGA_G_CCATGCCGGG	AGCGGCGTGA_T_CCATGCCGGG	AGC	S	ATC	I	+	ygaF	putative GAB DTP gene cluster repressor	Oxidase YgaF in csiD-gabDTP operon
2836948	2829987	6961	A	G	CGGTGGTGAT_A_GCGGGCGATT	CGGTGGTGAT_G_GCGGGCGATT	ATA	I	ATG	M	+	nrdH	putative glutaredoxin	Glutaredoxin-like protein NrdH, required for reduction of Ribonucleotide reductase class Ib
2861904	2854943	6961	T	C	GGCACCGCAA_T_CGTATCGCCT	GGCACCGCAA_C_CGTATCGCCT	ATT	I	GTT	V	-	mltB	membrane-bound lytic transglycosylase B precursor	Membrane-bound lytic murein transglycosylase B precursor (EC 3.2.1.-)
2862940	2855979	6961	G	A	CAAGAAAACT_G_AAAACCCTAC	CAAGAAAACT_A_AAAACCCTAC						intergenic
2869327	2862366	6961	C	T	CGCGGATGCC_C_TTCCAGGGTA	CGCGGATGCC_T_TTCCAGGGTA	GGG	G	AGG	R	-	ygaA	putative sigma-54-dependent transriptional regulator	Functional role page for Anaerobic nitric oxide reductase transcription regulator NorR
2881029	2874068	6961	A	C	CCGGAATCAG_A_GGGCGCAATA	CCGGAATCAG_C_GGGCGCAATA	TCT	S	GCT	A	-	hycD	formate hydrogenlyase subunit 4	Formate hydrogenlyase subunit 4
2898364	2891403	6961	G	A	TCAGCATAGC_G_GCCCTGGCAC	TCAGCATAGC_A_GCCCTGGCAC	GCC	A	GCT	A	-		hypothetical protein found within S. typhi pathogenicity island 1	Putative effector protein OrgC of SPI-1 type III secretion system
2903964	2897003	6961	T	C	GCAAAAAAAA_T_ATAAAAATAA	GCAAAAAAAA_C_ATAAAAATAA						intergenic
2906216	2899255	6961	G	A	TTTTATCATC_G_TAATCTGGTT	TTTTATCATC_A_TAATCTGGTT	GTA	V	ATA	I	+	iagB	cell invasion protein	Invasion protein IagB precursor
2908407	2901446	6961	G	A	ATTCACAAAT_G_ACTCAAGCTG	ATTCACAAAT_A_ACTCAAGCTG	TCA	S	TTA	L	-	sicP	chaperone (associated with virulence)	SICP
2916808	2909847	6961	A	G	ATTTCTTCCA_A_CAAATGATGG	ATTTCTTCCA_G_CAAATGATGG	TGT	C	TGC	C	-	spaS	secretory protein (associated with virulence)	Surface presentation of antigens protein SpaS
2929483	2922522	6961	T	G	AAGACTGCAA_T_CCTTATAAGG	AAGACTGCAA_G_CCTTATAAGG	TCC	S	GCC	A	+	invH	cell adherance/invasion protein	Invasion protein invH precursor
2929879	2922918	6961	A	G	AAACGCTCAA_A_CAAGAGGTGA	AAACGCTCAA_G_CAAGAGGTGA						intergenic
2945935	2938973	6962	G	A	CTTCAGGCGG_G_TAAACGCCGC	CTTCAGGCGG_A_TAAACGCCGC	ACC	T	ATC	I	-	ygbJ	conserved hypothetical protein	D-beta-hydroxybutyrate dehydrogenase (EC 1.1.1.30)
2946636	2939674	6962	A	C	CGGAGAAAGG_A_ATCGTCAGTA	CGGAGAAAGG_C_ATCGTCAGTA	GGA	G	GGC	G	+	ygbI	DeoR-family trancriptional regulator	DeoR-family trancriptional regulator
2961480	2954518	6962	G	A	CCCAATAAGG_G_GGCCCTCGTG	CCCAATAAGG_A_GGCCCTCGTG						intergenic		hypothetical protein
2964477	2957576	6901	G	A	CGCAGAACGC_G_AAGGAAGTTC	CGCAGAACGC_A_AAGGAAGTTC	TCG	S	TTG	L	-		hypothetical protein	CRISPR-associated protein, CT1976
2980774	2973872	6902	A	G	AGTTAGATTT_A_TTTTCAGTAC	AGTTAGATTT_G_TTTTCAGTAC	AAT	N	AAC	N	-	eno	Enolase	Enolase (EC 4.2.1.11)
2982583	2975681	6902	A	G	TAGTGCCCCA_A_GTCCAGGTCG	TAGTGCCCCA_G_GTCCAGGTCG	TTG	L	CTG	L	-	pyrG	CTP synthase	CTP synthase (EC 6.3.4.2)
2992224	2985322	6902	T	G	GATGTTTTTC_T_GCCTCTTTCA	GATGTTTTTC_G_GCCTCTTTCA	GCA	A	GCC	A	-	relA	GTP pyrophosphokinase	GTP pyrophosphokinase (EC 2.7.6.5), (p)ppGpp synthetase I
2995516	2988614	6902	C	A	TTCCATCTGG_C_CCCCTCACAG	TTCCATCTGG_A_CCCCTCACAG	GCC	A	GAC	D	+	barA	sensor protein	BarA sensory histidine kinase (= VarS = GacS)
3001150	2994248	6902	A	C	CCGCACGGAT_A_TTCCGCGTAG	CCGCACGGAT_C_TTCCGCGTAG	TAT	Y	GAT	D	-	ygcY	glucarate dehydratase-related protein	Glucarate dehydratase (EC 4.2.1.40)
3005900	2998998	6902	A	G	CTGCTATCCT_A_GCGATCTCCT	CTGCTATCCT_G_GCGATCTCCT						intergenic
3017461	3010559	6902	G	A	CGTGTCGATG_G_GGATCGCGGG	CGTGTCGATG_A_GGATCGCGGG	GGG	G	AGG	R	+	fucI	L-fuculose isomerase	L-fucose isomerase (EC 5.3.1.25)
3023144	3016242	6902	A	C	TTTCCGACTG_A_GCCATAACAT	TTTCCGACTG_C_GCCATAACAT	GCT	A	GCG	A	-	gcvA	regulatory protein for glycine cleavage pathway	Glycine cleavage system transcriptional activator GcvA
3032200	3025192	7008	C	G	CATTTCTGAA_C_TCTTCCCGAA	CATTTCTGAA_G_TCTTCCCGAA	CTC	L	GTC	V	+	argA	N-acetylglutamate synthase	N-acetylglutamate synthase (EC 2.3.1.1)
3046877	3039869	7008	G	A	TGCTGTACAG_G_TGCGTGTCGC	TGCTGTACAG_A_TGCGTGTCGC	CAC	H	CAT	H	-	thyA	thymidylate synthetase	Thymidylate synthase (EC 2.1.1.45)
3051658	3044650	7008	A	G	TATTCATTGC_A_TTATAGACAA	TATTCATTGC_G_TTATAGACAA						intergenic
3056350	3049342	7008	C	T	AGCTGTCCGC_C_ATCTGGCCGA	AGCTGTCCGC_T_ATCTGGCCGA	ATG	M	ATA	I	-	ygeD	putative membrane protein	Lysophospholipid transporter LplT
3063509	3056501	7008	G	A	ACCGCGCTGG_G_CTATGCCGCC	ACCGCGCTGG_A_CTATGCCGCC	GGC	G	GAC	D	+	lysR	transcriptional activator protein LysR	Transcriptional activator protein LysR
3066516	3059508	7008	G	A	CATCAGACGC_G_TTATTCCCAT	CATCAGACGC_A_TTATTCCCAT	ACG	T	ATG	M	-	kduD	2-keto-3-deoxygluconate oxidoreductase	5-keto-D-gluconate 5-reductase (EC 1.1.1.69)
3080796	3073782	7014	C	T	AAATTACTGG_C_AGCATAAAAA	AAATTACTGG_T_AGCATAAAAA						intergenic
3101654	3094640	7014	T	C	TGTTTCAATG_T_TCAGACCGTG	TGTTTCAATG_C_TCAGACCGTG	AAC	N	AGC	S	-	gcvP	glycine dehydrogenase (decarboxylating)	Glycine dehydrogenase [decarboxylating] (glycine cleavage system P protein) (EC 1.4.4.2)
3104634	3097620	7014	G	A	GCCGCATAGC_G_TGTGTTGTTC	GCCGCATAGC_A_TGTGTTGTTC	ACG	T	ATG	M	-	gcvT	Glycine cleavage system T protein.	Aminomethyltransferase (glycine cleavage system T protein) (EC 2.1.2.10)
3129024	3122010	7014	A	G	AATTGCCCCT_A_AGGCATTCCT	AATTGCCCCT_G_AGGCATTCCT	TAG	*	CAG	Q	-		putative hydrolase (pseudogene); corrects reading frame in LK5	Menaquinone biosynthesis related protein MenX
3153012	3145998	7014	A	T	ACATGGCAGA_A_AATTTAACGG	ACATGGCAGA_T_AATTTAACGG	TTT	F	TTA	L	-	yggM	conserved hypothetical protein	Putative alpha helix chain
3181905	3174891	7014	T	C	GTATCCTTAC_T_TTTGTTATGA	GTATCCTTAC_C_TTTGTTATGA	AAA	K	AAG	K	-		possible hydrolase	Possible hydrolase
3182118	3175104	7014	T	G	TAGAAGCATT_T_AACCTTTATT	TAGAAGCATT_G_AACCTTTATT						intergenic
3185551	3178537	7014	G	C	TGGGGCATTT_G_TGAAGTGAAC	TGGGGCATTT_C_TGAAGTGAAC	TGT	C	TCT	S	+		D-mannonate oxidoreductase	D-mannonate oxidoreductase (EC 1.1.1.57)
3206865	3199851	7014	C	A	GCGATCTTAG_C_GACGAATCCT	GCGATCTTAG_A_GACGAATCCT	AGC	S	AGA	R	+	yghA	possible oxidoreductase	Putative oxidoreductase
3211979	3204965	7014	T	C	TCTGGAGAAA_T_AGGCAAAACA	TCTGGAGAAA_C_AGGCAAAACA						intergenic		hypothetical protein
3220672	3213658	7014	G	A	CTGGCAGGTG_G_CGGCGCGCTT	CTGGCAGGTG_A_CGGCGCGCTT	GCG	A	ACG	T	+		possible membrane transport protein	TRAP-type transport system, small permease component, predicted N-acetylneuraminate transporter
3224384	3217370	7014	A	C	TCACCGTTGG_A_GGCTGCACAA	TCACCGTTGG_C_GGCTGCACAA	CCT	P	CCG	P	-	plsC	1-acyl-glycerol-3-phosphate acyltransferase	1-acyl-sn-glycerol-3-phosphate acyltransferase (EC 2.3.1.51)
3224736	3217722	7014	G	A	CTGGAAAAAC_G_TATTGTTAAT	CTGGAAAAAC_A_TATTGTTAAT						intergenic
3245529	3238515	7014	G	A	CTTCCGCCCT_G_GCACTTTATG	CTTCCGCCCT_A_GCACTTTATG	TGG	W	TAG	*	+		disulfide isomerase; truncated 16% in LK5	Inner membrane thiol:disulfide oxidoreductase, DsbB-like
3254796	3247783	7013	T	C	CGCTCAACAA_T_GGTCTGCCAG	CGCTCAACAA_C_GGTCTGCCAG	ATT	I	GTT	V	-	glnE	adenyl-transferase	Glutamate-ammonia-ligase adenylyltransferase (EC 2.7.7.42)
3273046	3266033	7013	G	A	GGGCGATGCT_G_GCAAAAACGC	GGGCGATGCT_A_GCAAAAACGC	CTG	L	CTA	L	+	oat	probable aminotransferase	Putrescine aminotransferase (EC 2.6.1.82)
3295736	3288721	7015	C	A	GCGCACCATG_C_GGATCTTCAT	GCGCACCATG_A_GGATCTTCAT	CGC	R	CTC	L	-	tdcE	formate acetyltransferase	2-ketobutyrate formate-lyase (EC 2.3.1.-) / Pyruvate formate-lyase (EC 2.3.1.54)
3304841	3297826	7015	A	G	CAAAGGTCGC_A_CCCCATTCCA	CAAAGGTCGC_G_CCCCATTCCA	GGT	G	GGC	G	-	garL	5-keto-4-deoxy-D-glucarate aldolase	2-dehydro-3-deoxyglucarate aldolase (EC 4.1.2.20)
3308611	3301596	7015	A	C	CCTTTTCCGG_A_GCGCTTAAAA	CCTTTTCCGG_C_GCGCTTAAAA	GGA	G	GGC	G	+		tagatose-bisphosphate aldolase	Tagatose-1,6-bisphosphate aldolase GatY (EC 4.1.2.-)
3326636	3319621	7015	G	A	CTCGAATTTG_G_CGCCAATGGT	CTCGAATTTG_A_CGCCAATGGT	GGC	G	GAC	D	+		putative conserved hypothetical protein	Putative cytoplasmic protein
3341688	3334673	7015	C	T	TCGAACAGGG_C_CACCCTGTTG	TCGAACAGGG_T_CACCCTGTTG	GGC	G	GGT	G	+	argG	argininosuccinate synthetase	Argininosuccinate synthase (EC 6.3.4.5)
3349941	3342924	7017	C	T	CAATCACCTG_C_GCATTCGACA	CAATCACCTG_T_GCATTCGACA	GCG	A	GCA	A	-	greA	transcription elongation factor	Transcription elongation factor GreA
3356871	3349854	7017	C	T	TTTCAATTTC_C_GCACGCGCGC	TTTCAATTTC_T_GCACGCGCGC	GCG	A	GCA	A	-	murA	UDP-N-acetylglucosamine 1-carboxyvinyltransferase	UDP-N-acetylglucosamine 1-carboxyvinyltransferase (EC 2.5.1.7)
3405085	3398067	7018	G	A	TGCACTGATC_G_GAATTGGGAA	TGCACTGATC_A_GAATTGGGAA	TCC	S	TCT	S	-		tartrate dehydratase	L(+)-tartrate dehydratase alpha subunit (EC 4.2.1.32)
3411810	3404792	7018	T	G	GTCACCTGCG_T_CGGCGCCTCC	GTCACCTGCG_G_CGGCGCCTCC	ACG	T	CCG	P	-	yhcP	putative membrane protein	FUSARIC ACID RESISTANCE PROTEIN FUSB / FUSARIC ACID RESISTANCE PROTEIN FUSC
3413844	3406826	7018	T	C	GCTCGTCGAG_T_CGGATACGCA	GCTCGTCGAG_C_CGGATACGCA	CGA	R	CGG	R	-	yhcQ	possible exported protein	Fusaric acid resistance protein fusE
3424864	3417846	7018	A	C	CGCAGCGGCG_A_CCCCAGCAGC	CGCAGCGGCG_C_CCCCAGCAGC	TCG	S	GCG	A	-	mreC	rod shape-determining protein	Rod shape-determining protein MreC
3427456	3420438	7018	T	C	CAGCATGTTC_T_ATCACCTGCT	CAGCATGTTC_C_ATCACCTGCT	ATA	I	ATG	M	-	yhdA	putative lipoprotein	Putative lipoprotein
3431707	3424689	7018	T	G	TTCACCTTCG_T_GTGCTACGGC	TTCACCTTCG_G_GTGCTACGGC						intergenic
3441850	3434832	7018	A	G	TACATTATCG_A_CTAATGCAGG	TACATTATCG_G_CTAATGCAGG	GTC	V	GCC	A	-	envR	TetR-family transcriptional regulator	Transcription repressor of multidrug efflux pump acrAB operon, TetR (AcrR) family
3458086	3451068	7018	A	C	GCTCCCTACG_A_CGGCAAGTTG	GCTCCCTACG_C_CGGCAAGTTG	GTC	V	GGC	G	-	smf	conserved hypothetical protein	Rossmann fold nucleotide-binding protein Smf possibly involved in DNA uptake
3478496	3471478	7018	C	G	ATCTATAAAG_C_TGAGCACAAG	ATCTATAAAG_G_TGAGCACAAG						intergenic
3486410	3479392	7018	A	T	CGTTATCCGC_A_AATCAAATTA	CGTTATCCGC_T_AATCAAATTA						intergenic
3510636	3503618	7018	A	G	CTAAAGCATA_A_TTTTTCTTCT	CTAAAGCATA_G_TTTTTCTTCT						intergenic
3536119	3529101	7018	T	C	TAGGGTAATA_T_GCGCTTTTGC	TAGGGTAATA_C_GCGCTTTTGC	ATA	I	GTA	V	-	yhgE	putative membrane protein	Putative transport protein
3569249	3562231	7018	C	T	TCTTTGCTAT_C_ATGTTCGATA	TCTTTGCTAT_T_ATGTTCGATA						intergenic
3576418	3569400	7018	G	A	TTATGGGAAC_G_GCCAGTACCA	TTATGGGAAC_A_GCCAGTACCA	ACG	T	ACA	T	+		putative dehydratase	Putative dihydroxyacid dehydratase (EC 4.2.1.9)
3596306	3589288	7018	C	T	TTCCCCTGAA_C_GCAAGGCAAT	TTCCCCTGAA_T_GCAAGGCAAT						intergenic
3598236	3591218	7018	G	T	CTCGCATCTG_G_TCTTGCAAAA	CTCGCATCTG_T_TCTTGCAAAA	GGT	G	GTT	V	+		putative kinase/trancriptional regulatory protein	Putative ribokinase
3631592	3624573	7019	C	T	GCGTTAATCG_C_TCAGGCGCCG	GCGTTAATCG_T_TCAGGCGCCG	GCT	A	GTT	V	+	acpT	conserved hypothetical protein	4'-phosphopantetheinyl transferase (EC 2.7.8.-)
3646657	3639638	7019	T	C	CCCAGAACAT_T_GTCGGCTTCC	CCCAGAACAT_C_GTCGGCTTCC	AAT	N	GAT	D	-	prlC	oligopeptidase A	Oligopeptidase A (EC 3.4.24.70)
3658575	3651556	7019	C	T	GGGAGCTTGC_C_CGTTATCGGA	GGGAGCTTGC_T_CGTTATCGGA	GGG	G	GAG	E	-		putative membrane protein	Putative inner membrane protein
3675705	3668686	7019	T	C	TTTCCATCCG_T_ATCCGTAGAG	TTTCCATCCG_C_ATCCGTAGAG	ACG	T	GCG	A	-	bcsC	Cellulose biosynthesis protein subunit C	Cellulose synthase operon protein C
3676021	3669002	7019	A	G	TTGCCTCTTT_A_TAGGTTTCCA	TTGCCTCTTT_G_TAGGTTTCCA	TAT	Y	TAC	Y	-	bcsC	Cellulose biosynthesis protein subunit C	Cellulose synthase operon protein C
3683137	3676118	7019	C	A	CAAACGGGTC_C_GGGGAGAAGA	CAAACGGGTC_A_GGGGAGAAGA	CCG	P	CCT	P	-	bcsA	cellulose biosynthesis protein catalytic subunit	Cellulose synthase catalytic subunit [UDP-forming] (EC 2.4.1.12)
3684687	3677668	7019	G	A	GCGGTGACGC_G_CCGTAGGGCA	GCGGTGACGC_A_CCGTAGGGCA	GGC	G	GGT	G	-	yhjQ	conserved hypothetical protein	Cellulose synthase, putative
3688405	3681386	7019	A	G	GGTTGACAGG_A_GAAGAACGTG	GGTTGACAGG_G_GAAGAACGTG	GGA	G	GGG	G	+	bcsG	putative endoglucanase	FIG002337: predicted inner membrane protein
3702072	3695053	7019	G	A	GTTGCGTATA_G_TTAAAATGCG	GTTGCGTATA_A_TTAAAATGCG	AAC	N	AAT	N	-	yhjW	putative membrane protein	Phosphoethanolamine transferase specific for the outer Kdo residue of lipopolysaccharide
3705623	3698604	7019	C	T	TGGCCATGGA_C_TCACCCAGCG	TGGCCATGGA_T_TCACCCAGCG	GAG	E	GAA	E	-	lpfC	outer membrane usher protein (LpfC)	Outer membrane usher protein LpfC
3708664	3701645	7019	G	A	ACCTGCTTCA_G_TGTTAACAGA	ACCTGCTTCA_A_TGTTAACAGA	ACT	T	ATT	I	-	lpfA	long polar fimbria protein A (LpfA)	Long polar fimbria protein A precursor
3709012	3701993	7019	T	C	CGGTAGATAA_T_AGAACGCATC	CGGTAGATAA_C_AGAACGCATC						intergenic
3744227	3737208	7019	G	T	GCAGGCCAGC_G_GGCAACAGTG	GCAGGCCAGC_T_GGCAACAGTG	GGG	G	TGG	W	+	sgbH	putative hexulose-6-phosphate synthase	3-keto-L-gulonate 6-phosphate decarboxylase homolog
3744397	3737378	7019	G	T	CCCATCCGGC_G_CAGGTCGCCG	CCCATCCGGC_T_CAGGTCGCCG	GCG	A	GCT	A	+	sgbH	putative hexulose-6-phosphate synthase	3-keto-L-gulonate 6-phosphate decarboxylase homolog
3760124	3753105	7019	G	A	CGATCTTTCG_G_TACGTCTGAA	CGATCTTTCG_A_TACGTCTGAA	GTA	V	ATA	I	+	mtlR	mannitol operon repressor (mannitol repressor protein)	Mannitol operon repressor
3766997	3759978	7019	C	T	CTCCCCTCAA_C_TGGCCCTACC	CTCCCCTCAA_T_TGGCCCTACC						intergenic
3773433	3766414	7019	C	T	TAATGGTTGA_C_GCTAACCAGC	TAATGGTTGA_T_GCTAACCAGC	GAC	D	GAT	D	+		putative racemase	Mandelate racemase (EC 5.1.2.2)
3796382	3789363	7019	G	A	AGAAAATAGT_G_AACTGTTTAC	AGAAAATAGT_A_AACTGTTTAC	TTC	F	TTT	F	-	rfaB	lipopolysaccharide 1,6-galactosyltransferase	Lipopolysaccharide 1,6-galactosyltransferase (EC 2.4.1.-)
3817437	3810418	7019	G	T	TGAAGTCCAT_G_CTATCTGGCC	TGAAGTCCAT_T_CTATCTGGCC	GCT	A	TCT	S	+	spoU	tRNA (guanosine-2'-O)-methyltransferase	tRNA (Guanosine18-2'-O-) -methyltransferase (EC 2.1.1.34)
3827203	3820184	7019	T	C	TTTTGCAATT_T_TTTATGGGTA	TTTTGCAATT_C_TTTATGGGTA	AAA	K	GAA	E	-	yicJ	sodium:galactoside family symporter	Xyloside transporter XynT
3831007	3823988	7019	A	G	TATCCAGCAA_A_CCATTAACTG	TATCCAGCAA_G_CCATTAACTG	ACC	T	GCC	A	+		putative ATP binding protein (SugR, pseudogene)	ATP binding protein
3841205	3834186	7019	T	C	CTGCCAGTTG_T_CTGGCGACAG	CTGCCAGTTG_C_CTGGCGACAG	AGA	R	AGG	R	-	cigR	putative inner membrane protein	Putative inner membrane protein
3848429	3841410	7019	A	G	GGGCTGACCA_A_GGCGTTAATA	GGGCTGACCA_G_GGCGTTAATA	TTG	L	CTG	L	-		conserved hypothetical protein	4-Hydroxy-2-oxoglutarate aldolase (EC 4.1.3.16)
3848937	3841918	7019	A	G	TGCGCGTTCA_A_CCCCAATTCA	TGCGCGTTCA_G_CCCCAATTCA	TTG	L	CTG	L	-		putative transferase	L-seryl-tRNA(Sec) selenium transferase-related protein
3851645	3844626	7019	A	G	TTTTTTCAGG_A_TATCGTCGAG	TTTTTTCAGG_G_TATCGTCGAG	ATC	I	ACC	T	-		putative PTS system protein	PTS system, mannose-specific IIA component (EC 2.7.1.69) / PTS system, mannose-specific IIB component (EC 2.7.1.69)
3882118	3875099	7019	A	G	TGGCCGGTGC_A_GCGCGCGTTA	TGGCCGGTGC_G_GCGCGCGTTA						intergenic		hypothetical protein
3922232	3915213	7019	T	C	CGAAGATGCG_T_ATGCTGCAGC	CGAAGATGCG_C_ATGCTGCAGC	CGT	R	CGC	R	+	yidC	putative membrane protein	Inner membrane protein translocase component YidC, long form
3924154	3917135	7019	G	T	GCGCAGCAAA_G_CTTAAGCGAG	GCGCAGCAAA_T_CTTAAGCGAG	AGC	S	ATC	I	+	trmE	thiophene and furan oxidation protein	GTPase and tRNA-U34 5-formylation enzyme TrmE
3935254	3928235	7019	A	G	GATCGCCAGG_A_CAAAGAGACC	GATCGCCAGG_G_CAAAGAGACC	GTC	V	GCC	A	-		probable PTS system permease	PTS system, fructose-specific IIB component (EC 2.7.1.69) / PTS system, fructose-specific IIC component (EC 2.7.1.69)
3939884	3932865	7019	A	G	GCTCGGCAGC_A_CCTGTAGGCC	GCTCGGCAGC_G_CCTGTAGGCC	GTG	V	GCG	A	-	glmS	glucosamine--fructose-6-phosphate aminotransferase	Glucosamine--fructose-6-phosphate aminotransferase [isomerizing] (EC 2.6.1.16)
3987057	3980038	7019	T	C	GATTACGCAC_T_GGGCAGGGCA	GATTACGCAC_C_GGGCAGGGCA	CCA	P	CCG	P	-	ilvY	LysR-family regulatory protein for ilvC expression	HTH-type transcriptional regulator IlvY
4018861	4011841	7020	A	G	AAGCTGGAGA_A_CGCTATCGAA	AAGCTGGAGA_G_CGCTATCGAA	AAC	N	AGC	S	+	cyaA	adenylate cyclase	Adenylate cyclase (EC 4.6.1.1)
4027489	4020469	7020	C	T	AACTGAGCCG_C_GTCATTATGG	AACTGAGCCG_T_GTCATTATGG	CGC	R	CGT	R	+	corA	magnesium and cobalt transport protein	Magnesium and cobalt transport protein CorA
4029686	4022666	7020	C	G	CTCATCTGCG_C_GAACGTAATA	CTCATCTGCG_G_GAACGTAATA	CGC	R	CCC	P	-	rarD	chloramphenicol-sensitive protein RarD	Protein rarD
4043541	4036521	7020	T	C	TGTGCAATGC_T_TGGCGATATT	TGTGCAATGC_C_TGGCGATATT						intergenic
4050259	4043239	7020	C	T	CGTTAATTTA_C_TTCGCCAATG	CGTTAATTTA_T_TTCGCCAATG	TAC	Y	TAT	Y	+	tatC	sec-independent protein translocase protein	Twin-arginine translocation protein TatC
4051393	4044373	7020	T	C	ATTGCTTGAT_T_CCTGGCTGGA	ATTGCTTGAT_C_CCTGGCTGGA	TCC	S	CCC	P	+	yigW	putative deoxyribonuclease	Deoxyribonuclease TatD
4059155	4052135	7020	G	A	TTCGACAACA_G_CATCTACGCG	TTCGACAACA_A_CATCTACGCG	GCT	A	GTT	V	-	fadB	large (alpha) subunit of the fatty acid-oxidizing multienzyme complex	Enoyl-CoA hydratase (EC 4.2.1.17) / Delta(3)-cis-delta(2)-trans-enoyl-CoA isomerase (EC 5.3.3.8) / 3-hydroxyacyl-CoA dehydrogenase (EC 1.1.1.35) / 3-hydroxybutyryl-CoA epimerase (EC 5.1.2.3)
4070228	4063208	7020	T	A	TTTTATCTGT_T_GTTTGTCGGT	TTTTATCTGT_A_GTCTGTCGGT						intergenic
4070231	4063211	7020	T	C	TATCTGTTGT_T_TGTCGGTGAG	TATCTGTAGT_C_TGTCGGTGAG						intergenic
4070242	4063222	7020	T	C	TGTCGGTGAG_T_AGTCTCCTGA	TGTCGGTGAG_C_ACTCTCCTGA						intergenic
4070244	4063224	7020	G	C	TCGGTGAGTA_G_TCTCCTGAGG	TCGGTGAGCA_C_TCTCCTGAGG						intergenic
4070259	4063239	7020	C	G	CTGAGGAGGA_C_AAATCCGCCG	CTGAGGAGGA_G_AAATCCGCCG						intergenic
4092030	4085010	7020	A	T	GTAAGTTAGT_A_ATGGGCTGCG	GTAAGTTAGT_T_ATGGGCTGCG	ATT	I	ATA	I	-		hypothetical protein	Putative periplasmic protein
4100631	4093611	7020	G	A	CACTCTTCAT_G_CTGGCTATCG	CACTCTTCAT_A_CTGGCTATCG	CAT	H	TAT	Y	-	yihS	conserved hypothetical protein	Aldose-ketose isomerase YihS
4112111	4105091	7020	A	G	CGGTAATGGT_A_CCTTTCACCC	CGGTAATGGT_G_CCTTTCACCC	GGT	G	GGC	G	-	fdoI	formate dehydrogenase-O gamma subunit	Formate dehydrogenase O gamma subunit (EC 1.2.1.2)
4114221	4107201	7020	G	A	TGACGTTTCG_G_GTCCCAGGGA	TGACGTTTCG_A_GTCCCAGGGA	CCG	P	TCG	S	-	fdoG	formate dehydrogenase-O, major subunit	Formate dehydrogenase O alpha subunit (EC 1.2.1.2) @ selenocysteine-containing
4119000	4111979	7021	T	C	TTATTCAACA_T_AAAAAATACT	TTATTCAACA_C_AAAAAATACT						intergenic
4119650	4112629	7021	C	A	CCATTAACGA_C_ATGGAAAAAT	CCATTAACGA_A_ATGGAAAAAT	GAC	D	GAA	E	+	yiiG	putative lipoprotein	Putative lipoprotein
4144132	4137111	7021	T	C	TCTTATGACC_T_TGGTCTATAC	TCTTATGACC_C_TGGTCTATAC	TTG	L	CTG	L	+		putative sugar transport protein	hypothetical protein
4152430	4145409	7021	A	G	CCGCGAATCA_A_AAGTTGTGGC	CCGCGAATCA_G_AAGTTGTGGC	CAA	Q	CAG	Q	+	ego	putative ABC transporter ATP-binding protein	Autoinducer 2 (AI-2) ABC transport system, fused AI2 transporter subunits and ATP-binding component
4172085	4165064	7021	T	C	ACGCCACCAG_T_GTGACATCCG	ACGCCACCAG_C_GTGACATCCG	ACA	T	ACG	T	-	priA	primosomal protein replication factor	Helicase PriA essential for oriC/DnaA-independent DNA replication
4172364	4165343	7021	A	C	AGCGTAAATG_A_TGCTGCGCCT	AGCGTAAATG_C_TGCTGCGCCT	CAT	H	CAG	Q	-	priA	primosomal protein replication factor	Helicase PriA essential for oriC/DnaA-independent DNA replication
4184179	4177158	7021	C	A	GTTCCTTGCG_C_GTTCCGTTTA	GTTCCTTGCG_A_GTTCCGTTTA	GCG	A	TCG	S	-		conserved hypothetical protein	Putative cytoplasmic protein
4185308	4178287	7021	A	G	TGGCTGGGAC_A_ATACATTGTT	TGGCTGGGAC_G_ATACATTGTT	AAT	N	GAT	D	+		conserved hypothetical protein	5'-nucleotidase (EC 3.1.3.5)
4191321	4184300	7021	G	A	AGGCCGATCT_G_CTTAATCTGA	AGGCCGATCT_A_CTTAATCTGA	CTG	L	CTA	L	+	metF	5,10 methylenetetrahydrofolate reductase	5,10-methylenetetrahydrofolate reductase (EC 1.5.1.20)
4252078	4245057	7021	C	T	CGCCAACTCC_C_GCAATATCCA	CGCCAACTCC_T_GCAATATCCA	GCG	A	GCA	A	-	thiE	thiamine-phosphate pyrophosphorylase	Sulfur carrier protein adenylyltransferase ThiF,Thiamin-phosphate pyrophosphorylase (EC 2.5.1.3)
4253344	4246323	7021	A	T	CAGCTCGCCC_A_GCGTATGCAG	CAGCTCGCCC_T_GCGTATGCAG	CTG	L	CAG	Q	-	thiC	thiamine biosynthesis protein	Thiamin biosynthesis protein ThiC
4261708	4254687	7021	A	G	GGCTGACCCG_A_ACAGGCTGAC	GGCTGACCCG_G_ACAGGCTGAC	AAC	N	GAC	D	+	hydH	two-component system sensor protein	Sensor protein of zinc sigma-54-dependent two-component system
4295373	4288352	7021	G	A	GAGCCTCGGA_G_CGGGATTATC	GAGCCTCGGA_A_CGGGATTATC	GAG	E	GAA	E	+		putative regulatory protein	putative cytoplasmic protein
4340616	4333596	7020	G	A	GACTGATGGA_G_CATATAATCT	GACTGATGGA_A_CATATAATCT	GCA	A	ACA	T	+		large repetitive protein	Large repetitive protein
4348398	4341378	7020	A	G	CATGGTCACC_A_ACAGAGCGGG	CATGGTCACC_G_ACAGAGCGGG	AAC	N	GAC	D	+		large repetitive protein	Large repetitive protein
4351538	4344518	7020	T	C	TACCCGCCGA_T_ATTGATACTG	TACCCGCCGA_C_ATTGATACTG	GAT	D	GAC	D	+		large repetitive protein	Large repetitive protein
4372231	4365199	7032	T	G	CTGTCGGTGC_T_CTTCAGGACG	CTGTCGGTGC_G_CTTCAGGACG	AGC	S	CGC	R	-	acs	acetyl-coenzyme A synthetase	Acetyl-coenzyme A synthetase (EC 6.2.1.1)
4402066	4395033	7033	G	A	GTGGCGGCGG_G_TATTTTCCTG	GTGGCGGCGG_A_TATTTTCCTG	GGT	G	GAT	D	+	melB	melibiose carrier protein	Melibiose carrier protein, Na+/melibiose symporter
4403554	4396521	7033	G	A	TGCCGCCAAT_G_ACAAAGGCGA	TGCCGCCAAT_A_ACAAAGGCGA	GTC	V	GTT	V	-	fumB	fumarate hydratase class I	Fumarate hydratase class I, anaerobic (EC 4.2.1.2)
4417408	4410375	7033	C	T	TACCAACATT_C_TAGGAAAAAT	TACCAACATT_T_TAGGAAAAAT						intergenic		hypothetical protein
4418467	4411434	7033	C	T	GTACGGACTG_C_AGTAAATTTA	GTACGGACTG_T_AGTAAATTTA	CTG	L	CTA	L	-		araC family regulatory protein	Type III secretion and flagellar regulator RtsA
4418965	4411932	7033	C	A	TAAATATTAA_C_GCTCTCGGCC	TAAATATTAA_A_GCTCTCGGCC	GTT	V	TTT	F	-		conserved hypothetical protein	putative cytoplasmic protein
4421859	4414826	7033	A	G	CATAGGCTGG_A_TTTTCTGAAT	CATAGGCTGG_G_TTTTCTGAAT						intergenic
4442343	4435309	7034	G	C	GGACGTGATT_G_CTTTTACGGT	GGACGTGATT_C_CTTTTACGGT	GCT	A	CCT	P	+	yjeA	lysyl-tRNA synthetase	Lysyl-tRNA synthetase-related protein
4452274	4445007	7267	G	A	CAGTAAAATT_G_TCCACAACGA	CAGTAAAATT_A_TCCACAACGA						intergenic
4456956	4449689	7267	A	G	CCAGCCTGGC_A_CCATAACCGC	CCAGCCTGGC_G_CCATAACCGC	ACC	T	GCC	A	+	amiB	N-acetylmuramoyl-L-alanine amidase
4472662	4465384	7278	G	A	TTTTATTGGC_G_CGGCAATGGT	TTTTATTGGC_A_CGGCAATGGT	GCG	A	ACG	T	+	yjfL	putative membrane protein; yjfK and yjfL in same ORF in LK5	Putative cytoplasmic protein
4476625	4469347	7278	T	C	TGTTGTTCTT_T_ATACATTTGA	TGTTGTTCTT_C_ATACATTTGA	AAA	K	GAA	E	-	yjfN	hypothetical protein	Similarity with glutathionylspermidine synthase (EC 6.3.1.8), group 1
4477199	4469921	7278	T	C	TGATCGGCGA_T_AGGCGGCGCA	TGATCGGCGA_C_AGGCGGCGCA	ATC	I	GTC	V	-	yjfO	putative exported protein	Similarity with glutathionylspermidine synthase (EC 6.3.1.8), group 1
4485200	4477922	7278	C	G	CCGTGGCGAA_C_TTATGGTTGA	CCGTGGCGAA_G_TTATGGTTGA	AAG	K	AAC	N	-	yjfY	conserved hypothetical protein	Ascorbate-specific PTS system, EIIA component (EC 2.7.1.-)
4498581	4491303	7278	T	G	ACAAACTCGC_T_GGTGGCATCG	ACAAACTCGC_G_GGTGGCATCG	AGC	S	CGC	R	-	cpdB	2',3'-cyclic-nucleotide 2'-phosphodiesterase	Putative membrane protein
4504694	4497416	7278	T	C	TGCTCTGGGC_T_GCCATCAGGC	TGCTCTGGGC_C_GCCATCAGGC	TGC	C	CGC	R	+	ytfM	putative exported protein	Putative membrane protein
4512570	4505292	7278	G	A	AGCTTAGGAT_G_CCTTATTAAA	AGCTTAGGAT_A_CCTTATTAAA						intergenic
4517227	4509949	7278	C	T	GCGCGTTACA_C_GTCGCCGGAC	GCGCGTTACA_T_GTCGCCGGAC	ACG	T	ATG	M	+	pmbA	putative PmbA protein	Fructose-1,6-bisphosphatase, type I (EC 3.1.3.11)
4529475	4522197	7278	G	T	GCTCTACCAG_G_CCGCGAATTT	GCTCTACCAG_T_CCGCGAATTT	GGC	G	GGA	G	-	nrdD	anaerobic ribonucleoside-triphosphate reductase	RelB protein (antitoxin to RelE)
4533236	4525958	7278	C	T	AGTAATGCAG_C_GGCTCACCGT	AGTAATGCAG_T_GGCTCACCGT	CGC	R	CAC	H	-	treB	PTS system, trehalose-specific IIBC component	Trehalose-6-phosphate hydrolase (EC 3.2.1.93)
4545379	4538101	7278	C	A	CGGAAATTTG_C_GTATCCAGTA	CGGAAATTTG_A_GTATCCAGTA	ACG	T	ACT	T	-		arginine deiminase	Ornithine carbamoyltransferase (EC 2.1.3.3)
4558130	4550852	7278	T	C	CATCACCGAC_T_TCCAGAACTA	CATCACCGAC_C_TCCAGAACTA	TTC	F	CTC	L	+	yjgP	putative inner membrane protein	DNA polymerase III chi subunit (EC 2.7.7.7)
4565438	4558160	7278	C	T	ACCGTAATGC_C_GCCACATAAC	ACCGTAATGC_T_GCCACATAAC	GGC	G	AGC	S	-	yjgB	putative alcohol dehydrogenase	5-keto-D-gluconate 5-reductase (EC 1.1.1.69)
4576106	4568827	7279	A	G	TTGAGAAAGT_A_AATGCCGGAA	TTGAGAAAGT_G_AATGCCGGAA						intergenic		Outer membrane fimbrial usher protein
4576123	4568844	7279	C	T	GGAAAGGGAG_C_GCCCGGATTA	GGAAAGGGAG_T_ACCCGGATTA						intergenic		Outer membrane fimbrial usher protein
4576124	4568845	7279	G	A	GAAAGGGAGC_G_CCCGGATTAT	GAAAGGGAGT_A_CCCGGATTAT						intergenic		Outer membrane fimbrial usher protein
4576145	4568866	7279	T	C	GGCGTCTGCT_T_TGACCGTTTT	GGCGTCTGCT_C_TGACCGCTTT	TTG	L	CTG	L	+		putative gerE-family regulatory protein	Outer membrane fimbrial usher protein
4576152	4568873	7279	T	C	GCTTTGACCG_T_TTTCCCGGAA	GCTCTGACCG_C_TTTCCCGGAA	GTT	V	GCT	A	+		putative gerE-family regulatory protein	Outer membrane fimbrial usher protein
4576171	4568892	7279	C	T	AAGACGGGGA_C_ATCAACCGGA	AAGACGGGGA_T_TTCGGCCGGA	GAC	D	GAT	D	+		putative gerE-family regulatory protein	Outer membrane fimbrial usher protein
4576172	4568893	7279	A	T	AGACGGGGAC_A_TCAACCGGAT	AGACGGGGAT_T_TCGGCCGGAT	ATC	I	TTC	F	+		putative gerE-family regulatory protein	Outer membrane fimbrial usher protein
4576175	4568896	7279	A	G	CGGGGACATC_A_ACCGGATATG	CGGGGATTTC_G_GCCGGATATG	AAC	N	GAC	D	+		putative gerE-family regulatory protein	Outer membrane fimbrial usher protein
4576176	4568897	7279	A	G	GGGGACATCA_A_CCGGATATGG	GGGGATTTCG_G_CCGGATATGG	AAC	N	AGC	S	+		putative gerE-family regulatory protein	Outer membrane fimbrial usher protein
4576192	4568913	7279	T	C	TATGGTACGA_T_CGGTTTTGTA	TATGGTACGA_C_CGGCTTTGTA	GAT	D	GAC	D	+		putative gerE-family regulatory protein	Outer membrane fimbrial usher protein
4576196	4568917	7279	T	C	GTACGATCGG_T_TTTGTATCGA	GTACGACCGG_C_TTTGTATCGA	TTT	F	CTT	L	+		putative gerE-family regulatory protein	Outer membrane fimbrial usher protein
4576266	4568987	7279	A	G	CTGCTGCTGC_A_GGGCTATAAC	CTGCTGCTGC_G_GGGCTATAAC	CAG	Q	CGG	R	+		putative gerE-family regulatory protein	Outer membrane fimbrial usher protein
4576277	4568998	7279	T	A	GGGCTATAAC_T_GCGGGCAGAT	GGGCTATAAC_A_GCGGGCAGAT	TGC	C	AGC	S	+		putative gerE-family regulatory protein	Outer membrane fimbrial usher protein
4576335	4569056	7279	T	G	GCCCAGAAAG_T_TCTGGCTTTC	GCCCAGAAAG_G_CCAGGCTTTC	GTT	V	GGT	G	+		putative gerE-family regulatory protein	Outer membrane fimbrial usher protein
4576336	4569057	7279	T	C	CCCAGAAAGT_T_CTGGCTTTCA	CCCAGAAAGG_C_CAGGCTTTCA	GTT	V	GTC	V	+		putative gerE-family regulatory protein	Outer membrane fimbrial usher protein
4576338	4569059	7279	T	A	CAGAAAGTTC_T_GGCTTTCAGG	CAGAAAGGCC_A_GGCTTTCAGG	CTG	L	CAG	Q	+		putative gerE-family regulatory protein	Outer membrane fimbrial usher protein
4576375	4569096	7279	C	T	ATGATGCCAC_C_CTGTTGCCAA	ATGATGCCAC_T_CTGTTGCCGA	ACC	T	ACT	T	+		putative gerE-family regulatory protein	Outer membrane fimbrial usher protein
4576384	4569105	7279	A	G	CCCTGTTGCC_A_ACCCTGATGC	CTCTGTTGCC_G_ACCCTGATAC	CCA	P	CCG	P	+		putative gerE-family regulatory protein	Outer membrane fimbrial usher protein
4576393	4569114	7279	G	A	CAACCCTGAT_G_CTTCTGGGGA	CGACCCTGAT_A_CTGCTGGGGA	ATG	M	ATA	I	+		putative gerE-family regulatory protein	Outer membrane fimbrial usher protein
4576396	4569117	7279	T	G	CCCTGATGCT_T_CTGGGGATGG	CCCTGATACT_G_CTGGGGATGG	CTT	L	CTG	L	+		putative gerE-family regulatory protein	Outer membrane fimbrial usher protein
4576417	4569138	7279	T	C	TGACACTGTA_T_ACCGACCTGA	TGACACTGTA_C_ACCGACCTGA	TAT	Y	TAC	Y	+		putative gerE-family regulatory protein	Outer membrane fimbrial usher protein
4576433	4569154	7279	T	G	CCTGAACCGG_T_GTCATTCACT	CCTGAACCGG_G_TTCATTCACT	TGT	C	GGT	G	+		putative gerE-family regulatory protein	Outer membrane fimbrial usher protein
4576434	4569155	7279	G	T	CTGAACCGGT_G_TCATTCACTG	CTGAACCGGG_T_TCATTCACTG	TGT	C	TTT	F	+		putative gerE-family regulatory protein	Outer membrane fimbrial usher protein
4576447	4569168	7279	G	A	ATTCACTGGA_G_GAGGGCGGCC	ATTCACTGGA_A_GAGGACGGCC	GAG	E	GAA	E	+		putative gerE-family regulatory protein	Outer membrane fimbrial usher protein
4576452	4569173	7279	G	A	CTGGAGGAGG_G_CGGCCCGGAA	CTGGAAGAGG_A_CGGCCCGATA	GGC	G	GAC	D	+		putative gerE-family regulatory protein	Outer membrane fimbrial usher protein
4576460	4569181	7279	G	A	GGGCGGCCCG_G_AATGTGGGTC	GGACGGCCCG_A_TATGCGGGCC	GAA	E	AAA	K	+		putative gerE-family regulatory protein	Outer membrane fimbrial usher protein
4576461	4569182	7279	A	T	GGCGGCCCGG_A_ATGTGGGTCG	GACGGCCCGA_T_ATGCGGGCCG	GAA	E	GTA	V	+		putative gerE-family regulatory protein	Outer membrane fimbrial usher protein
4576465	4569186	7279	T	C	GCCCGGAATG_T_GGGTCGGAAG	GCCCGATATG_C_GGGCCGGAGG	TGT	C	TGC	C	+		putative gerE-family regulatory protein	Outer membrane fimbrial usher protein
4576469	4569190	7279	T	C	GGAATGTGGG_T_CGGAAGCCGG	GATATGCGGG_C_CGGAGGCCGG	TCG	S	CCG	P	+		putative gerE-family regulatory protein	Outer membrane fimbrial usher protein
4576474	4569195	7279	A	G	GTGGGTCGGA_A_GCCGGATAAG	GCGGGCCGGA_G_GCCGGATAAG	GAA	E	GAG	E	+		putative gerE-family regulatory protein	Outer membrane fimbrial usher protein
4576506	4569227	7279	C	G	GTTATTTTAT_C_ATGTTCATGA	GTTATTTTAT_G_ATGCTCATGA						intergenic		Outer membrane fimbrial usher protein
4576510	4569231	7279	T	C	TTTTATCATG_T_TCATGAAATT	TTTTATGATG_C_TCATGAAATT						intergenic		Outer membrane fimbrial usher protein
4576521	4569242	7279	C	T	TCATGAAATT_C_GTTTATTACG	TCATGAAATT_T_ATTTATTACG						intergenic		Outer membrane fimbrial usher protein
4576522	4569243	7279	G	A	CATGAAATTC_G_TTTATTACGC	CATGAAATTT_A_TTTATTACGC						intergenic		Outer membrane fimbrial usher protein
4576560	4569281	7279	A	T	TATTAATGGC_A_ATGGTCTTTT	TATTAATGGC_T_GTGGTCTTTT						intergenic		Outer membrane fimbrial usher protein
4576561	4569282	7279	A	G	ATTAATGGCA_A_TGGTCTTTTG	ATTAATGGCT_G_TGGTCTTTTG						intergenic		Outer membrane fimbrial usher protein
4576599	4569320	7279	C	T	TTCTGGAAAA_C_TCATGACCGG	TTCTGGAAAA_T_TCATGACCGG						intergenic		Outer membrane fimbrial usher protein
4576626	4569347	7279	G	C	CCGGCTGCCG_G_CTTAATGACC	CCGGCTGCCG_C_CTTAATGACC						intergenic		Outer membrane fimbrial usher protein
4576637	4569358	7279	G	A	CTTAATGACC_G_TGCCGGATGA	CTTAATGACC_A_TGCTGGATGA						intergenic		Outer membrane fimbrial usher protein
4576653	4569374	7279	G	T	GATGAATTAA_G_ATTTACTGCT	GATGAATTAA_T_ATTTACTGTT						intergenic		Outer membrane fimbrial usher protein
4576662	4569383	7279	C	T	AGATTTACTG_C_TGCTGTCAGG	ATATTTACTG_T_TGCTGTCAGG						intergenic		Outer membrane fimbrial usher protein
4576673	4569394	7279	C	T	TGCTGTCAGG_C_GGTGCCGTTA	TGCTGTCAGG_T_GGTGCTGTTA						intergenic		Outer membrane fimbrial usher protein
4576679	4569400	7279	C	T	CAGGCGGTGC_C_GTTAAGCGGC	CAGGTGGTGC_T_GTTAATCGGT						intergenic		Outer membrane fimbrial usher protein
4576685	4569406	7279	G	T	GTGCCGTTAA_G_CGGCCTTTCA	GTGCTGTTAA_T_CGGTTTTTGT						intergenic		Outer membrane fimbrial usher protein
4576690	4569410	7280	C	T	GTTAAGCGGC_C_TTTCATTCTG	TGTTAATCGG_T_TTTTGTTCTG						intergenic		Outer membrane fimbrial usher protein
4576694	4569414	7280	C	T	AGCGGCCTTT_C_ATTCTGTATA	AATCGGTTTT_T_GTTCTGTATA						intergenic		Outer membrane fimbrial usher protein
4576695	4569415	7280	A	G	GCGGCCTTTC_A_TTCTGTATAT	ATCGGTTTTT_G_TTCTGTATAT						intergenic		Outer membrane fimbrial usher protein
4576749	4569469	7280	G	A	TTATGCCCGG_G_AGCTGTTTTT	TTATGCCCGG_A_ATCTGTATTC	GAG	E	AAG	K	+		Thiol:disulfide interchange protein	Outer membrane fimbrial usher protein
4576751	4569471	7280	G	T	ATGCCCGGGA_G_CTGTTTTTCC	ATGCCCGGAA_T_CTGTATTCCC	GAG	E	GAT	D	+		Thiol:disulfide interchange protein	Outer membrane fimbrial usher protein
4576756	4569476	7280	T	A	CGGGAGCTGT_T_TTTCCTGAGG	CGGAATCTGT_A_TTCCCTGAAG	TTT	F	TAT	Y	+		Thiol:disulfide interchange protein	Outer membrane fimbrial usher protein
4576759	4569479	7280	T	C	GAGCTGTTTT_T_CCTGAGGGGA	AATCTGTATT_C_CCTGAAGGGA	TTC	F	TCC	S	+		Thiol:disulfide interchange protein	Outer membrane fimbrial usher protein
4576765	4569485	7280	G	A	TTTTTCCTGA_G_GGGAATATTA	TATTCCCTGA_A_GGGAATATTA	AGG	R	AAG	K	+		Thiol:disulfide interchange protein	Outer membrane fimbrial usher protein
4576777	4569497	7280	T	G	GGAATATTAT_T_TTCTTTTTTT	GGAATATTAT_G_TTCTTCTTTG	TTT	F	TGT	C	+		Thiol:disulfide interchange protein	Outer membrane fimbrial usher protein
4576787	4569510	7277	T	G	TTTCTTTTTT_T_TTACCTGGCT	CTTCTTTGCT_G_TTGTTTTGTT	TTT	F	TTG	L	+		Thiol:disulfide interchange protein	Outer membrane fimbrial usher protein
4576790	4569513	7277	A	G	CTTTTTTTTT_A_CCTGGCTGCG	CTTTGCTGTT_G_TTTTGTTGTG	TTA	L	TTG	L	+		Thiol:disulfide interchange protein	Outer membrane fimbrial usher protein
4576791	4569514	7277	C	T	TTTTTTTTTA_C_CTGGCTGCGC	TTTGCTGTTG_T_TTTGTTGTGC	CCT	P	TCT	S	+		Thiol:disulfide interchange protein	Outer membrane fimbrial usher protein
4576792	4569515	7277	C	T	TTTTTTTTAC_C_TGGCTGCGCC	TTGCTGTTGT_T_TTGTTGTGCA	CCT	P	CTT	L	+		Thiol:disulfide interchange protein	Outer membrane fimbrial usher protein
4576794	4569517	7277	G	T	TTTTTTACCT_G_GCTGCGCCCG	GCTGTTGTTT_T_GTTGTGCACG	GGC	G	TGC	C	+		Thiol:disulfide interchange protein	Outer membrane fimbrial usher protein
4576796	4569519	7277	C	T	TTTTACCTGG_C_TGCGCCCGTC	TGTTGTTTTG_T_TGTGCACGCC	GGC	G	GGT	G	+		Thiol:disulfide interchange protein	Outer membrane fimbrial usher protein
4576799	4569522	7277	C	T	TACCTGGCTG_C_GCCCGTCCTG	TGTTTTGTTG_T_GCACGCCCTG	TGC	C	TGT	C	+		Thiol:disulfide interchange protein	Outer membrane fimbrial usher protein
4576802	4569525	7277	C	A	CTGGCTGCGC_C_CGTCCTGTGA	TTTGTTGTGC_A_CGCCCTGCTG	GCC	A	GCA	A	+		Thiol:disulfide interchange protein	Outer membrane fimbrial usher protein
4576805	4569528	7277	T	C	GCTGCGCCCG_T_CCTGTGATTG	GTTGTGCACG_C_CCTGCTGTTG	CGT	R	CGC	R	+		Thiol:disulfide interchange protein	Outer membrane fimbrial usher protein
4576810	4569533	7277	T	C	CGCCCGTCCT_G_TGATTGCGCA	GCACGCCCTG_C_TGTTGCACAG	GTG	V	GCT	A	+		Thiol:disulfide interchange protein	Outer membrane fimbrial usher protein
4576811	4569534	7277	G	T			GTG	V	GCT	A
4576812	4569535	7277	A	G	CCGTCCTGTG_A_TTGCGCAGGA	ACGCCCTGCT_G_TTGCACAGGA	ATT	I	GTT	V	+		Thiol:disulfide interchange protein	Outer membrane fimbrial usher protein
4576817	4569540	7277	G	A	CTGTGATTGC_G_CAGGAGTGGG	CTGCTGTTGC_A_CAGGAGTGGG	GCG	A	GCA	A	+		Thiol:disulfide interchange protein	Outer membrane fimbrial usher protein
4576831	4569554	7277	T	C	GAGTGGGAGT_T_CATAACGCCC	GAGTGGGAGT_C_CATAACGCCT	TTC	F	TCC	S	+		Thiol:disulfide interchange protein	Outer membrane fimbrial usher protein
4576841	4569564	7277	C	T	TCATAACGCC_C_TTGGTGGCTG	CCATAACGCC_T_CCGGTGGCTG	CCC	P	CCT	P	+		Thiol:disulfide interchange protein	Outer membrane fimbrial usher protein
4576842	4569565	7277	T	C	CATAACGCCC_T_TGGTGGCTGA	CATAACGCCT_C_CGGTGGCTGA	TTG	L	CTG	L	+		Thiol:disulfide interchange protein	Outer membrane fimbrial usher protein
4576843	4569566	7277	T	C	ATAACGCCCT_T_GGTGGCTGAT	ATAACGCCTC_C_GGTGGCTGAT	TTG	L	TCG	S	+		Thiol:disulfide interchange protein	Outer membrane fimbrial usher protein
4576862	4569585	7277	C	T	ATGCCCCCGC_C_GAGGTGGAAC	ATGCCCCCGC_T_GTGGTGGAGT	GCC	A	GCT	A	+		Thiol:disulfide interchange protein	Outer membrane fimbrial usher protein
4576864	4569587	7277	A	T	GCCCCCGCCG_A_GGTGGAACTA	GCCCCCGCTG_T_GGTGGAGTTC	GAG	E	GTG	V	+		Thiol:disulfide interchange protein	Outer membrane fimbrial usher protein
4576871	4569594	7277	A	G	CCGAGGTGGA_A_CTATTTTCCT	CTGTGGTGGA_G_TTCTTTTCCT	GAA	E	GAG	E	+		Thiol:disulfide interchange protein	Outer membrane fimbrial usher protein
4576872	4569595	7277	C	T	CGAGGTGGAA_C_TATTTTCCTT	TGTGGTGGAG_T_TCTTTTCCTT	CTA	L	TTA	L	+		Thiol:disulfide interchange protein	Outer membrane fimbrial usher protein
4576874	4569597	7277	A	C	AGGTGGAACT_A_TTTTCCTTTT	TGGTGGAGTT_C_TTTTCCTTTT	CTA	L	CTC	L	+		Thiol:disulfide interchange protein	Outer membrane fimbrial usher protein
4576889	4569612	7277	T	C	CCTTTTACTG_T_CCGCCCTGCT	CCTTTTACTG_C_CCGCCCTGCT	TGT	C	TGC	C	+		Thiol:disulfide interchange protein	Outer membrane fimbrial usher protein
4576916	4569639	7277	G	A	TCTCACAGAC_G_ATGGGCGTGG	TCTCACAGAC_A_ATGGGCGTGG	ACG	T	ACA	T	+		Thiol:disulfide interchange protein
4576927	4569650	7277	C	A	ATGGGCGTGG_C_CCAGGCCATC	ATGGGCGTGG_A_CCAGGCCATC	GCC	A	GAC	D	+		Thiol:disulfide interchange protein
4576955	4569678	7277	C	A	TACTGCCGCA_C_GGTGACCGGA	TACTGCCGCA_A_GGTGACCGGA	CAC	H	CAA	Q	+		Thiol:disulfide interchange protein
4576968	4569691	7277	A	G	TGACCGGATG_A_TCAAGTACCA	TGACCGGATG_G_TCAAGTACCA	ATC	I	GTC	V	+		Thiol:disulfide interchange protein
4576984	4569707	7277	A	G	TACCATGTCA_A_CCTGCTGGGC	TACCATGTCA_G_CCTGCTGGGC	AAC	N	AGC	S	+		Thiol:disulfide interchange protein
4577022	4569745	7277	A	T	GACACGGGCC_A_GGGCGCTGGC	GACACGGGCC_T_GGGCGCTGGC	AGG	R	TGG	W	+		Thiol:disulfide interchange protein
4577037	4569760	7277	A	G	GCTGGCCATG_A_TGATGAAGGA	GCTGGCCATG_G_TGATGAAGGA	ATG	M	GTG	V	+		Thiol:disulfide interchange protein
4577051	4569774	7277	T	C	TGAAGGAAAC_T_GACGTGGTCG	TGAAGGAAAC_C_GACGTGGTCG	ACT	T	ACC	T	+		Thiol:disulfide interchange protein
4577279	4570002	7277	C	T	GCCGTTACCA_C_ATCAACAATG	GCCGTTACCA_T_ATCAACAATG	CAC	H	CAT	H	+		Thiol:disulfide interchange protein	hypothetical protein
4577298	4570021	7277	A	G	TGCCGCCTTC_A_GCGCATTCTC	TGCCGCCTTC_G_GTGCATTCTC	AGC	S	GGC	G	+		Thiol:disulfide interchange protein	hypothetical protein
4577300	4570023	7277	C	T	CCGCCTTCAG_C_GCATTCTCCG	CCGCCTTCGG_T_GCATTCTCCG	AGC	S	AGT	S	+		Thiol:disulfide interchange protein	hypothetical protein
4577336	4570059	7277	T	C	GCCGTTATGC_T_GCGGTGGTCC	GCCGTTATGC_C_GCGGTGGTCC	GCT	A	GCC	A	+		Thiol:disulfide interchange protein
4582162	4574884	7278	T	C	AGGTTAATAA_T_CTGCATGTTT	AGGTTAATAA_C_CTGCATGTTT						intergenic		Transposase
4586765	4579487	7278	A	G	GACGTGCTGG_A_GTCAGAAATA	GACGTGCTGG_G_GTCAGAAATA	GAG	E	GGG	G	+		hypothetical protein	Putative SAM-dependent methyltransferase
4596587	4589309	7278	A	G	ATGTAACTGG_A_GTGAGCAACG	ATGTAACTGG_G_GTGAGCAACG						intergenic		Isoaspartyl dipeptidase (EC 3.4.19.5) @ Asp-X dipeptidase
4597112	4589834	7278	G	T	TAAACGTGGC_G_CCAAAACCAA	TAAACGTGGC_T_CCAAAACCAA	GGC	G	GGA	G	-	yjiJ	putative membrane protein	Isoaspartyl dipeptidase (EC 3.4.19.5) @ Asp-X dipeptidase
4598565	4591287	7278	C	A	GCGCTGCTTC_C_CCTTTGAGTC	GCGCTGCTTC_A_CCTTTGAGTC	GGG	G	GTG	V	-	yjiN	putative membrane protein	hypothetical protein
4602007	4594729	7278	T	C	ATACGCCTCG_T_TTCACCACGT	ATACGCCTCG_C_TTCACCACGT	CGT	R	CGC	R	+		putative membrane protein	Putative inner membrane protein
4612016	4604738	7278	T	C	GTGGTGATGC_T_GACCTGCACT	GTGGTGATGC_C_GACCTGCACT	TCA	S	TCG	S	-	mrr	restriction of methylated adenine (pseudogene)	Type I restriction-modification system, specificity subunit S (EC 3.1.21.3)
4615915	4608635	7280	A	G	TTGTGGTCCC_A_GCACGTCTTT	TTGTGGTCCC_G_GCACGTCTTT	CTG	L	CCG	P	-		putative Type I restriction enzyme	hypothetical protein
4622524	4615237	7287	A	G	CCGCTGGATG_A_TGGACCAGAG	CCGCTGGATG_G_TGGACCAGAG	ATG	M	GTG	V	+	tsr	methyl-accepting chemotaxis protein	COG2879, Hypothetical small protein yjiX
4626878	4619591	7287	A	G	TGCGGGCATT_A_CTGCCTGGAG	TGCGGGCATT_G_CTGCCTGGAG	ACT	T	GCT	A	+		putative transcriptional regulatory protein
4629073	4621786	7287	T	G	TTAATACCAC_T_CCGCACATTG	TTAATACCAC_G_CCGCACATTG	ACT	T	ACG	T	+		PTS transport system, IID component	Transcriptional regulatory protein levR
4642799	4635512	7287	C	T	TTGGCAATGA_C_GAACTGGAAT	TTGGCAATGA_T_GAACTGGAAT	ACG	T	ATG	M	+		conserved hypothetical protein	YbaK family protein
4666711	4659423	7288	T	C	TTTGAGGGCG_T_TAACCACTTC	TTTGAGGGCG_C_TAACCACTTC	AAC	N	AGC	S	-	yjjK	conserved hypothetical ABC transporter
4683887	4676599	7288	G	A	CTCTTCGCTG_G_CGGTACCCAG	CTCTTCGCTG_A_CGGTACCCAG	GCC	A	GTC	V	-	arcA	global response regulator	Putative fimbrial subunit
