# Supplementary material for: Genomic Comparison of the Closely-Related Salmonella enterica Serovars Enteritidis, Dublin and Gallinarum
Source: PLoS One. 2015 Jun 3;10(6):e0126883. doi: 10.1371/journal.pone.0126883 (PMC4454671; doi:10.1371/journal.pone.0126883)
Supplement: S4 Table — (CSV) [file pone.0126883.s004.csv]

Supplementary Table 4. Indels >1 bp between Dublin strains CT02021853 and SARB12.
Indel Position in CT02021853 (bp #)	Indel Position in SARB12 (bp #)	Relative Distance (# of bp)	Indel Effect in CT02021853	Indel Effect in SARB12	Pseudo in CT02021853?	CT02021853 Gene Strand	CT02021853 Gene Name	CT02021853 Product Name/Comment
201191	201192	1	+ 12 bp @20198-201209	-12 bp @ 201200	No	+		ABC transporter, permease protein
314921	314910	11	+ 6 bp dup @ 314921-314926	- 6 bp @ 314911	No	+		putative cytoplasmic protein
327453	327438	15	- 13 bp @ 327454	+ 13 bp @ 327438-327450	No	+		putative cytoplasmic protein
629508	629504	4	+ 14 bp @ 629508-629521	- 14 bp @629505	No	+		DNA replication protein gp18
661455	657036	4419	+ 4.4 kb dup of gtrABC, SPI-16		No	-		bactoprenol glucosyl transferase
840058	835644	4414	+ 45 bp @ 840058-840102	-45 bp @835645	No	+	tolA	protein TolA
952081	947735	4346	- 6 bp @ 952082	+ 6 bp dup @ 947735-947740	No	+		electron transfer flavoprotein subunit alpha
1403046	1398619	4427	-5 bp @ 1403048	+5 bp @ 1398620-1398624	No	+		gifsy-2 prophage protein
1471363	1466938	4425	+ 15 bp @ 1471364-1471378	-15 bp @ 1466940	No	-		trehalase
1712690	1708142	4548	- 2 bp @ 1712692	+ 2 bp @ 1708143-1708144	No	-		outer membrane porin protein LC; frameshift/trunc. 38%
1805090	1799033	6057	+ 21 bp @ 1805091-1805111	-21 bp @ 1799035	No	+	arcD	arginine/ornithine antiporter; adds 7 aa
1988069	1981995	6074	+15 bp @ 1988078-1988092	- 15 bp @ 1982005				intergenic
2170434	2164345	6089	- 6 bp @ 2170436	+ 6bp dup @ 2164346-2164351	No	-		phage holin, lambda family
2562587	2556587	6000	- 36 bp @ 2562588	+ 36 bp @ 2556587-2556622 (4X9 bp dup)				intergenic
2946308	2941368	4940	+ 6 bp dup @ 2946308-2946313	- 6 bp @ 2941369		-		conserved hypothetical protein
2987131	2982188	4943	- 32 bp @2987133	+ 32 bp @ 2982189-2982220	Yes	+		4-aminobutyrate aminotransferase ((s)-3-amino-2-methylpropionate transaminase) (gamma-amino-n-butyratetransaminase) (gaba transaminase) (glutamate:succinic semialdehydetransaminase) (gaba aminotransferase) (gaba-at) (l-aibat)
3064261	3059348	4913	+ 6 bp dup @ 3064271-3064276	- 6 bp @ 3059359	No	+		transcriptional regulator HilA
3232385	3227408	4977	- 24 bp @ 3232387	+ 24 bp @ 3227409-3227432 (4X6 bp dup)	No	+		nickel/cobalt efflux system RcnA
3718540	3713795	4745	+ 3 bp dup @ 3718539-3718541	- 3 bp @3713795	No	+	malT	transcriptional regulator MalT
4169085	4164654	4431	- 3 bp @ 4169086	+ 3 bp dup @ 4164654-4164656	No	+		amino acid permease family protein
4492924	4488496	4428	- 21 bp @ 4492926	+ 21 bp dup @ 4488497-4488517				intergenic
4623098	4619173	3925	- 7 bp @ 4623106	+ 7 bp @ 4619181-4619187	No	+	nsrR	transcriptional repressor NsrR; pseudo? In which strain? RBS? Start codon?
