# Supplementary material for: Genomic Comparison of the Closely-Related Salmonella enterica Serovars Enteritidis, Dublin and Gallinarum
Source: PLoS One. 2015 Jun 3;10(6):e0126883. doi: 10.1371/journal.pone.0126883 (PMC4454671; doi:10.1371/journal.pone.0126883)
Supplement: S5 Table — (CSV) [file pone.0126883.s005.csv]

Supplementary Table 5. 1-bp Indels between Dublin strains CT02021853 and SARB12.
CT Indel Position (bp #)	SARB12 Indel Position (bp#)	Relative Distance (# of bp)	CT Base or Gap	SARB12 Base or Gap	CT SNP Base	SARB12 SNP Base	CT02021859 Indel Position +/-10 bp	SARB12 Indel Position +/- 10 bp	CT Codon	CT AA	SARB12 Codon	SARB12 AA	CT Gene Strand	CT Gene Name or Intergenic	CT02021853 Product Name/Comment	SARB12 Product Name/Comment
60009	60009	0	A	.	A	A	GTGGCAGGAA_A_ACAAAGCATC	AGTGGCAGGA_A_ACAAAGCATC							putative nitrite reductase; pseudo in Ent P125109; incorrect start annot. in CT	Putative nitrite reductase
66645	66646	1	.	A	G	A	ATCCCTCCGG_G_AATTAAGCGT	TCCCTCCGGG_A_AATTAAACGT						intergenic
115455	115455	0	G	.	G	A	TTTTCGCCCA_G_GCGTCGGTGA	TTTTTCGCCC_A_GCGTCGGTGA	GCC	A	GC.	-	-	araB	L-ribulokinase	Ribulokinase (EC 2.7.1.16)
202601	202588	13	A	.	A	G	GGTCAAGGGG_A_AAAAAGAAAT	TGGTCAAGGG_G_AAAAAGAAAT	TTT	F	TT.	-	-		putative fimbrial protein precurosr	Putative fimbriae
428245	428238	7	T	.	T	T	TTTTGTTTTT_T_TATTTTCTTG	ATTTTGTTTT_T_TATTTTCTTG	TTA	L	.TA	-	+		hypothetical protein
1080310	1075837	4473	T	.	T	T	GCTTTGTTTT_T_TAATTCGGTG	TGCTTTGTTT_T_TAATTCGGTG	AAA	K	.AA	-	-		gifsy-2 prophage RecT	Gifsy-2 prophage RecT
1392926	1388494	4432	A	.	A	A	AGGGAAAAAA_A_ATCACGCGGA	AAGGGAAAAA_A_ATCACGCGGA	AAA	K	AA.	-	+		conserved hypothetical protein	FIG01046171: hypothetical protein
1400855	1396422	4433	G	.	G	G	GTTTGAGGGG_G_GCGGGAATAG	GGTTTGAGGG_G_GCGGGAATAG	CCC	P	C.C	-	-		exodeoxyribonuclease 8	hypothetical protein
1408057	1403628	4429	T	.	T	T	GTGTTTTTTT_T_TCTTAACCAT	AGTGTTTTTT_T_TCTTAACCAT						intergenic		Permease of the drug/metabolite transporter (DMT) superfamily
1470411	1465982	4429	T	.	T	T	TGGATTTTTT_T_TCAGGAACTG	ATGGATTTTT_T_TCAGGAACTG	AAA	K	A.A	-	-		YcgR family protein
1648241	1643685	4556	T	.	T	T	ATATATTTTT_T_TATATTTTCT	TATATATTTT_T_TATATTTTCT							pseudogene SeD_A 1711	Not annotated, but ORF would be very truncated
1846973	1840892	6081	.	T	T	T	TGCTATTTTT_T_TACATCTGTT	GCTATTTTTT_T_TACATCTGTT						intergenic
1957649	1951568	6081	T	.	T	T	GTTTTGTTTT_T_TCTTAGTCAG	CGTTTTGTTT_T_TCTTAGTCAG						intergenic
2032497	2026400	6097	G	.	G	C	CTTTTCTGGC_G_CACTTTTCGT	GCTTTTCTGG_C_CACTTTTCGT						intergenic
2164603	2158506	6097	A	.	A	G	CCCGGAACAG_A_CGACAGATTT	ACCCGGAACA_G_CGACAGATTT	CGT	R	CG.	-	-		phage portal protein, HK97 family	Phage portal protein
2192606	2186514	6092	A	.	A	A	ACCAGAAAAA_A_AGAATTGCTG	GACCAGAAAA_A_AGAATTGCTG	AAA	K	AA.	-	+		TIR protein	FIG01048072: hypothetical protein
2344146	2338058	6088	C	.	C	A	GTACGGCAAA_C_CTGCTCGGTC	GGTACGGCAA_A_CTGCTCGGTC							pseudogene SeD_A2468	Putative heat shock protein YegD; pseudogene status unknown
2429100	2422735	6365	A	.	A	A	CGACAAAAAA_A_ATCGGTTATC	ACGACAAAAA_A_ATCGGTTATC						intergenic
2457321	2450955	6366	C	.	C	C	AAACCCCGCC_C_CGGCGGGGTT	AAAACCCCGC_C_CGGCGGGGTT						intergenic
2564149	2557818	6331	G	.	G	C	CGCGCGGCGC_G_GTTGTACATG	CCGCGCGGCG_C_GTTGTACATG							pseudogene SeD_A2678	Aspartate/tyrosine/aromatic aminotransferase; full-length
2749754	2743426	6328	C	.	C	C	GCAGCCCCCC_C_CAATCCCAAA	AGCAGCCCCC_C_CAATCCCAAA	GCC	A	GCT	A		intergenic
2944282	2938858	5424	G	.	G	G	AATGTTGGGG_G_GTTTGGGGAT	TAATGTTGGG_G_GTTTGGGGAT	GGG	G	G.G	-	+		phage portal protein, pbsx family	Phage-related capsid packaging protein
2944924	2939499	5425	T	.	T	T	TTGTTATTTT_T_TATTTTATCT	TTTGTTATTT_T_TATTTTATCT	AAT	N	ATA	I	-		hypothetical protein	FIG01049624: hypothetical protein (different annotation; frameshift/truncated 60%
3143221	3137480	5741	.	A	G	A	ACGGAAAAAC_G_GTAGCATGCA	CGGAAAAACG_A_GTAGCATGCA						intergenic
3165566	3159829	5737	.	T	T	T	CGTCCACCAG_T_TCTCTCTTCA	GTCCACCAGT_T_TCTCTCTTCA	GAA	E	GAA	E	-		protein Syd
3264061	3258349	5712	A	.	A	A	TGCGGAAAAA_A_ATGTCGAAAA	ATGCGGAAAA_A_ATGTCGAAAA						intergenic
3499445	3493735	5710	A	.	A	A	GACATAAAAA_A_AGGGCCTAAA	AGACATAAAA_A_AGGGCCTAAA						intergenic
3505466	3499755	5711	A	.	A	A	GAGTTAAAAA_A_AGAAAAACCC	TGAGTTAAAA_A_AGAAAAACCC	AAA	K	A.A	-	+		hypothetical protein
3599931	3594219	5712	A	.	A	A	GGACGGAAAA_A_ACGAACGGGA	TGGACGGAAA_A_ACGAACGGGA	AAC	N	.AC	-	+		ggdef domain/eal domain protein	Uncharacterized protein YlaB
3656274	3650563	5711	.	T	G	T	CAGACAAGAT_G_CTACAGTAAT	AGACAAGATG_T_CTACAGTAAT						intergenic
3775660	3769943	5717	A	.	A	A	CAAAAAACAA_A_ACCCCCGAAT	ACAAAAAACA_A_ACCCCCGAAT						intergenic
3900382	3894664	5718	A	.	A	A	TAAAAGAAAA_A_ACTAACGGCG	TTAAAAGAAA_A_ACTAACGGCG	AAA	K	AA.	-	+		trap transporter solute receptor, dctp family	2,3-diketo-L-gulonate-binding periplasmic protein YiaO precursor
3990591	3984874	5717	.	A	T	A	GCGAGTCAGA_T_ATAAGCGGAG	CGAGTCAGAT_A_ATAAGCGGAG						intergenic
4576268	4571609	4659	G	.	G	G	AGTTTGAGGG_G_GAGGGGACGC	AAGTTTGAGG_G_GAGGGGACGC						intergenic
4587000	4582340	4660	T	.	T	T	AGCTCTTTTT_T_TAGTTCATTC	AAGCTCTTTT_T_TAGTTCATTC	AAA	K	.AA	-	-		inner membrane protein YjeH
4729611	4724682	4929	A	.	A	A	GTTTAAAAAA_A_ATAAAGAGCA	GGTTTAAAAA_A_ATAAAGAGCA	AAA	K	AA.	-	+		outer membrane fimbrial usher protein
4771560	4766632	4928	T	.	T	T	TTATTTTTTT_T_TCATAAATTG	ATTATTTTTT_T_TCATAAATTG	ATA	I	TAA	*	-		pseudogene? SeD_A4936; frameshift likely truncates; no hit to LT2	Type I restriction-modification system methylation subunit
