# Supplementary material for: Genomic Comparison of the Closely-Related Salmonella enterica Serovars Enteritidis, Dublin and Gallinarum
Source: PLoS One. 2015 Jun 3;10(6):e0126883. doi: 10.1371/journal.pone.0126883 (PMC4454671; doi:10.1371/journal.pone.0126883)
Supplement: S6 Table — (CSV) [file pone.0126883.s006.csv]

Supplementary Table 6. Validated SNPs between Dublin strains CT02021853 and SARB12.
CT SNP Position (bp #)	SARB12 SNP Position (bp #)	Relative Distance (# of bp)	CT SNP Base	SARB12 SNP Base	CT02021853 SNP Base +/- 10 bp	SARB12 SNB Base +/- 10 bp	CT Codon	CT AA	SARB12 Codon	SARB12 AA	CT Gene Strand	CT Gene Name or Intergenic	CT02021853 Product Name/Comment	SARB12 Product Name/Comment
4121	4122	1	T	C	GGTGACGATT_T_TGACCGCAAC	GGTGACGATT_C_TGACCGCAAC	TTG	L	CTG	L	+	thrC	threonine synthase	Threonine synthase (EC 4.2.3.1)
28402	28403	1	C	T	AGATTCTGAG_C_CGACAACATG	AGATTCTGAG_T_CGACAACATG	AGC	S	AGT	S	+		outer membrane usher protein FimD	type 1 fimbriae anchoring protein FimD
32709	32710	1	G	A	CCCCTGCCTG_G_GGAGCGTAAC	CCCCTGCCTG_A_GGAGCGTAAC	CCC	P	CTC	L	-		conserved hypothetical protein	Putative membrane protein
36903	36904	1	C	G	GGCGTTAGGT_C_GACTGGTATT	GGCGTTAGGT_G_GACTGGTATT	CGA	R	GGA	G	+		arylsulfotransferase	Possible sulfatase
59035	59036	1	A	G	CTACCTGCCT_A_GGAGCGAAAC	CTACCTGCCT_G_GGAGCGAAAC	TAG	*	TGG	W			f.s./trun. of last 28 aa	Putative nitrite reductase
61536	61536	0	G	A	TATGATTGTC_G_GCGGTAATGA	TATGATTGTC_A_GCGGTAATGA	GCC	A	GCT	A	-		transcriptional regulatory protein CitB	Transcriptional regulatory protein CitB, DpiA
62102	62102	0	C	T	GTCCAATAAA_C_TGCCAACAAT	GTCCAATAAA_T_TGCCAACAAT	AGT	S	AAT	N	-		sensor kinase DpiB	Sensor kinase CitA, DpiB (EC 2.7.3.-)
64341	64341	0	G	A	TGGCGAAGAT_G_CCGAACTGCG	TGGCGAAGAT_A_CCGAACTGCG	GGC	G	GGT	G	-		oxaloacetate decarboxylase beta chain	Oxaloacetate decarboxylase beta chain (EC 4.1.1.3)
64557	64557	0	C	T	CCAGCGCTAA_C_GCCTCTTTAA	CCAGCGCTAA_T_GCCTCTTTAA	GCG	A	GCA	A	-		oxaloacetate decarboxylase beta chain	Oxaloacetate decarboxylase beta chain (EC 4.1.1.3)
64572	64572	0	A	G	CTTTAATGGC_A_TGCACGTCCG	CTTTAATGGC_G_TGCACGTCCG	CAT	H	CAC	H	-		oxaloacetate decarboxylase beta chain	Oxaloacetate decarboxylase beta chain (EC 4.1.1.3)
64593	64593	0	G	A	GCGCGCAGTT_G_AGCTTCGCGG	GCGCGCAGTT_A_AGCTTCGCGG	CTC	L	CTT	L	-		oxaloacetate decarboxylase beta chain	Oxaloacetate decarboxylase beta chain (EC 4.1.1.3)
64632	64632	0	A	G	CGGCGTCGTG_A_TGCGCCAGCA	CGGCGTCGTG_G_TGCGCCAGCA	CAT	H	CAC	H	-		oxaloacetate decarboxylase beta chain
66652	66653	1	G	A	CGGGAATTAA_G_CGTTAAGGCG	GGGAAATTAA_A_CGTGGTGGCG	GCT	A	GTT	V	-		Oxaloacetate decarboxylase gamma chain (EC 4.1.1.3)	Oxaloacetate decarboxylase gamma chain (EC 4.1.1.3)
66656	66657	1	T	G	AATTAAGCGT_T_AAGGCGGTGA	AATTAAACGT_G_GTGGCGGTGA	AAC	N	CAC	H	-		Oxaloacetate decarboxylase gamma chain (EC 4.1.1.3)	Oxaloacetate decarboxylase gamma chain (EC 4.1.1.3)
66657	66658	1	A	G	ATTAAGCGTT_A_AGGCGGTGAT	ATTAAACGTG_G_TGGCGGTGAT	CTT	L	CTC	L	-		Oxaloacetate decarboxylase gamma chain (EC 4.1.1.3)	Oxaloacetate decarboxylase gamma chain (EC 4.1.1.3)
66658	66659	1	A	T	TTAAGCGTTA_A_GGCGGTGATG	TTAAACGTGG_T_GGCGGTGATG	CTT	L	CAT	H	-		Oxaloacetate decarboxylase gamma chain (EC 4.1.1.3)	Oxaloacetate decarboxylase gamma chain (EC 4.1.1.3)
66690	66691	1	C	T	CGGCAATCAC_C_GGCTTTAAGC	CGGCAATCAC_T_GGCTTTAAGC	CCG	P	CCA	P	-		Oxaloacetate decarboxylase gamma chain (EC 4.1.1.3)	Oxaloacetate decarboxylase gamma chain (EC 4.1.1.3)
66729	66730	1	G	A	CGGGAACGGC_G_CGCGGTGCGG	CGGGAACGGC_A_CGCGGTGCGG	CGC	R	CGT	R	-		Oxaloacetate decarboxylase gamma chain (EC 4.1.1.3)	Oxaloacetate decarboxylase gamma chain (EC 4.1.1.3)
66750	66751	1	T	G	GCGCGGCGAC_T_GGTTCCGGGA	GCGCGGCGAC_G_GGTTCCGGGA	CCA	P	CCC	P	-		Oxaloacetate decarboxylase gamma chain (EC 4.1.1.3)	Oxaloacetate decarboxylase gamma chain (EC 4.1.1.3)
78066	78067	1	C	T	GCTGCGCGGC_C_TGGAAGTCGG	GCTGCGCGGC_T_TGGAAGTCGG	CTG	L	TTG	L	+	carB	carbamoyl-phosphate synthase, large subunit	Carbamoyl-phosphate synthase large chain (EC 6.3.5.5)
82169	82170	1	A	G	CCCCGCCGCC_A_GTAATGATTG	CCCCGCCGCC_G_GTAATGATTG	ACT	T	ACC	T	-		carnitinyl-CoA dehydratase	Carnitine racemase (EC 5.-.-.-) / Carnitinyl-CoA dehydratase (EC 4.2.1.-)
118970	118970	0	C	G	AGCAGTACCG_C_CTGTTCACGT	AGCAGTACCG_G_CTGTTCACGT	GCG	A	CCG	P	-	thiQ	thiamine ABC transporter, ATP-binding protein	Thiamin ABC transporter, ATPase component / Thiamine transport ATP-binding protein thiQ
132124	132124	0	A	C	TGCTATGCGC_A_GTTGCGCCAC	TGCTATGCGC_C_GTTGCGCCAC	CAG	Q	CCG	P	+	ilvB	acetolactate synthase, large subunit, biosynthetic type	Acetolactate synthase large subunit (EC 2.2.1.6)
144129	144129	0	C	T	TTGCTTTGGG_C_GCGATGGCGC	TTGCTTTGGG_T_GCGATGGCGC	CGC	R	TGC	C	+	murD	UDP-N-acetylmuramoylalanine--D-glutamate ligase	UDP-N-acetylmuramoylalanine--D-glutamate ligase (EC 6.3.2.9)
154584	154584	0	A	G	CCGCAACGCT_A_CCAGCCTACC	CCGCAACGCT_G_CCAGCCTACC	CTA	L	CTG	L	+	secA	preprotein translocase, SecA subunit	Protein export cytoplasm protein SecA ATPase RNA helicase (TC 3.A.5.1.1)
160997	160997	0	T	C	AACCATCTGG_T_GCGCAATAAT	AACCATCTGG_C_GCGCAATAAT	CAC	H	CGC	R	-	coaE	dephospho-CoA kinase	FIG01045134: hypothetical protein
163509	163509	0	T	G	TGTTGCAGGG_T_GATGATCAGC	TGTTGCAGGG_G_GATGATCAGC	ACC	T	CCC	P	-		protein transport protein HofC	Type IV fimbrial assembly protein PilC
175387	175387	0	T	C	CTCGCGGCTT_T_CTGATCGGCG	CTCGCGGCTT_C_CTGATCGGCG	TTT	F	TTC	F	+	aceE	pyruvate dehydrogenase (acetyl-transferring), homodimeric type	Pyruvate dehydrogenase E1 component (EC 1.2.4.1)
184642	184642	0	T	C	CCCATACCCG_T_TTCCCGATCG	CCCATACCCG_C_TTCCCGATCG	CGT	R	CGC	R	+	acnB	aconitate hydratase 2	Aconitate hydratase 2 (EC 4.2.1.3)
218552	218539	13	T	G	GGGCCTTTGC_T_CCTGTATGTT	GGGCCTTTGC_G_CCTGTATGTT						intergenic
229555	229542	13	T	G	GCAACGGCAC_T_GTGGGTGCCA	GCAACGGCAC_G_GTGGGTGCCA	ACT	T	ACG	T	+		fimbrial usher protein	Fimbriae usher protein StfC
231738	231725	13	T	C	GCCTGGTGTT_T_CGCGGCGAAG	GCCTGGTGTT_C_CGCGGCGAAG	TTT	F	TTC	F	+		chaperone protein PapD	Periplasmic fimbrial chaperone StfD
240218	240205	13	T	A	TCCGGCTTGC_T_GTGCTCCAGA	TCCGGCTTGC_A_GTGCTCCAGA	AGC	S	TGC	C	-	mtnN	MTA/SAH nucleosidase	5'-methylthioadenosine nucleosidase (EC 3.2.2.16) / S-adenosylhomocysteine nucleosidase (EC 3.2.2.9)
248086	248073	13	T	C	TGAAAAATGG_T_GGTAGCCGTG	TGAAAAATGG_C_GGTAGCCGTG						intergenic
248891	248878	13	C	T	GCCTGGCAAG_C_GCGCTGGTAT	GCCTGGCAAG_T_GCGCTGGTAT	AGC	S	AGT	S	+		major facilitator family transporter	Permeases of the major facilitator superfamily
249592	249579	13	G	A	GCGGTTTCCT_G_GGCGACGACG	GCGGTTTCCT_A_GGCGACGACG	TGG	W	TAG	*	+		major facilitator family transporter	Permeases of the major facilitator superfamily
280922	280909	13	G	T	AATTTCCGGG_G_GGCTGAAACT	AATTTCCGGG_T_GGCTGAAACT	CCC	P	CAC	H	-	rof	rof protein	Rho-specific inhibitor of transcription termination (YaeO)
283066	283053	13	T	C	CCAGCTTGAG_T_GCGGCTATCT	CCAGCTTGAG_C_GCGGCTATCT	TGC	C	CGC	R	+		copper homeostasis protein CutF	Copper homeostasis protein CutF precursor / Lipoprotein NlpE involeved in surface adhesion
289864	289851	13	C	T	GAAAGCCGCG_C_CGCACCTGCT	GAAAGCCGCG_T_CGCACCTGCT						intergenic
296638	296625	13	A	G	GAAGATAAAA_A_TGCGATCGCG	GAAGATAAAA_G_TGCGATCGCG	AAT	N	AGT	S	+	dkgB	2,5-didehydrogluconate reductase B	Methylglyoxal reductase, acetol producing (EC 1.1.1.-) / 2,5-diketo-D-gluconic acid reductase B (EC 1.1.1.274)
322657	322638	19	A	G	TTGGTGGTAA_A_TTATTGATAT	TTGGTGGTAA_G_TTATTGATAT						intergenic
333298	333292	6	A	C	ACCGGCAGGC_A_GGGGGAGTCA	ACCGGCAGGC_C_GGGGGAGTCA	CAG	Q	CCG	P			pseudogene? SeD_A0312	Rhs-family protein
333585	333579	6	A	C	GTACAACGCC_A_ACGGCCAGCC	GTACAACGCC_C_ACGGCCAGCC	AAC	N	AGC	S			pseudogene? SeD_A0312	Rhs-family protein
335547	335541	6	A	C	TATCAGTATG_A_GCCGAATCCG	TATCAGTATG_C_GCCGAATCCG						intergenic
341015	341009	6	T	C	TGGCTATTAA_T_AATATCCCTC	TGGCTATTAA_C_AATATCCCTC	AAT	N	AAC	N	+		conserved hypothetical protein	FIG01046258: hypothetical protein
342353	342347	6	A	G	TTATTTTGGG_A_GATAGGCTGA	TTATTTTGGG_G_GATAGGCTGA						intergenic
342815	342809	6	T	C	ATGCTCCCGG_T_ATTCGAGGTG	ATGCTCCCGG_C_ATTCGAGGTG						intergenic
356265	356259	6	T	C	AGGCGGCTCT_T_TTCCGCTTTC	AGGCGGCTCT_C_TTCCGCTTTC	AAG	K	GAG	E		fadE		acyl-CoA dehydrogenase( EC:1.3.99.- )
356963	356957	6	T	C	GACGGTATTG_T_TGCCGACATG	GACGGTATTG_C_TGCCGACATG	AAC	N	AGC	S		fadE		acyl-CoA dehydrogenase( EC:1.3.99.- )
374069	374063	6	G	A	TCAAAGAAAG_G_CGATGTTCTC	TCAAAGAAAG_A_CGATGTTCTC						intergenic
382051	382045	6	T	G	GTTCTCCCTG_T_GATTTAAACT	GTTCTCCCTG_G_GATTTAAACT						intergenic
388409	388403	6	T	C	TATGGAGGAG_T_GGTAAAAATA	TATGGAGGAG_C_GGTAAAAATA						intergenic
394391	394385	6	T	A	ATGAGCGCTC_T_GGTAATCTTA	ATGAGCGCTC_A_GGTAATCTTA						intergenic
405125	405119	6	A	G	ATATGTAATG_A_TTTGTCTATT	ATATGTAATG_G_TTTGTCTATT	TCA	S	CCA	P	-		conserved hypothetical protein	FIG01047013: hypothetical protein
417976	417970	6	C	T	CCACACGTTG_C_CGTCCTATAC	CCACACGTTG_T_CGTCCTATAC	CCG	P	TCG	S	+		ferrichrome-iron receptor	Ferrichrome-iron receptor
426780	426774	6	C	T	CCGCACGATC_C_AGGCGATCTG	CCGCACGATC_T_AGGCGATCTG	CAG	Q	TAG	*	+	prpE	propionate--CoA ligase	Propionate--CoA ligase (EC 6.2.1.17)
447317	447310	7	T	C	ATTTAGGCGG_T_ACAAAAACGG	ATTTAGGCGG_C_ACAAAAACGG	GGT	G	GGC	G	+		N-acetyl-D-glucosamine kinase	ROK family Glucokinase with ambiguous substrate specificity
459664	459657	7	T	C	GATGCGCAAA_T_AGCGCCGCCA	GATGCGCAAA_C_AGCGCCGCCA	TAG	*	CAG	Q			pseudogene SeD_A0440	Maltodextrin glucosidase (EC 3.2.1.20)
476539	476532	7	T	C	CATCAGACGG_T_GAAAGATATG	CATCAGACGG_C_GAAAGATATG	GTG	V	GCG	A	+	pgpA	phosphatidylglycerophosphatase A	Phosphatidylglycerophosphatase A (EC 3.1.3.27)
479839	479832	7	T	G	GGATATGGGG_T_TTATTTATCA	GGATATGGGG_G_TTATTTATCA						intergenic
480734	480727	7	A	G	GCTGCGTAAA_A_TCCATTTACT	GCTGCGTAAA_G_TCCATTTACT	GAT	D	GAC	D	-	ispA	geranyltranstransferase	Geranyltranstransferase (farnesyldiphosphate synthase) (EC 2.5.1.10)
505545	505538	7	G	A	CTGGCTATGG_G_CCAGGGTCGT	CTGGCTATGG_A_CCAGGGTCGT	GGC	G	GAC	D	+	tig	trigger factor	Cell division trigger factor (EC 5.2.1.8)
521939	521932	7	T	A	GTGATGATGC_T_GTGGATTGCG	GTGATGATGC_A_GTGGATTGCG	CTG	L	CAG	Q	+		ABC-type multidrug transporter, ATP-binding protein	putative multidrug transporter membrane ATP-binding components
529661	529654	7	A	G	TAATTGAGAG_A_GCGCAATGAA	TAATTGAGAG_G_GCGCAATGAA						intergenic
545614	545607	7	T	G	CGCCGTCTGC_T_CTGGAAACGG	CGCCGTCTGC_G_CTGGAAACGG	GCT	A	GCG	A	+	dnaX	DNA polymerase III, tau subunit	DNA polymerase III subunits gamma and tau (EC 2.7.7.7)
562678	562671	7	C	T	CGCGCTGGCG_C_GGAACAGGAC	CGCGCTGGCG_T_GGAACAGGAC	CGC	R	CAC	H	-		copper-translocating P-type ATPase	Lead, cadmium, zinc and mercury transporting ATPase (EC 3.6.3.3) (EC 3.6.3.5); Copper-translocating P-type ATPase (EC 3.6.3.4)
564780	564773	7	T	C	CCGTTACCGC_T_GAGCATTTCC	CCGTTACCGC_C_GAGCATTTCC	AGC	S	GGC	G	-		inner membrane protein YbbJ	Putative activity regulator of membrane protease YbbK
571027	571020	7	T	C	GGTGAAGTGG_T_GCAGGAGCCG	GGTGAAGTGG_C_GCAGGAGCCG	GTG	V	GCG	A	+		efflux ABC transporter, permease protein	Uncharacterized metabolite ABC transporter in Enterobacteriaceae, permease protein EC-YbbP
579326	579319	7	C	T	TGGAAAAATA_C_TCCAACTTTT	TGGAAAAATA_T_TCCAACTTTT						intergenic
588152	588145	7	T	C	AAGTAACGCG_T_GCGCGTCAGG	AAGTAACGCG_C_GCGCGTCAGG	CGT	R	CGC	R	+	allB	allantoinase	Allantoinase (EC 3.5.2.5)
597177	597171	6	T	C	CCGCCATGGA_T_GCGGGCGCGC	CCGCCATGGA_C_GCGGGCGCGC	GAT	D	GAC	D	+		conserved hypothetical protein	Putative cytoplasmic protein
598002	597996	6	C	A	GCCGGAGAGG_C_GCTGTTCGCT	GCCGGAGAGG_A_GCTGTTCGCT	CGC	R	AGC	S	+		putative cytoplasmic protein	Putative cytoplasmic protein
601674	601668	6	G	T	AGCAGGGAAC_G_CCAACATTCA	AGCAGGGAAC_T_CCAACATTCA	GGC	G	GGA	G	-	lpxH	UDP-2,3-diacylglucosamine hydrolase	UDP-2,3-diacylglucosamine hydrolase (EC 3.6.1.-)
604647	604641	6	G	A	AATGACGACC_G_GATCGGATTG	AATGACGACC_A_GATCGGATTG	CCG	P	CTG	L	-		putative outer membrane protein	Putative outer membrane protein
606959	606953	6	T	C	TGCGCAATCG_T_TTTACCGTCA	TGCGCAATCG_C_TTTACCGTCA	ACG	T	GCG	A	-	folD	methylenetetrahydrofolate dehydrogenase/methenyltetrahydrofolate cyclohydrolase	Methylenetetrahydrofolate dehydrogenase (NADP+) (EC 1.5.1.5) / Methenyltetrahydrofolate cyclohydrolase (EC 3.5.4.9)
607505	607499	6	C	T	GATGCCGAAA_C_CGGGTGTGTG	GATGCCGAAA_T_CGGGTGTGTG						intergenic
607603	607597	6	C	T	GTTGCGGCTG_C_TCCTACTCCG	GTTGCGGCTG_T_TCCTACTCCG	GCT	A	GTT	V	+		type-1 fimbrial protein, A chain	Fimbriae-like adhesin SfmA
609529	609523	6	A	G	GCGGCGTGGC_A_CTGTCGGTGC	GCGGCGTGGC_G_CTGTCGGTGC	GCA	A	GCG	A	+		outer membrane usher protein SfmD	Outer membrane usher protein SfmD
614307	614301	6	T	C	GGTTTCATTG_T_TGTATGCCTC	GGTTTCATTG_C_TGTATGCCTC						intergenic
614810	614804	6	T	C	CTTACCAGGA_T_GAGTTGTAAA	CTTACCAGGA_C_GAGTTGTAAA						intergenic
616687	616681	6	A	T	TCAAAGTGAC_A_GTTTTGTTCC	TCAAAGTGAC_T_GTTTTGTTCC	TGT	C	AGT	S	-		fimbriae W protein	Fimbriae W protein
616950	616944	6	C	T	GTTTCGTCTA_C_ACGAAGTCTT	GTTTCGTCTA_T_ACGAAGTCTT						intergenic
633349	633329	20	C	T	CGCGCCATTG_C_CTTAACGTTG	CGCGCCATTG_T_CTTAACGTTG						intergenic
689395	684981	4414	C	T	CAATAATCAG_C_GGCGCTGAAG	CAATAATCAG_T_GGCGCTGAAG	CCG	P	CCA	P	-		ferric enterobactin transport system permease protein FepG	Ferric enterobactin transport system permease protein FepG (TC 3.A.1.14.2)
692525	688111	4414	A	T	CAGGTGCGCC_A_GCAGCGGATT	CAGGTGCGCC_T_GCAGCGGATT	CTG	L	CAG	Q	-		ferric enterobactin transporter	Ferric enterobactin-binding periplasmic protein FepB (TC 3.A.1.14.2)
693646	689232	4414	C	T	AGATGAAGTG_C_ATATAAGCCT	AGATGAAGTG_T_ATATAAGCCT						intergenic
694967	690553	4414	T	C	GCCACGCTGA_T_AGCGACAAGA	GCCACGCTGA_C_AGCGACAAGA	GAT	D	GAC	D	+		2,3-dihydroxybenzoate-AMP ligase	2,3-dihydroxybenzoate-AMP ligase (EC 2.7.7.58) [enterobactin] siderophore
698754	694340	4414	T	C	TGCGTTTGCC_T_TGGGCTATAT	TGCGTTTGCC_C_TGGGCTATAT	TTG	L	CTG	L	+	cstA	carbon starvation protein A	Carbon starvation protein A
719682	715268	4414	T	C	AAAATAGTGC_T_AGGCCTGCGG	AAAATAGTGC_C_AGGCCTGCGG						intergenic		Citrate Succinate antiporter (TC 2.A.47.3.2)
719855	715441	4414	G	A	TGCGCTAAAA_G_CCAGGTCACG	TGCGCTAAAA_A_CCAGGTCACG	CTT	L	TTT	F	-	citG	triphosphoribosyl-dephospho-CoA synthase CitG	2-(5''-triphosphoribosyl)-3'-dephosphocoenzyme- A synthase (EC 2.7.8.25)
723237	718823	4414	C	T	CGTTCAGAGG_C_GTGGGCGATT	CGTTCAGAGG_T_GTGGGCGATT	GCC	A	ACC	T	-	citE	citrate (pro-3S)-lyase, beta subunit	Citrate lyase beta chain (EC 4.1.3.6)
726894	722480	4414	T	C	TGAAGCGCTG_T_GGGAAAAAAT	TGAAGCGCTG_C_GGGAAAAAAT	TGG	W	CGG	R			pseudogene? SeD_A727	Transcriptional regulatory protein CitB, DpiA
737144	732730	4414	T	C	CAGAAATTGA_T_AGTACAGATA	CAGAAATTGA_C_AGTACAGATA						intergenic
746086	741672	4414	T	G	TCCTGAACGA_T_CATGGCCTGC	TCCTGAACGA_G_CATGGCCTGC	ATC	I	CTC	L	-		LPS-assembly lipoprotein RlpB	LPS-assembly lipoprotein RlpB precursor (Rare lipoprotein B)
757700	753286	4414	A	G	TTATTTATTG_A_CGTTGTCGGC	TTATTTATTG_G_CGTTGTCGGC	GAC	D	GGC	G	+		DnaJ domain protein	Putative molecular chaperone, DnaJ family
774302	769888	4414	A	G	CGCAACCGGG_A_CTGGCGCTGG	CGCAACCGGG_G_CTGGCGCTGG	GGA	G	GGG	G	+		2-octaprenyl-3-methyl-6-methoxy-1,4-benzoquinol hydroxylase	2-octaprenyl-3-methyl-6-methoxy-1,4-benzoquinol hydroxylase
784684	780270	4414	A	G	GGCAGAGGGG_A_ACCTTCGCCG	GGCAGAGGGG_G_ACCTTCGCCG						intergenic
794684	790270	4414	G	T	CAAATTTGTA_G_CAATTATTTT	CAAATTTGTA_T_CAATTATTTT						intergenic
799574	795160	4414	A	T	GAGAATAGCC_A_GTATTTCTGC	GAGAATAGCC_T_GTATTTCTGC	CTG	L	CAG	Q	-		putative cytoplasmic protein	Pyridoxamine 5'-phosphate oxidase-related, FMN-binding
813544	809128	4416	C	T	CCAATAATGG_C_GGCTGGCAGT	CCAATAATGG_T_GGCTGGCAGT	GGC	G	GGT	G	+		deoxyribodipyrimidine photo-lyase	Deoxyribodipyrimidine photolyase (EC 4.1.99.3)
822547	818131	4416	C	T	TCTGGTGTCG_C_TTGTAACAAT	TCTGGTGTCG_T_TTGTAACAAT						intergenic
824087	819671	4416	A	G	GTCACGCCTT_A_CTGCACACGT	GTCACGCCTT_G_CTGCACACGT	TTA	L	TTG	L	+	sdhA	succinate dehydrogenase, flavoprotein subunit	Succinate dehydrogenase flavoprotein subunit (EC 1.3.99.1)
833358	828942	4416	G	A	CTTGTTTAAT_G_GCAGAATAAA	CTTGTTTAAT_A_GCAGAATAAA						intergenic
835899	831483	4416	G	T	CCTGATTTGC_G_GCCTGTATAC	CCTGATTTGC_T_GCCTGTATAC	GGC	G	TGC	C	+	cydA	cytochrome d ubiquinol oxidase, subunit I	Cytochrome d ubiquinol oxidase subunit I (EC 1.10.3.-)
839922	835506	4416	A	G	CGGAGGCCGA_A_GCGGCGAAAG	CGGAGGCCGA_G_GCGGCGAAAG	GAA	E	GAG	E	+	tolA	protein TolA	TolA protein
852653	848302	4351	C	T	TTTAGTATAA_C_ATGTGATTTA	TTTAGTATAA_T_ATGTGATTTA						intergenic
852706	848355	4351	G	A	AGTTGTTTTT_G_TACCCTAATA	AGTTGTTTTT_A_TACCCTAATA						intergenic
855686	851335	4351	G	C	GTTTGAGCCG_G_TACCGCAGGC	GTTTGAGCCA_C_TGCCGCAGGC	GTA	V	CTA	L	+	oadA	oxaloacetate decarboxylase alpha subunit	Oxaloacetate decarboxylase alpha chain (EC 4.1.1.3)
855688	851337	4351	A	G	TTGAGCCGGT_A_CCGCAGGCGG	TTGAGCCACT_G_CCGCAGGCGG	GTA	V	GTG	V	+	oadA	oxaloacetate decarboxylase alpha subunit	Oxaloacetate decarboxylase alpha chain (EC 4.1.1.3)
855817	851466	4351	G	T	TCAGCCAGCT_G_ACGGCGGCTT	TCAGCCAGCT_T_ACTGCGGCTT	CTG	L	CTT	L	+	oadA	oxaloacetate decarboxylase alpha subunit	Oxaloacetate decarboxylase alpha chain (EC 4.1.1.3)
855820	851469	4351	G	T	GCCAGCTGAC_G_GCGGCTTCGT	GCCAGCTTAC_T_GCGGCTTCGT	ACG	T	ACT	T	+	oadA	oxaloacetate decarboxylase alpha subunit	Oxaloacetate decarboxylase alpha chain (EC 4.1.1.3)
855862	851511	4351	C	T	CCCCGGTTGC_C_CCGGCAGGCG	CCCCGGTTGC_T_CCGGCGGGCG	GCC	A	GCT	A	+	oadA	oxaloacetate decarboxylase alpha subunit	Oxaloacetate decarboxylase alpha chain (EC 4.1.1.3)
855868	851517	4351	A	G	TTGCCCCGGC_A_GGCGCCGGCA	TTGCTCCGGC_G_GGCGCCGGCA	GCA	A	GCG	A	+	oadA	oxaloacetate decarboxylase alpha subunit	Oxaloacetate decarboxylase alpha chain (EC 4.1.1.3)
855880	851529	4351	C	A	GCGCCGGCAC_C_CCGGTCACCG	GCGCCGGCAC_A_CCGGTCACCG	ACC	T	ACA	T	+	oadA	oxaloacetate decarboxylase alpha subunit	Oxaloacetate decarboxylase alpha chain (EC 4.1.1.3)
855926	851575	4351	A	G	GGTGATTGCC_A_CCGAGGGCCA	GGTGATTGCC_G_CTGAAGGCCA	ACC	T	GCC	A	+	oadA	oxaloacetate decarboxylase alpha subunit	Oxaloacetate decarboxylase alpha chain (EC 4.1.1.3)
855928	851577	4351	C	T	TGATTGCCAC_C_GAGGGCCAGA	TGATTGCCGC_T_GAAGGCCAGA	ACC	T	ACT	T	+	oadA	oxaloacetate decarboxylase alpha subunit	Oxaloacetate decarboxylase alpha chain (EC 4.1.1.3)
855931	851580	4351	G	A	TTGCCACCGA_G_GGCCAGAGCG	TTGCCGCTGA_A_GGCCAGACGG	GAG	E	GAA	E	+	oadA	oxaloacetate decarboxylase alpha subunit	Oxaloacetate decarboxylase alpha chain (EC 4.1.1.3)
855939	851588	4351	G	C	GAGGGCCAGA_G_CGTGGCCGAA	GAAGGCCAGA_C_GGTGGCCGAA	AGC	S	ACC	T	+	oadA	oxaloacetate decarboxylase alpha subunit	Oxaloacetate decarboxylase alpha chain (EC 4.1.1.3)
855940	851589	4351	C	G	AGGGCCAGAG_C_GTGGCCGAAG	AAGGCCAGAC_G_GTGGCCGAAG	AGC	S	AGG	R	+	oadA	oxaloacetate decarboxylase alpha subunit	Oxaloacetate decarboxylase alpha chain (EC 4.1.1.3)
869825	865474	4351	A	C	TATATTGTCG_A_TTACATAACG	TATATTGTCG_C_TTACATAACG						intergenic
871236	866885	4351	T	A	AGGCTGTGCG_T_GATTTCGATT	AGGCTGTGCG_A_GATTTCGATT	GTG	V	GAG	E	+	modB	molybdate ABC transporter, permease protein	Molybdenum transport system permease protein ModB (TC 3.A.1.8.1)
875414	871063	4351	T	C	ATACACGGTC_T_CCTGATAGTC	ATACACGGTC_C_CCTGATAGTC	GAG	E	GGG	G	-		acyl-CoA thioester hydrolase YbgC	Pectinesterase (EC 3.1.1.11)
879762	875411	4351	T	C	TATCGATTTT_T_GTCTGCGTAC	TATCGATTTT_C_GTCTGCGTAC	TGT	C	CGT	R	+	hutU	urocanate hydratase	Urocanate hydratase (EC 4.2.1.49)
892312	887961	4351	T	C	TGCAGGCCTC_T_CGCAATAACC	TGCAGGCCTC_C_CGCAATAACC	TCT	S	TCC	S	+		leucine-rich repeat protein	invasion plasmid antigen / internalin, putative
894135	889784	4351	T	G	CGCCATTACC_T_CCAAAACGAT	CGCCATTACC_G_CCAAAACGAT	GGA	G	GGC	G	-		protein YbhK	Hypothetical protein UPF0052
896667	892316	4351	C	T	GCGTTAACCG_C_GGCGTCCGTC	GCGTTAACCG_T_GGCGTCCGTC	GCG	A	GTG	V	+	moaC	molybdenum cofactor biosynthesis protein C	Molybdenum cofactor biosynthesis protein MoaC
921149	916798	4351	A	G	TTTAATAGAG_A_CTTCATAGCA	TTTAATAGAG_G_CTTCATAGCA	TCT	S	CCT	P	-	glnH	glutamine ABC transporter, glutamine-binding periplasmic protein	Glutamine ABC transporter, periplasmic glutamine-binding protein (TC 3.A.1.3.2)
922161	917810	4351	C	G	TGATGTTTGT_C_TCCCAGGTAA	TGATGTTTGT_G_TCCCAGGTAA						intergenic
924132	919781	4351	C	G	CGTTGACGTT_C_GCACCTGGAT	CGTTGACGTT_G_GCACCTGGAT	CGC	R	GGC	G	+	ompX	outer membrane protein X	Outer membrane protein X precursor
932301	927950	4351	T	C	CCGCTGTCGC_T_AATCGCTACC	CCGCTGTCGC_C_AATCGCTACC	TGC	C	CCG	P			pseudogene? SeD_A940; SupH	putative hydrolase
932326	927975	4351	T	C	TTTGTGGCGA_T_AGATCCCAGC	TTTGTGGCGA_C_AGATCCCAGC	CTA	L	CTG	L			pseudogene? SeD_A940; SupH	putative hydrolase
939413	935062	4351	T	C	TAGCACCCGG_T_GTTAAGTTGA	TAGCACCCGG_C_GTTAAGTTGA	ACC	T	GCC	A	-	moeB	molybdopterin synthase sulfurylase MoeB	Molybdopterin biosynthesis protein MoeB
949670	945319	4351	C	T	TGCGCTAACA_C_TTTCAAGGAA	TGCGCTAACA_T_TTTCAAGGAA						intergenic
957404	953059	4345	A	G	GCCACCACAA_A_CAATGATACG	GCCACCACAA_G_CAATGATACG	TTT	F	CTT	L	-		citrate transporter family protein	D-beta-hydroxybutyrate permease
968166	963694	4472	A	G	CAGCATACCG_A_CCGTCAGGCC	CAGCATACCG_G_CCGTCAGGCC	GTC	V	GCC	A	-		putative transporter	TrkA, Potassium channel-family protein
1000012	995540	4472	C	T	ATTTTGCCGT_C_AGGGTTTCTA	ATTTTGCCGT_T_AGGGTTTCTA						intergenic
1002791	998319	4472	C	T	ACCGAGCGAA_C_GCGTGAAATC	ACCGAGCGAA_T_GCGTGAAATC	ACG	T	ATG	M	+		macrolide export ATP-binding/permease protein MacB	Macrolide export ATP-binding/permease protein MacB (EC 3.6.3.-)
1006352	1001880	4472	C	T	GCTTCCAGAG_C_GCGCAAAAGC	GCTTCCAGAG_T_GCGCAAAAGC	AGC	S	AGT	S	+	clpA	ATP-dependent Clp protease ATP-binding subunit ClpA	ATP-dependent Clp protease ATP-binding subunit ClpA
1012225	1007753	4472	C	T	AGCAGAATTT_C_GCCTTGTTGC	AGCAGAATTT_T_GCCTTGTTGC	GAA	E	AAA	K	-	cydC	ATP-binding/permease protein cydC	Transport ATP-binding protein CydC
1012239	1007767	4472	T	G	TTGTTGCGGG_T_CCCAGGCGCG	TTGTTGCGGG_G_CCCAGGCGCG	GAC	D	GCC	A	-	cydC	ATP-binding/permease protein cydC	Transport ATP-binding protein CydC
1017210	1012738	4472	C	T	AGAGACGTTG_C_TGCGCTTGCC	AGAGACGTTG_T_TGCGCTTGCC	CTG	L	TTG	L	+	lrp	leucine responsive regulatory protein	Leucine-responsive regulatory protein, regulator for leucine (or lrp) regulon and high-affinity branched-chain amino acid transport system
1021927	1017455	4472	A	G	AATATTAAGC_A_GGATGGCGAT	AATATTAAGC_G_GGATGGCGAT	CAG	Q	CGG	R	+	lolA	outer membrane lipoprotein carrier protein LolA	Outer membrane lipoprotein carrier protein LolA
1024138	1019666	4472	G	T	GAAGTCAGCC_G_CTGGGGTACC	GAAGTCAGCC_T_CTGGGGTACC	CGC	R	CTC	L	+	serS	seryl-tRNA synthetase	Seryl-tRNA synthetase (EC 6.1.1.11)
1025120	1020648	4472	G	T	GTTTGATACC_G_GACAATAATC	GTTTGATACC_T_GACAATAATC						intergenic
1034206	1029734	4472	T	C	GTATTATATA_T_ACTCATCCAT	GTATTATATA_C_ACTCATCCAT	ATA	I	ACA	T	+		hypothetical protein	FIG01045244: hypothetical protein
1037523	1033051	4472	T	C	AGTGATGAAG_T_TCATCACGGT	AGTGATGAAG_C_TCATCACGGT	AAC	N	AGC	S	-		putative formate transporter FocA	Formate efflux transporter (TC 2.A.44 family)
1066899	1062427	4472	T	C	CTGTAGACCC_T_CGTTGTGGCT	CTGTAGACCC_C_CGTTGTGGCT						intergenic
1070991	1066519	4472	G	A	TGAAAGTGTT_G_CAAATATAAA	TGAAAGTGTT_A_CAAATATAAA						intergenic
1073872	1069400	4472	A	T	ATGGTACAGG_A_GCGGCTTTAA	ATGGTACAGG_T_GCGGCTTTAA	GGA	G	GGT	G	+		diaminopropionate ammonia-lyase	Threonine dehydratase (EC 4.3.1.19)
1083060	1078587	4473	A	G	ATGATGTTCA_A_TTGTGTCCTG	ATGATGTTCA_G_TTGTGTCCTG	ATT	I	ACT	T	-		gifsy-1 prophage RecE	Exodeoxyribonuclease VIII (EC 3.1.11.-)
1112325	1107852	4473	G	A	TATTGCGGGA_G_CCTTTCCGAC	TATTGCGGGA_A_CCTTTCCGAC	AGC	S	AAC	N	+		conserved hypothetical protein	FIG01047863: hypothetical protein
1114433	1109960	4473	T	G	GGTATTCCAG_T_CGGGTATGTA	GGTATTCCAG_G_CGGGTATGTA	TCG	S	GCG	A	+		conserved hypothetical protein	FIG01046854: hypothetical protein
1126206	1121733	4473	G	A	CTGGTACAAG_G_AATGAAAAAT	CTGGTACAAG_A_AATGAAAAAT	GGA	G	GAA	E	+	pyrD	dihydroorotate oxidase	Dihydroorotate dehydrogenase (EC 1.3.3.1)
1129554	1125081	4473	C	T	TTACGCTAAC_C_GCCTGCGTAA	TTACGCTAAC_T_GCCTGCGTAA	CGC	R	TGC	C	+		putative RNA methylase family UPF0020	23S rRNA (guanine-N-2-) -methyltransferase rlmL EC 2.1.1.-)
1130603	1126130	4473	C	T	GTAACGGCGC_C_GGGAAATCCA	GTAACGGCGC_T_GGGAAATCCA	GCC	A	GCT	A	+		ABC transporter ATP-binding protein uup	ABC transporter ATP-binding protein uup
1132809	1128336	4473	T	C	AAAAAAACGC_T_GGCAAGGATC	AAAAAAACGC_C_GGCAAGGATC	CTG	L	CCG	P	+		paraquat-inducible protein A	Paraquat-inducible protein A
1159256	1154783	4473	T	A	ATCTTCAAAA_T_TTTGCAGTAA	ATCTTCAAAA_A_TTTGCAGTAA	AAT	N	ATT	I	-		peptidase family C69	Probable dipeptidase (EC 3.4.-.-)
1171855	1167382	4473	T	C	GGCGATTGCG_T_CTTATCCCAG	GGCGATTGCG_C_CTTATCCCAG	TCT	S	CCT	P	+	hpaI	2,4-dihydroxyhept-2-ene-1,7-dioic acid aldolase	2,4-dihydroxyhept-2-ene-1,7-dioic acid aldolase (EC 4.1.2.-)
1174280	1169807	4473	G	T	GAGGCCTTTG_G_CCTGCCGGGA	GAGGCCTTTG_T_CCTGCCGGGA	GGC	G	GTC	V	+	hpaA	4-hydroxyphenylacetate catabolism regulatory protein HpaA	Transcriptional activator of 4-hydroxyphenylacetate 3-monooxygenase operon, XylS/AraC family
1177136	1172663	4473	G	A	TATACCGGGT_G_CATGTAAATC	TATACCGGGT_A_CATGTAAATC	TGC	C	TAC	Y	+		conserved hypothetical protein	FIG01045682: hypothetical protein
1186384	1181911	4473	A	G	GCCAGATCGC_A_GTGGAAGGCG	GCCAGATCGC_G_GTGGAAGGCG	TGC	C	CGC	R	-		proline dehydrogenase family protein	Transcriptional repressor of PutA and PutP / Proline dehydrogenase (EC 1.5.99.8) (Proline oxidase) / Delta-1-pyrroline-5-carboxylate dehydrogenase (EC 1.5.1.12)
1194345	1189872	4473	G	A	CGTGGGCATC_G_TCGGATTCGC	CGTGGGCATC_A_TCGGATTCGC	GAC	D	GAT	D	-		transcriptional regulator, RpiR family	Sialic acid utilization regulator, RpiR family
1197519	1193046	4473	A	G	GAGTGTTGCT_A_CATCAAGCAA	GAGTGTTGCT_G_CATCAAGCAA						intergenic
1199719	1195246	4473	G	A	ACAAACTATG_G_ACATAATGTG	ACAAACTATG_A_ACATAATGTG	GGA	G	GAA	E	+		oligogalacturonate-specific porin	N-acetylneuraminic acid outer membrane channel protein NanC
1204949	1200476	4473	G	A	AAATGATAAA_G_TAACGATGAA	AAATGATAAA_A_TAACGATGAA						intergenic
1205252	1200779	4473	C	T	TCATTGATTA_C_TCCTTGTAAA	TCATTGATTA_T_TCCTTGTAAA						intergenic
1209150	1204677	4473	C	T	CCCGCTGGAG_C_GGCTGATCGC	CCCGCTGGAG_T_GGCTGATCGC	CCG	P	CCA	P	-		Pmt1	IcmF-related protein
1212059	1207586	4473	C	A	TAATGACCAT_C_GAGCCAGTAC	TAATGACCAT_A_GAGCCAGTAC	GAT	D	TAT	Y	-		ImpA domain protein	Uncharacterized protein ImpA
1219622	1215149	4473	T	C	CATCGGCGTC_T_TGGGTGTTAT	CATCGGCGTC_C_TGGGTGTTAT	CAA	Q	CAG	Q	-		conserved hypothetical protein	Uncharacterized protein ImpI/VasC
1227418	1222944	4474	T	C	CGGCCTGCCA_T_CGGATGCGCT	CGGCCTGCCA_C_CGGATGCGCT	TCG	S	CCG	P	+		type VI secretion system Vgr family protein	VgrG protein
1232179	1227705	4474	A	T	CCGGGCGGTC_A_GCTTCATGGT	CCGGGCGGTC_T_GCTTCATGGT	CAG	Q	CTG	L	+		protein RhsA	Rhs protein
1232521	1228047	4474	G	T	CCGGAAGGGG_G_GGTGATACGG	CCGGAAGGGG_T_GGTGATACGG	GGG	G	GTG	V	+		protein RhsA	Rhs protein
1237995	1233521	4474	A	G	TGCGGCCTGG_A_TATCTTCTTC	TGCGGCCTGG_G_TATCTTCTTC	ATC	I	ACC	T	-		conserved hypothetical protein	putative aminopeptidase
1250195	1245721	4474	G	A	CCGTTGCAAC_G_GCGGGCTTAT	CCGTTGCAAC_A_GCGGGCTTAT						intergenic
1252879	1248405	4474	G	A	TGAATACCGC_G_ACGATTTTAG	TGAATACCGC_A_ACGATTTTAG	GTC	V	GTT	V	-	fliQ	flagellar biosynthetic protein FliQ	Flagellar biosynthesis protein FliQ
1254452	1249978	4474	A	G	TGACATCGCC_A_CCGCCAAGCT	TGACATCGCC_G_CCGCCAAGCT	GGT	G	GGC	G	-	fliN	flagellar motor switch protein FliN	Flagellar motor switch protein FliN
1273219	1268745	4474	G	A	GCGATTGGGT_G_CCGCGTAGCG	GCGATTGGGT_A_CCGCGTAGCG	GTG	V	GTA	V	+		RNA polymerase sigma factor for flagellar operon	RNA polymerase sigma factor for flagellar operon
1310627	1306153	4474	A	G	TTCTTTGCCA_A_GTAGCAGACC	TTCTTTGCCA_G_GTAGCAGACC	CTT	L	CCT	P	-		hypothetical protein	FIG01046926: hypothetical protein
1317165	1312691	4474	T	A	AAGGGGATGC_T_CCAACCATTA	AAGGGGATGC_A_CCAACCATTA	GCT	A	GCA	A	+		copper homeostasis protein CutC	Cytoplasmic copper homeostasis protein cutC
1325794	1321320	4474	T	G	CGGATTATTG_T_CCTGGCAAAC	CGGATTATTG_G_CCTGGCAAAC	TCC	S	GCC	A	+		putative periplasmic phosphate-binding protein	Phosphate ABC transporter, periplasmic phosphate-binding protein PstS (TC 3.A.1.7.1)
1330532	1326059	4473	T	C	CCAACGGCGA_T_GCCCGCCATC	CCAACGGCGA_C_GCCCGCCATC	ATC	I	GTC	V	-	znuB	zinc uptake ABC transporter, permease protein ZnuB	Zinc ABC transporter, inner membrane permease protein ZnuB
1350867	1346394	4473	A	G	CTGTCGGCCT_A_GCCAGGCGCT	CTGTCGGCCT_G_GCCAGGCGCT	AGC	S	GGC	G	+		conserved hypothetical protein	Putative periplasmic or exported protein
1352323	1347850	4473	C	A	TGAATGAGTC_C_GTTCCTTTTA	TGAATGAGTC_A_GTTCCTTTTA	ACG	T	ACT	T	-		phage integrase
1352662	1348189	4473	T	C	TACGTCCTGC_T_ATGTAATAGT	TACGTCCTGC_C_ATGTAATAGT						intergenic
1354261	1349788	4473	C	T	TCCGTTGTGG_C_TATCCGGATC	TCCGTTGTGG_T_TATCCGGATC	GCC	A	ACC	T	-		protein RecT	Recombinational DNA repair protein RecT (prophage associated)
1363229	1358756	4473	A	G	TCACATACTG_A_TTAAGCTGCA	TCACATACTG_G_TTAAGCTGCA	AAT	N	AAC	N	-		diguanylate cyclase	FIG01045736: hypothetical protein
1366621	1362148	4473	C	T	AATACCTGCG_C_CGGCGGTTTT	AATACCTGCG_T_CGGCGGTTTT						intergenic
1373297	1368866	4431	A	G	GACACTGGAG_A_TACTGCCGGA	GACACTGGAG_G_TACTGCCGGA	ATA	I	GTA	V	+		gifsy-2 prophage protein	Gifsy-2 prophage protein
1390411	1385980	4431	G	A	TGCCGGTATG_G_AATGGCCGCA	TGCCGGTATG_A_AATGGCCGCA	TGG	W	TGA	*			pseudogene? SeD_A1423	Phage tail fiber protein
1392589	1388158	4431	G	A	TTCGGTCTAC_G_CCACTTCACC	TTCGGTCTAC_A_CCACTTCACC	GCC	A	ACC	T			pseudogene? SeD_A1425	Phage tail fiber protein
1392727	1388296	4431	T	G	CCGGTCCCTT_T_CGTTTAATGA	CCGGTCCCTT_G_CGTTTAATGA						intergenic
1419940	1415512	4428	C	T	AATTTGTCCG_C_CTACCGCGCG	AATTTGTCCG_T_CTACCGCGCG	GGC	G	GAC	D	-		mce-related protein	Paraquat-inducible protein B
1469288	1464860	4428	A	G	GGCAACCCTA_A_CGCGGTTAGT	GGCAACCCTA_G_CGCGGTTAGT	AAC	N	AGC	S				Membrane-bound lytic murein transglycosylase E (EC 3.2.1.-)
1471056	1466627	4429	T	C	ACGCCGTTGG_T_CCAGCCAAAG	ACGCCGTTGG_C_CCAGCCAAAG	ACC	T	GCC	A	-		trehalase	Trehalase (EC 3.2.1.28); Periplasmic trehalase precursor (EC 3.2.1.28)
1476365	1471921	4444	T	C	ACGCTTCAGG_T_GCGGCAGAGC	ACGCTTCAGG_C_GCGGCAGAGC	CAC	H	CGC	R	-		cytochrome D ubiquinol oxidase subunit 1	Cytochrome d ubiquinol oxidase subunit I (EC 1.10.3.-)
1482170	1477726	4444	A	C	ATGGGCGCGG_A_GGTAGCATTT	ATGGGCGCGG_C_GGTAGCATTT	CTC	L	CGC	R	-		hydrogenase-1 small chain	Uptake hydrogenase small subunit precursor (EC 1.12.99.6)
1482668	1478224	4444	T	C	GTGCGAGGAA_T_GGATAAAGGA	GTGCGAGGAA_C_GGATAAAGGA	CAT	H	CGT	R	-		hydrogenase-1 small chain	Uptake hydrogenase small subunit precursor (EC 1.12.99.6)
1482859	1478415	4444	A	C	TGGCTTGATA_A_AAGGTCTCCT	TGGCTTGATA_C_AAGGTCTCCT	TTT	F	TTG	L	-		hydrogenase-1 small chain	Uptake hydrogenase small subunit precursor (EC 1.12.99.6)
1493529	1489085	4444	A	G	GCAAGCCCTG_A_CGGATGAGGT	GCAAGCCCTG_G_CGGATGAGGT	ACG	T	GCG	A	+	hemA	glutamyl-tRNA reductase	Glutamyl-tRNA reductase (EC 1.2.1.70)
1504441	1499996	4445	T	C	AGAGAGGTAT_T_TGCGACGGGA	AGAGAGGTAT_C_TGCGACGGGA						intergenic
1506433	1501988	4445	A	G	TAAATTCCTG_A_ACCGGTTTCG	TAAATTCCTG_G_ACCGGTTTCG	AAC	N	GAC	D	+	narG	nitrate reductase 1, alpha subunit	Respiratory nitrate reductase alpha chain (EC 1.7.99.4)
1520325	1515879	4446	C	T	TCAGGATAAC_C_TGGCTGAAAT	TCAGGATAAC_T_TGGCTGAAAT	CTG	L	TTG	L	+	galU	UTP-glucose-1-phosphate uridylyltransferase	UTP--glucose-1-phosphate uridylyltransferase (EC 2.7.7.9)
1526942	1522496	4446	C	T	TACGATGCGA_C_AGAGAGATAT	TACGATGCGA_T_AGAGAGATAT						intergenic		unknown function
1528502	1524056	4446	T	C	TGAAGCCGGC_T_TTACGGCGGA	TGAAGCCGGC_C_TTACGGCGGA	TTT	F	CTT	L	+		periplasmic oligopeptide-binding protein	Oligopeptide ABC transporter, periplasmic oligopeptide-binding protein OppA (TC 3.A.1.5.1)
1550224	1545778	4446	T	C	TGTGAACTTT_T_GTACTAGTTA	TGTGAACTTT_C_GTACTAGTTA						intergenic
1551649	1547203	4446	T	C	TTGATGCTGC_T_TGGCAGCGAT	TTGATGCTGC_C_TGGCAGCGAT	CTT	L	CCT	P	+		Sua5/YciO/YrdC/YwlC family protein	YciO family
1574477	1570032	4445	C	T	ATGCGCGGCG_C_TAAAGCGATC	ATGCGCGGCG_T_TAAAGCGATC	AGC	S	AAC	N			pseudo? SeD1631	Putative cytoplasmic protein
1577289	1572844	4445	T	G	CGATATTAAA_T_GGCCTTTCTC	CGATATTAAA_G_GGCCTTTCTC						intergenic
1579993	1575548	4445	C	T	GCCCCGGCGC_C_AGCATATGCG	GCCCCGGCGC_T_AGCATATGCG	CTG	L	CTA	L	-	sapF	peptide ABC transporter, ATP-binding protein SapF	Peptide transport system ATP-binding protein sapF (TC 3.A.1.5.5)
1593829	1589384	4445	C	T	GCCATACTCG_C_AGTAGTCTGA	GCCATACTCG_T_AGTAGTCTGA	CGC	R	CGT	R	+		mandelate racemase / muconate lactonizing enzyme, N- domain protein	L-alanine-DL-glutamate epimerase
1601372	1596927	4445	C	T	CGGTAAAGTA_C_ATCAAAAATA	CGGTAAAGTA_T_ATCAAAAATA						intergenic
1607187	1602630	4557	A	C	AGCCAGAACG_A_TTTGTGTAAA	AGCCAGAACG_C_TTTGTGTAAA	ATT	I	CTT	L	+		conserved hypothetical protein	Invasin-like protein
1609550	1604993	4557	T	C	GTCGGGTACG_T_ACTCCCTGAC	GTCGGGTACG_C_ACTCCCTGAC	GTA	V	GTG	V	-		B3/4 domain protein	FIG01045440: hypothetical protein
1609918	1605361	4557	G	A	GCCCACGCCG_G_TTGTCCGTTG	GCCCACGCCG_A_TTGTCCGTTG	CCG	P	TCG	S	-		B3/4 domain protein	FIG01045440: hypothetical protein
1612864	1608307	4557	G	A	ACGGCGACCA_G_GGCTTTGCCG	ACGGCGACCA_A_GGCTTTGCCG	CTG	L	TTG	L	-	uspE	universal stress protein E	Universal stress protein E
1614838	1610281	4557	T	G	TGCTCCATAC_T_ATCGCGGTAC	TGCTCCATAC_G_ATCGCGGTAC	AGT	S	CGT	R	-		methylated-dna--protein-cysteine methyltransferase	Methylated-DNA--protein-cysteine methyltransferase (EC 2.1.1.63)
1615155	1610598	4557	A	T	TCGGTATAAC_A_GGGCACGGTT	TCGGTATAAC_T_GGGCACGGTT						intergenic
1620858	1616303	4555	C	T	GATGGTGGCC_C_AGGGCGATTT	GATGGTGGCC_T_AGGGCGATTT	CTG	L	CTA	L	-		YdaO	tRNA(Cytosine32)-2-thiocytidine synthetase
1625663	1621108	4555	A	T	CCGAGGGCGG_A_GCCCATCATT	CCGAGGGCGG_T_GCCCATCATT	TCC	S	ACC	T	-	nifJ	pyruvate:ferredoxin (flavodoxin) oxidoreductase	Pyruvate-flavodoxin oxidoreductase (EC 1.2.7.-)
1645023	1640468	4555	G	A	AAATGCTTCA_G_TGACGGTGCC	AAATGCTTCA_A_TGACGGTGCC						intergenic
1645654	1641099	4555	T	G	TATTTACTCC_T_GATCTTCGCT	TATTTACTCC_G_GATCTTCGCT	CTG	L	CGG	R	+		cyanate transport
1655041	1650485	4556	C	T	AGGGGCTTGC_C_TGGTTCCGTT	AGGGGCTTGC_T_TGGTTCCGTT	GCC	A	GCT	A	+		putative cytoplasmic protein	Putative cytoplasmic protein
1663924	1659368	4556	C	A	CTGGTATCGA_C_CCCGGGATCG	CTGGTATCGA_A_CCCGGGATCG	GTC	V	TTC	F	-		conserved hypothetical protein	Putative nucleoside triphosphatase
1670487	1665931	4556	G	A	GGGAAAACCG_G_TGTTGCGCTG	GGGAAAACCG_A_TGTTGCGCTG	GTG	V	ATG	M	+		putative lipoprotein	Uncharacterized membrane lipoprotein clustered with tellurite resistance proteins TehA/TehB
1676348	1671792	4556	T	G	CCTCTCCCGA_T_AGTAATTGGC	CCTCTCCCGA_G_AGTAATTGGC	ATC	I	CTC	L	-		secreted effector protein	Secreted effector SifB
1684535	1679979	4556	T	A	TATTCAATTT_T_AATGTCAGCG	TATTCAATTT_A_AATGTCAGCG	TTA	L	TTT	F	-		virulence protein SrfB	SrfB
1689595	1685039	4556	C	T	GTCGATGATG_C_CTGCGTAATA	GTCGATGATG_T_CTGCGTAATA	GCA	A	ACA	T	-		inner membrane protein YdcZ	Putative inner membrane protein
1705568	1701012	4556	G	A	CTCAATCGCG_G_CGGACTGCCA	CTCAATCGCG_A_CGGACTGCCA	GCC	A	GTC	V	-		nitrate reductase, alpha subunit	Respiratory nitrate reductase alpha chain (EC 1.7.99.4)
1712965	1708411	4554	C	T	CCACCGAACT_C_TGGCAGAACG	CCACCGAACT_T_TGGCAGAACG	GAG	E	AAG	K	-		outer membrane porin protein LC	Outer membrane porin protein NmpC precursor
1750275	1744210	6065	C	T	TACCTGATTA_C_TGGTGCTGTC	TACCTGATTA_T_TGGTGCTGTC	TAC	Y	TAT	Y	+		hydrogenase-1 operon protein HyaF2	Hydrogenase maturation factor hoxQ / Hydrogenase maturation factor hoxR
1750724	1744659	6065	G	A	TAAAGGGCTG_G_GAAGCCTGGT	TAAAGGGCTG_A_GAAGCCTGGT	TGG	W	TGA	*	+		putative dehydrogenase protein; 57% truncated	Putative dehydrogenase protein
1759397	1753332	6065	A	G	AGCGCCGTAA_A_CTACTAATTT	AGCGCCGTAA_G_CTACTAATTT	AAA	K	AAG	K	+		sugar efflux transporter B	Probable sugar efflux transporter
1775898	1769833	6065	T	C	TTTACCCAAC_T_GAGCTACTAC	TTTACCCAAC_C_GAGCTACTAC						intergenic
1780240	1774175	6065	T	C	AATTTTATGA_T_CTCTTCCGCG	AATTTTATGA_C_CTCTTCCGCG	ATC	I	ACC	T	+		anaerobic dimethyl sulfoxide reductase chain a	Anaerobic dimethyl sulfoxide reductase chain A (EC 1.8.99.-)
1792714	1786651	6063	G	A	GGAAAATTTC_G_CCACGGCTAA	GGAAAATTTC_A_CCACGGCTAA	GGC	G	GGT	G	-	mic	transcriptional regulator Mic	Mlc, transcriptional repressor of MalT (the transcriptional activator of maltose regulon) and manXYZ operon
1807585	1801501	6084	T	C	ACTCGTCTGG_T_ATTCGCCGGC	ACTCGTCTGG_C_ATTCGCCGGC	GTA	V	GCA	A	+		outer membrane protein N	Outer membrane protein N precursor
1809901	1803817	6084	C	A	ACGCCAATCC_C_CCCGGCGCGA	ACGCCAATCC_A_CCCGGCGCGA	CCC	P	CCA	P	+		putative amidohydrolase family protein	Putative periplasmic protein
1813282	1807198	6084	G	A	TCCTTTTAAT_G_CGCCATGCGC	TCCTTTTAAT_A_CGCCATGCGC	GCA	A	GTA	V	-	fumC	fumarate hydratase, class II	Fumarate hydratase class II (EC 4.2.1.2)
1814398	1808314	6084	T	C	ATTTTCCAGA_T_AGCCTCCATA	ATTTTCCAGA_C_AGCCTCCATA	ATC	I	GTC	V	-	fumB	fumarate hydratase class I, anaerobic	Fumarate hydratase class I, aerobic (EC 4.2.1.2)
1816314	1810230	6084	G	A	CCTGCGTGAC_G_CCATCGAAAA	CCTGCGTGAC_A_CCATCGAAAA	GCC	A	ACC	T	+	manA	mannose-6-phosphate isomerase, class I	Mannose-6-phosphate isomerase (EC 5.3.1.8)
1828584	1822502	6082	T	C	GGCGCGATGT_T_CGTGCTGGGC	GGCGCGATGT_C_CGTGCTGGGC	TTC	F	TCC	S	+		electron transport complex protein RnfE	Electron transport complex protein RnfE
1828716	1822634	6082	G	T	CTGCTGGCGA_G_GCTGCCGCCA	CTGCTGGCGA_T_GCTGCCGCCA	AGG	R	ATG	M	+		electron transport complex protein RnfE	Electron transport complex protein RnfE
1835645	1829563	6082	T	C	CGTTTGCATA_T_GTTCAACAAA	CGTTTGCATA_C_GTTCAACAAA	CAT	H	CGT	R	-		putative lipoprotein	Membrane-bound lysozyme inhibitor of c-type lysozyme
1849354	1843273	6081	T	C	TTGAAAAAAA_T_TGTTTCCAGA	TTGAAAAAAA_C_TGTTTCCAGA	AAT	N	AAC	N	+	purR	transcriptional repressor PurR	Purine nucleotide synthesis repressor
1850077	1843996	6081	G	A	ATCCACGCCT_G_GTTGAGCGTC	ATCCACGCCT_A_GTTGAGCGTC	CTG	L	CTA	L	+	purR	transcriptional repressor PurR	Purine nucleotide synthesis repressor
1872305	1866224	6081	A	C	CTCTCGTCGC_A_ATAAAAGCAC	CTCTCGTCGC_C_ATAAAAGCAC	ATT	I	ATG	M	-		translocation machinery component	Secretion system effector SseC
1875589	1869508	6081	A	G	TAACCGGACA_A_CTGCAGGCTG	TAACCGGACA_G_CTGCAGGCTG	TTG	L	CTG	L	-		type III secretion apparatus protein, YscD/HrpQ family	Secretion system apparatus SsaD
1877854	1871773	6081	C	T	TAGAAAATGC_C_TCTGAGAAAA	TAGAAAATGC_T_TCTGAGAAAA						intergenic
1881144	1875063	6081	T	C	AACTACACCA_T_TACTTAATAT	AACTACACCA_C_TACTTAATAT	ATT	I	ACT	T	+		secretion system regulator:Sensor component	Secretion system regulator: Sensor component (EC 2.7.3.-) (EC 2.7.1.40)
1899540	1893459	6081	A	C	CGGCAGCGTG_A_TCCCCCGCTC	CGGCAGCGTG_C_TCCCCCGCTC	ATC	I	AGC	S	-		ErfK/YbiS/YcfS/YnhG family protein	L,D-transpeptidase YnhG
1921242	1915161	6081	G	A	GAACAAGTAA_G_GATCGTACCG	GAACAAGTAA_A_GATCGTACCG						intergenic
1922928	1916847	6081	A	G	CCCGTCAATG_A_AAGCCATTCT	CCCGTCAATG_G_AAGCCATTCT	AAA	K	GAA	E	+	ydiQ	FixA protein	Electron transfer flavoprotein, beta subunit
1956080	1950000	6080	A	G	ATAAGAGCCA_A_CTCACAGTTC	ATAAGAGCCA_G_CTCACAGTTC						intergenic
1964389	1958308	6081	T	G	ACAGGATGGG_T_TCGTTAATCT	ACAGGATGGG_G_TCGTTAATCT	GAA	E	GAC	D	-	chbC	PTS system, N,N'-diacetylchitobiose-specific IIC component	PTS system, chitobiose-specific IIC component (EC 2.7.1.69)
1973725	1967644	6081	G	A	CAATGACGCC_G_CGCATTTCCG	CAATGACGCC_A_CGCATTTCCG	CGC	R	CGT	R	-	astA	arginine N-succinyltransferase	Arginine N-succinyltransferase (EC 2.3.1.109)
2006944	2000848	6096	C	A	AATTATTATT_C_TTACCACTTC	AATTATTATT_A_TTACCACTTC						intergenic
2007632	2001536	6096	A	G	TCGCAGGACG_A_CCACAGTCAC	TCGCAGGACG_G_CCACAGTCAC	GAC	D	GGC	G	+		ggdef domain protein	Putative two-component response regulator and GGDEF family protein YeaJ
2014900	2008804	6096	G	A	TTTTCTTAAT_G_TTTCTTTTCA	TTTTCTTAAT_A_TTTCTTTTCA						intergenic
2017749	2011653	6096	C	A	GGAGTGAGTC_C_CCAGGAGCAT	GGAGTGAGTC_A_CCAGGAGCAT						intergenic
2019687	2013591	6096	A	G	TGCCAGTCCT_A_TTGCTCCAGA	TGCCAGTCCT_G_TTGCTCCAGA	TAG	*	CAG	Q			pseudogene SeD_A2097	Streptomycin 3''-O-adenylyltransferase (EC 2.7.7.47) @ Spectinomycin 9-O-adenylyltransferase; add 26 aa to SARB12 C-term.
2026267	2020171	6096	G	A	CATCAAGATT_G_TTTAACACCG	CATCAAGATT_A_TTTAACACCG	AAC	N	AAT	N	-		nickel ABC transporter, periplasmic nickel-binding protein	Nickel ABC transporter, periplasmic nickel-binding protein nikA2 (TC 3.A.1.5.3)
2030518	2024422	6096	A	G	ATAGCCAGAT_A_GCTGTATCTT	ATAGCCAGAT_G_GCTGTATCTT	GCT	A	GCC	A			pseudogene SeD_A2113	hypothetical protein
2033796	2027699	6097	G	A	ACTTCTGCCA_G_GCGCAAAAAA	ACTTCTGCCA_A_GCGCAAAAAA						intergenic
2038999	2032902	6097	C	A	TTGTTGGAGC_C_AGTGTGAAGC	TTGTTGGAGC_A_AGTGTGAAGC						intergenic
2039405	2033308	6097	G	A	AAGTGGAAAA_G_GACTGTCATG	AAGTGGAAAA_A_GACTGTCATG						intergenic		FIG01047910: hypothetical protein
2048851	2042754	6097	C	T	TGGTCGATAC_C_ATTCCGATAG	TGGTCGATAC_T_ATTCCGATAG	ACC	T	ACT	T	+		sensor protein PhoQ	Sensor protein PhoQ (EC 2.7.13.3)
2049160	2043063	6097	C	T	AAACGCCGCT_C_GCGGTTTTGC	AAACGCCGCT_T_GCGGTTTTGC	CTC	L	CTT	L	+		sensor protein PhoQ	Sensor protein PhoQ (EC 2.7.13.3)
2054167	2048070	6097	G	A	AAAATGTCGC_G_TTTGGCTTAC	AAAATGTCGC_A_TTTGGCTTAC	GCG	A	GCA	A	+	potA	spermidine/putrescine ABC transporter, ATP-binding protein	Putrescine transport ATP-binding protein PotA (TC 3.A.1.11.1)
2067173	2061076	6097	C	A	AAGCGCGAAT_C_GCTATAGGCC	AAGCGCGAAT_A_GCTATAGGCC	ATC	I	ATA	I	+	mfd	transcription-repair coupling factor	Transcription-repair coupling factor
2067776	2061679	6097	A	G	AAAACGAGCT_A_GAGGAGATCA	AAAACGAGCT_G_GAGGAGATCA	CTA	L	CTG	L	+	mfd	transcription-repair coupling factor	Transcription-repair coupling factor
2075946	2069849	6097	G	A	CGCGGGTATG_G_TTACGCTACG	CGCGGGTATG_A_TTACGCTACG	ACC	T	ATC	I	-		putative outer membrane lipoprotein	YcfL protein: an outer membrane lipoprotein that is part of a salvage cluster
2089008	2082911	6097	C	A	TAGCCGCCAG_C_GTCTCATCGA	TAGCCGCCAG_A_GTCTCATCGA	ACG	T	ACT	T	-	fabH	3-oxoacyl-[acyl-carrier-protein] synthase 3	3-oxoacyl-[acyl-carrier-protein] synthase, KASIII (EC 2.3.1.41)
2106796	2100699	6097	G	A	CGCAGGATTC_G_CCCCCTGCTG	CGCAGGATTC_A_CCCCCTGCTG	GCG	A	GTG	V	-		flagellar hook protein FlgE	Flagellar hook protein FlgE
2109295	2103198	6097	G	A	GCCGCGGACG_G_TACTGGATAT	GCCGCGGACG_A_TACTGGATAT	GTA	V	ATA	I	+		flagella basal body P-ring formation protein FlgA	Flagellar basal-body P-ring formation protein FlgA
2120482	2114385	6097	T	C	GTTTTAAATT_T_GCCCCGGTGT	GTTTTAAATT_C_GCCCCGGTGT	TTT	F	TTC	F	+		N-methyl-l-tryptophan oxidase	N-methyl-L-tryptophan oxidase (EC 1.5.3.-)
2141834	2135737	6097	A	G	TGTTATCACC_A_ACCTTCCATT	TGTTATCACC_G_ACCTTCCATT	GTT	V	GTC	V	-		putative 2-hydroxyacid dehydrogenase YcdW	Glyoxylate reductase (EC 1.1.1.79) / Glyoxylate reductase (EC 1.1.1.26) / Hydroxypyruvate reductase (EC 1.1.1.81); 2-ketoaldonate reductase, broad specificity (EC 1.1.1.215) (EC 1.1.1.-)
2156257	2150161	6096	G	T	CCGCGTTCAC_G_CTCCTTCGTT	CCGCGTTCAC_T_CTCCTTCGTT	CGT	R	AGT	S	-		tail protein	Phage tail length tape-measure protein
2157679	2151583	6096	G	A	TTATCATCCA_G_GCCGTCAACC	TTATCATCCA_A_GCCGTCAACC	CTG	L	TTG	L	-		tail protein	Phage tail length tape-measure protein
2159683	2153587	6096	C	A	CAGTGTCACC_C_CCCCCGCTTC	CAGTGTCACC_A_CCCCCGCTTC	GGG	G	GTG	V	-		bacteriophage Mu tail sheath protein	Bacteriophage tail sheath protein
2164839	2158742	6097	C	A	AACAGTCTGG_C_CCCGTGCTCT	AACAGTCTGG_A_CCCGTGCTCT	GCC	A	TCC	S	-		phage portal protein, HK97 family	Phage portal protein
2177876	2171785	6091	T	C	TCCCCCACGG_T_CAGGCTGTGT	TCCCCCACGG_C_CAGGCTGTGT	ACC	T	GCC	A	-		putative antirepressor	putative antirepressor
2181679	2175588	6091	C	T	AGCATTATTG_C_CTGCCGGGAC	AGCATTATTG_T_CTGCCGGGAC	CCT	P	TCT	S	+		conserved hypothetical protein	FIG01048629: hypothetical protein
2182819	2176728	6091	G	A	GCGAGATTGA_G_AAACGTACCG	GCGAGATTGA_A_AAACGTACCG	GAG	E	GAA	E	+		conserved hypothetical protein	hypothetical protein
2185651	2179560	6091	A	C	GCAGAAACTG_A_TCCCGCCCAC	GCAGAAACTG_C_TCCCGCCCAC	ATC	I	CTC	L	+		endodeoxyribonuclease	FIG01049663: hypothetical protein
2185777	2179686	6091	T	C	AAGCCAGAAG_T_CACTCCAGAA	AAGCCAGAAG_C_CACTCCAGAA	TCA	S	CCA	P	+		conserved hypothetical protein	hypothetical protein
2186130	2180039	6091	T	C	ATTACATTCA_T_ACAATTATGG	ATTACATTCA_C_ACAATTATGG	ATA	I	ACA	T	+		integrase protein	putative phage integrase
2190784	2184693	6091	C	A	TTCATTATTT_C_GCGCTTCTTG	TTCATTATTT_A_GCGCTTCTTG	CGA	R	CTA	L	-		hypothetical protein	FIG01047916: hypothetical protein
2201884	2195792	6092	A	T	AAAAATTATT_A_TTTGCTATTT	AAAAATTATT_T_TTTGCTATTT						intergenic
2210002	2203913	6089	C	G	TGAATTGCTG_C_TTAACTATAA	TGAATTGCTG_G_TTAACTATAA	CTT	L	GTT	V	+		hypothetical protein
2214485	2208396	6089	C	A	AATTTATAGC_C_GCACAGGAAG	AATTTATAGC_A_GCACAGGAAG						intergenic
2226514	2220425	6089	T	C	TCGGGACATC_T_TGGTGAGTCC	TCGGGACATC_C_TGGTGAGTCC						intergenic
2229730	2223641	6089	G	A	ACTTTCGCCG_G_GCAGCGCTGG	ACTTTCGCCG_A_GCAGCGCTGG	CCG	P	TCG	S	-		bifunctional adenosylcobalamin biosynthesis protein CobU	Adenosylcobinamide-phosphate guanylyltransferase (EC 2.7.7.62)
2234986	2228897	6089	C	A	GAGTCGCCGT_C_GTCTGAAGCC	GAGTCGCCGT_A_GTCTGAAGCC	GAC	D	TAC	Y	-		sirohydrochlorin cobaltochelatase	Sirohydrochlorin cobaltochelatase CbiK (EC 4.99.1.3)
2238695	2232607	6088	T	C	ACATCGCCCG_T_TTGCAAACGC	ACATCGCCCG_C_TTGCAAACGC	ACG	T	GCG	A	-	cobM	precorrin-4 C11-methyltransferase	Cobalt-precorrin-4 C11-methyltransferase (EC 2.1.1.133)
2247285	2241197	6088	T	C	CAAGAAGCAC_T_AGGAATGGTA	CAAGAAGCAC_C_AGGAATGGTA	CTA	L	CCA	P	+	pduA	propanediol utilization protein PduA
2256235	2250147	6088	T	C	ACGCCCGTGG_T_CCTCTCATTC	ACGCCCGTGG_C_CCTCTCATTC	GTC	V	GCC	A	+		PduO	ATP:Cob(I)alamin adenosyltransferase (EC 2.5.1.17), propanediol utilization @ Cob(I)alamin adenosyltransferase PduO (EC 2.5.1.17)
2257996	2251908	6088	C	T	CTTTTGCCCG_C_TCCCGGCGCT	CTTTTGCCCG_T_TCCCGGCGCT	CGC	R	CGT	R	+		ethanolamine utilization protein EutE	CoA-acylating propionaldehyde dehydrogenase
2261865	2255777	6088	G	A	GAACCTTTAT_G_TCTTACAAAA	GAACCTTTAT_A_TCTTACAAAA	TGT; ATG	C; M	TAT; ATA	Y; I	+; +	eutP; ackA	ethanolamine utilization protein, EutP; acetate kinase	Propanediol utilization protein PduV
2268361	2262273	6088	A	G	TTCGCCGCCC_A_CCGTTTTTGG	TTCGCCGCCC_G_CCGTTTTTGG	GTG	V	GCG	A	-		thiosulfate reductase cytochrome B subunit	Thiosulfate reductase cytochrome B subunit
2269154	2263066	6088	A	G	TACCGGACTC_A_TCACGTGCGG	TACCGGACTC_G_TCACGTGCGG	ATG	M	ACG	T	-	phsA	thiosulfate reductase	Thiosulfate reductase precursor (EC 1.-.-.-)
2269267	2263179	6088	A	G	GGCGGATACC_A_GGCGTCACCA	GGCGGATACC_G_GGCGTCACCA	CCT	P	CCC	P	-	phsA	thiosulfate reductase	Thiosulfate reductase precursor (EC 1.-.-.-)
2269411	2263323	6088	G	A	GTAAAGGTAC_G_TACTGCGTCG	GTAAAGGTAC_A_TACTGCGTCG	TAC	Y	TAT	Y	-	phsA	thiosulfate reductase	Thiosulfate reductase precursor (EC 1.-.-.-)
2286206	2280118	6088	A	C	GGATTGATAC_A_TGGTTTGACG	GGATTGATAC_C_TGGTTTGACG	ACA	T	ACC	T	+	hisF	imidazoleglycerol phosphate synthase, cyclase subunit	Imidazole glycerol phosphate synthase cyclase subunit (EC 4.1.3.-)
2292469	2286381	6088	G	A	GACATAGCGT_G_AAAATTGCCA	GACATAGCGT_A_AAAATTGCCA	TCA	S	TTA	L	-		undecaprenyl-phosphate galactose phosphotransferase	Undecaprenyl-phosphate galactose phosphotransferase (EC 2.7.8.6)
2292866	2286778	6088	C	T	AAGTAAATAA_C_ATTCAATTTT	AAGTAAATAA_T_ATTCAATTTT						intergenic
2298129	2292041	6088	A	G	CCCCGTCCAT_A_CATATTATAG	CCCCGTCCAT_G_CATATTATAG						intergenic
2304278	2298191	6087	A	T	CAATGTAACC_A_GAAAGAGGCT	CAATGTAACC_T_GAAAGAGGCT	TCT	S	TCA	S	-	rfbG	CDP-glucose 4,6-dehydratase	Similar to CDP-glucose 4,6-dehydratase (EC 4.2.1.45)
2307697	2301610	6087	C	T	GCGTAATTAC_C_CTTCGGTTGT	GCGTAATTAC_T_CTTCGGTTGT	GGT	G	AGT	S	-	rfbA	glucose-1-phosphate thymidylyltransferase	Glucose-1-phosphate thymidylyltransferase (EC 2.7.7.24)
2316841	2310754	6087	G	A	CAAGCCCAAC_G_TTTAGCCAGT	CAAGCCCAAC_A_TTTAGCCAGT	AAC	N	AAT	N	-		lipopolysaccharide biosynthesis protein WzxC	Lipopolysaccharide biosynthesis protein WzxC
2329499	2323412	6087	G	A	CATTCTTTTT_G_CGCCAGACGG	CATTCTTTTT_A_CGCCAGACGG	CGC	R	CGT	R	-		putative colanic acid biosynthesis acetyltransferase WcaB	Colanic acid biosynthesis acetyltransferase WcaB (EC 2.3.1.-)
2330817	2324730	6087	C	T	CGCCGAAGCG_C_TCGCTCATCA	CGCCGAAGCG_T_TCGCTCATCA	GAG	E	GAA	E	-		tyrosine-protein kinase wzc	Tyrosine-protein kinase Wzc (EC 2.7.10.2)
2337816	2331729	6087	T	C	TGCTCAATAC_T_CGCGGTTAAG	TGCTCAATAC_C_CGCGGTTAAG	AGT	S	GGT	G	-		protein AsmA	AsmA protein
2342813	2336726	6087	A	G	TGCGAAAACT_A_CGGCAACGCG	TGCGAAAACT_G_CGGCAACGCG	CTA	L	CTG	L			pseudogene SeD_A2466	Putative membrane protein
2343251	2337164	6087	A	G	CCGGCGAAGC_A_CTGCTTAATT	CCGGCGAAGC_G_CTGCTTAATT	TGC	C	CGC	R	-		dna-3-methyladenine glycosylase 2	DNA-3-methyladenine glycosylase II (EC 3.2.2.21)
2345791	2339703	6088	C	T	AGCGAGTCGC_C_ATTCAGAATA	AGCGAGTCGC_T_ATTCAGAATA	TGG	W	TAG	*	-		hypothetical protein	Probable RND efflux membrane fusion protein
2350051	2343961	6090	T	A	TTCGACCGAT_T_CTGATGACCA	TTCGACCGAT_A_CTGATGACCA	ATT	I	ATA	I	+	mdtB	multidrug resistance protein MdtB	Multidrug transporter MdtB
2352171	2346081	6090	A	T	CGGGTCAAAC_A_GGCAAAAGAA	CGGGTCAAAC_T_GGCAAAAGAA	CAG	Q	CTG	L	+	mdtC	multidrug resistance protein MdtC	Multidrug transporter MdtC
2353777	2347687	6090	C	T	CCTACCGGGA_C_AGATCGGGCC	CCTACCGGGA_T_AGATCGGGCC	CAG	Q	TAG	*	+		inner membrane transport protein YieO	Multidrug transporter MdtD
2355672	2349582	6090	G	A	TGACGAAGGC_G_CGCTGGCTTA	TGACGAAGGC_A_CGCTGGCTTA	GCG	A	ACG	T	+		signal transduction histidine-protein kinase BaeS	Sensory histidine kinase BaeS
2357981	2351891	6090	G	A	CACTTCCTGA_G_CGCCACGCTG	CACTTCCTGA_A_CGCCACGCTG	GAG	E	GAA	E	+		putative cytoplasmic protein	Putative cytoplasmic protein
2366964	2360874	6090	G	A	AAGTGGTATT_G_TCGTGGCGTA	AAGTGGTATT_A_TCGTGGCGTA						intergenic
2385386	2379296	6090	G	A	TTGCAGATAA_G_CGTTCACGTG	TTGCAGATAA_A_CGTTCACGTG	GCT	A	GTT	V	-		sensor histidine kinase	Autolysin sensor kinase (EC 2.7.3.-)
2385612	2379522	6090	C	A	TGCCGTTCAT_C_CTGCCCGGCC	TGCCGTTCAT_A_CTGCCCGGCC	GAT	D	TAT	Y	-		sensor histidine kinase	Autolysin sensor kinase (EC 2.7.3.-)
2387016	2380926	6090	G	A	CACAGCGAAC_G_GATGGCGGTC	CACAGCGAAC_A_GATGGCGGTC	ACG	T	ACA	T	+		transcriptional regulator, MerR family protein	HTH-type transcriptional regulator mlrA
2397824	2391734	6090	T	C	AATTCAGTTT_T_TGGTTATTTT	AATTCAGTTT_C_TGGTTATTTT						intergenic
2429643	2423278	6365	G	T	GAAGAACCCG_G_AACGGTACGG	GAAGAACCCG_T_AACGGTACGG	TCC	S	TAC	Y	-		lysine-specific permease	Lysine-specific permease
2431310	2424945	6365	T	C	GAAAGCGCGG_T_AAATGCGACA	GAAAGCGCGG_C_AAATGCGACA	TTA	L	TTG	L	-		transcriptional regulator, LysR family	LysR family transcriptional regulator YeiE
2435810	2429445	6365	C	T	CCTCTCCTGC_C_GTCAGTTAAA	CCTCTCCTGC_T_GTCAGTTAAA						intergenic
2437820	2431455	6365	A	C	TGCCGAATGG_A_CTCTTCTTTA	TGCCGAATGG_C_CTCTTCTTTA	TCC	S	GCC	A	-	fruB	PTS system fructose-specific phosphotransferase enzyme IIA component	Fructose-specific phosphocarrier protein HPr (EC 2.7.1.69) / PTS system, fructose-specific IIA component (EC 2.7.1.69)
2441230	2434865	6365	T	C	TTAGATAATC_T_CTACAACAGG	TTAGATAATC_C_CTACAACAGG						intergenic
2441988	2435623	6365	T	C	GTTTATTCGC_T_AGGATTATTA	GTTTATTCGC_C_AGGATTATTA						intergenic
2443620	2437255	6365	C	A	TTATGATTGG_C_GCTCACTGGT	TTATGATTGG_A_GCTCACTGGT	GGC	G	GGA	G	+		inner membrane protein YeiU	Putative membrane protein
2445056	2438691	6365	A	G	TGACTATCCG_A_GGTAATCCAG	TGACTATCCG_G_GGTAATCCAG						intergenic
2451869	2445504	6365	A	G	GCGTTTAAAC_A_TATTGCAAAT	GCGTTTAAAC_G_TATTGCAAAT	ATA	I	GTA	V	+		glutathione import ATP-binding protein GsiA	Putative ABC transporter ATP-binding protein
2452015	2445650	6365	C	A	TTTCCGGCGG_C_CAGCGTCAAC	TTTCCGGCGG_A_CAGCGTCAAC	GGC	G	GGA	G	+		glutathione import ATP-binding protein GsiA	Putative ABC transporter ATP-binding protein
2463045	2456679	6366	G	A	CCAGATTTAC_G_GTTGTCTCTG	CCAGATTTAC_A_GTTGTCTCTG	ACC	T	ACT	T	-		leucine-rich repeat protein	Secreted effector protein
2479797	2473431	6366	A	G	TACCGTACAT_A_ATTTTGGGCA	TACCGTACAT_G_ATTTTGGGCA	ATT	I	ATC	I	-	napA	periplasmic nitrate reductase, large subunit	Periplasmic nitrate reductase precursor (EC 1.7.99.4)
2480299	2473933	6366	G	A	TGCACGACCA_G_GCTACAGACC	TGCACGACCA_A_GCTACAGACC	CTG	L	TTG	L		napD		Periplasmic nitrate reductase component NapD
2487875	2481509	6366	A	G	CTTTTAATAT_A_TTACAGTTAT	CTTTTAATAT_G_TTACAGTTAT						intergenic
2489783	2483417	6366	A	G	AGGACCGGGA_A_GTGCTGGTGA	AGGACCGGGA_G_GTGCTGGTGA	GAA	E	GAG	E	+		Hpt domain protein	Two-component sensor protein RcsD (EC 2.7.3.-)
2492585	2486219	6366	A	G	GTCTCAATCA_A_CTGGCACAAA	GTCTCAATCA_G_CTGGCACAAA	TTG	L	CTG	L	-		sensor kinase protein RcsC	Two-component sensor protein RcsC (EC 2.7.3.-)
2500362	2493996	6366	G	A	GATCCATATA_G_TTAAAAAAGT	GATCCATATA_A_TTAAAAAAGT	AAC	N	AAT	N	-		putative permease	Nitrate/nitrite transporter
2502440	2496074	6366	A	T	GTTTCACTTA_A_CGATTACCCC	GTTTCACTTA_T_CGATTACCCC						intergenic
2502774	2496408	6366	T	C	TCGCGATGCG_T_CGGATTATCA	TCGCGATGCG_C_CGGATTATCA	TCG	S	CCG	P	+	nrdA	ribonucleoside-diphosphate reductase, alpha subunit	Ribonucleotide reductase of class Ia (aerobic), alpha subunit (EC 1.17.4.1)
2504735	2498369	6366	C	T	GCGTGAAAAC_C_CTGTACTATC	GCGTGAAAAC_T_CTGTACTATC	ACC	T	ACT	T	+	nrdA	ribonucleoside-diphosphate reductase, alpha subunit	Ribonucleotide reductase of class Ia (aerobic), alpha subunit (EC 1.17.4.1)
2509358	2502992	6366	C	T	CATCGGGAAA_C_GGCCCGGATA	CATCGGGAAA_T_GGCCCGGATA	CGT	R	CAT	H	-		glycerophosphoryl diester phosphodiesterase	Glycerophosphoryl diester phosphodiesterase, periplasmic (EC 3.1.4.46)
2511264	2504898	6366	C	T	GATTTATGAC_C_AATGTTCAGA	GATTTATGAC_T_AATGTTCAGA						intergenic
2522965	2516599	6366	A	G	AGGGCCGTCA_A_CAATCGCATT	AGGGCCGTCA_G_CAATCGCATT	GTT	V	GCT	A	-		putative inner membrane protein	Uncharacterized protein YfaZ precursor
2524899	2518533	6366	T	A	ACGGAAGACC_T_GGCCAGAAAC	ACGGAAGACC_A_GGCCAGAAAC						intergenic		FIG01046706: hypothetical protein
2527756	2521390	6366	A	T	GCCGCGCGCC_A_GTTGCTTAAT	GCCGCGCGCC_T_GTTGCTTAAT	CAG	Q	CTG	L	+		bifunctional polymyxin resistance protein ArnA	Polymyxin resistance protein ArnA_DH, UDP-glucuronic acid decarboxylase (EC 4.1.1.-) / Polymyxin resistance protein ArnA_FT, UDP-4-amino-4-deoxy-L-arabinose formylase (EC 2.1.2.-)
2531445	2525079	6366	G	A	TGACCCAGGC_G_CCTTTGGCAT	TGACCCAGGC_A_CCTTTGGCAT	GCG	A	GCA	A	+		undecaprenyl phosphate-alpha-4-amino-4-deoxy-L-arabinose arabinosyltransferase	Polymyxin resistance protein ArnT, undecaprenyl phosphate-alpha-L-Ara4N transferase; Melittin resistance protein PqaB
2542766	2536400	6366	A	G	CAAACAGCCA_A_GGACCACTGA	CAAACAGCCA_G_GGACCACTGA	CAA	Q	CAG	Q	+		CheW protein	Chemotaxis protein CheV (EC 2.7.3.-)
2552673	2546307	6366	C	T	CCGCGTAAAC_C_GCCAGACCGG	CCGCGTAAAC_T_GCCAGACCGG	GCG	A	GCA	A	-	nuoH	NADH-quinone oxidoreductase, H subunit	NADH-ubiquinone oxidoreductase chain H (EC 1.6.5.3)
2560916	2554550	6366	G	A	GGGATTTTAT_G_TTGTTGAATC	GGGATTTTAT_A_TTGTTGAATC						intergenic
2581308	2574978	6330	C	A	GATGTTCTCC_C_TGGTCCAGAT	GATGTTCTCC_A_TGGTCCAGAT	CAG	Q	CAT	H	-		glutathione S-transferase domain protein	Probable glutathione S-transferase (EC 2.5.1.18), YfcF homolog
2583879	2577550	6329	A	G	GACCGTTCAC_A_ATAATCGCGC	GACCGTTCAC_G_ATAATCGCGC	ATT	I	ATC	I	-	hisP	histidine ABC transporter, ATP-binding protein	Histidine ABC transporter, ATP-binding protein HisP (TC 3.A.1.3.1)
2635456	2629128	6328	G	A	TATCCGTCCT_G_GCTCATCGCG	TATCCGTCCT_A_GCTCATCGCG	CCA	P	CTA	L	-		phosphoglycerate transport system sensor protein PgtB	Phosphoglycerate transport system sensor protein PgtB (EC 2.7.3.-)
2647697	2641370	6327	A	G	GATGTATCCT_A_GCCTGCGTGC	GATGTATCCT_G_GCCTGCGTGC	CTA	L	CCA	P			pseudogene SeD_A2768
2664966	2658639	6327	T	C	GCTGGCGCGG_T_GCTACAAACG	GCTGGCGCGG_C_GCTACAAACG	TGC	C	CGC	R	+		transporter, bile acid/Na+ symporter family	Putative cytochrome oxidase
2668098	2661771	6327	G	A	CTGGCCGGGG_G_CATGATTTAC	CTGGCCGGGG_A_CATGATTTAC	GCC	A	GTC	V	-	zipA	cell division protein ZipA	Cell division protein ZipA
2669744	2663417	6327	G	A	AACTCACCCT_G_GCCATGCCGG	AACTCACCCT_A_GCCATGCCGG	CTG	L	CTA	L	+	cysK	cysteine synthase A	Cysteine synthase (EC 2.5.1.47)
2682561	2676234	6327	G	A	GCGGGTTAAG_G_GCGGCAAACA	GCGGGTTAAG_A_GCGGCAAACA	GCC	A	GCT	A	-	cysP	sulfate/thiosulfate ABC transporter, periplasmic sulfate/thiosulfate-binding protein	Sulfate and thiosulfate binding protein CysP
2699578	2693251	6327	G	A	GTTACACAGG_G_CCGCCGCTTT	GTTACACAGG_A_CCGCCGCTTT	GCC	A	GTC	V	-	eutJ	ethanolamine utilization protein EutJ	Ethanolamine utilization protein EutJ
2701010	2694683	6327	G	A	CAGCAGTACC_G_CTTTCACCAC	CAGCAGTACC_A_CTTTCACCAC	GCG	A	GTG	V	-	eutE	ethanolamine utilization protein EutE	Acetaldehyde dehydrogenase, ethanolamine utilization cluster
2722017	2715690	6327	A	G	TGTGGAATTC_A_CCAACGAAAT	TGTGGAATTC_G_CCAACGAAAT	ACC	T	GCC	A	+	acrD	acriflavine resistance protein D	Probable aminoglycoside efflux pump
2725629	2719302	6327	G	A	GAATATCAGC_G_CCTCGCTGAC	GAATATCAGC_A_CCTCGCTGAC	GCG	A	GTG	V	-		acetyltransferase	Predicted P-loop ATPase fused to an acetyltransferase COG1444
2732343	2726016	6327	G	A	GCCGCCCGGA_G_AAAGCGAGCG	GCCGCCCGGA_A_AAAGCGAGCG	TCT	S	TTT	F	-		glycerate kinase	Glycerate kinase (EC 2.7.1.31)
2748719	2742392	6327	A	G	ACGTAAATTG_A_GAAGATGTAC	ACGTAAATTG_G_GAAGATGTAC	CTC	L	CCC	P	-		cyclic diguanylate phosphodiesterase domain protein	Putative cytochrome C-type biogenesis protein
2758496	2752383	6113	A	G	CGCCAAGCGT_A_GCGCTGCCGC	CGCCAAGCGT_G_GCGCTGCCGC	GCC	A	GCT	A			pseudogene SeD_A2879; ShdA	AIDA autotransporter-like protein
2769354	2763931	5423	C	T	TAGCAGCAGC_C_AGGGTAAAAA	TAGCAGCAGC_T_AGGGTAAAAA	TGG	W	TAG	*
2771381	2765958	5423	G	A	CTGCGTAATA_G_AAGTCAAGTT	CTGCGTAATA_A_AAGTCAAGTT						intergenic
2772180	2766757	5423	A	G	TCGCTGGCCA_A_GCAGCTGGCG	TCGCTGGCCA_G_GCAGCTGGCG	TTG	L	CTG	L			pseudogene SeD_A2882; RatB	RatA homolog
2772515	2767092	5423	T	C	AAAAGTCCAG_T_CGCCCACGGT	AAAAGTCCAG_C_CGCCCACGGT	GAC	D	GGC	G			pseudogene SeD_A2882; RatB	RatA homolog
2780331	2774908	5423	C	T	ATCAGGCCAG_C_GCGCGCATCT	ATCAGGCCAG_T_GCGCGCATCT	GCT	A	ACT	T				GTP-binding protein EngA
2781546	2776123	5423	G	A	AGACGTGACC_G_CCCGCGACAG	AGACGTGACC_A_CCCGCGACAG	GGC	G	GGT	G	-		outer membrane assembly lipoprotein YfgL	Outer membrane protein YfgL, lipoprotein component of the protein assembly complex (forms a complex with YaeT, YfiO, and NlpB)
2782204	2776781	5423	T	C	CCTGCTGCAA_T_TGGGCTTCGG	CCTGCTGCAA_C_TGGGCTTCGG	CAA	Q	CAG	Q	-		conserved hypothetical protein	Mlr7403 protein
2798762	2793339	5423	C	T	TCAGCAATAT_C_GCCGAACTGG	TCAGCAATAT_T_GCCGAACTGG	GAT	D	AAT	N			pseudogene SeD_A2902; YfmH	Alpha-2-macroglobulin
2802959	2797536	5423	C	T	CCAGCGGCGC_C_CGTAGAACGG	CCAGCGGCGC_T_CGTAGAACGG	GGG	G	GAG	E	-	sseB	SseB protein	Protein SseB
2817603	2812180	5423	A	C	CCGGCCCCAG_A_GCATGAAGCA	CCGGCCCCAG_C_GCATGAAGCA	GCT	A	GCG	A	-		high-affinity nickel-transporter	putative membrane protein
2819701	2814278	5423	A	C	GCGTGAACTG_A_CCCTGTTGCC	GCGTGAACTG_C_CCCTGTTGCC	ACC	T	CCC	P	+		stationary phase-inducible protein CsiE	Stationary phase inducible protein CsiE
2821008	2815585	5423	A	G	GCCAGCCAGC_A_CGTGGAATGC	GCCAGCCAGC_G_CGTGGAATGC	TGC	C	CGC	R	-		probable 3-phenylpropionic acid transporter	Probable 3-phenylpropionic acid transporter ## PnuD
2821100	2815677	5423	A	G	AGGTTAACAG_A_CGGAGGGAGA	AGGTTAACAG_G_CGGAGGGAGA						intergenic
2821187	2815764	5423	A	G	CCCGACAGAC_A_CAGCGCCATC	CCCGACAGAC_G_CAGCGCCATC						intergenic
2824702	2819279	5423	G	A	CGCTGGTGGT_G_TTTATCGTGA	CGCTGGTGGT_A_TTTATCGTGA	GTG	V	GTA	V	+		transcriptional activator CadC	Transcriptional activator of cad operon
2830087	2824664	5423	A	C	CCCTGATGAC_A_ACCGCCGCGA	CCCTGATGAC_C_ACCGCCGCGA	AAC	N	CAC	H	+		inner membrane transporter YbgH	Di/tripeptide permease YjdL
2833026	2827603	5423	G	A	TTCGTATGCG_G_CGTATCGGCG	TTCGTATGCG_A_CGTATCGGCG	CCG	P	TCG	S	-		conserved hypothetical protein	Putative membrane protein
2842305	2836882	5423	G	T	ATACCGTCGC_G_CCATCTGGCT	ATACCGTCGC_T_CCATCTGGCT	GCG	A	GAG	E	-	yfhB	HAD superfamily (subfamily IF) hydrolase, YfhB	Hypothetical protein, similar to phosphoserine phosphatase
2845518	2840095	5423	T	C	CGATGCTGCG_T_CACGCCCGCC	CGATGCTGCG_C_CACGCCCGCC	CGT	R	CGC	R	+		transcriptional regulator, RpiR family protein	putative DNA-binding transcriptional regulator
2855018	2849595	5423	A	G	TCGGCGCAGT_A_GTGATCAGAT	TCGGCGCAGT_G_GTGATCAGAT	ACT	T	ACC	T	-	lepA	GTP-binding protein LepA	Translation elongation factor LepA
2857174	2851751	5423	T	G	AGAAAGCAGC_T_GCGGCAGATT	AGAAAGCAGC_G_GCGGCAGATT	CAG	Q	CCG	P	-	rseB	sigma-E factor regulatory protein RseB	Sigma factor RpoE negative regulatory protein RseB precursor
2861806	2856383	5423	G	A	ACGAAGAGCG_G_AGCCAGACTG	ACGAAGAGCG_A_AGCCAGACTG	GGA	G	GAA	E	+		hypothetical protein	FIG01045444: hypothetical protein
2888208	2882785	5423	A	G	CCCATTCACG_A_CAATCCGTGG	CCCATTCACG_G_CAATCCGTGG	GAC	D	GGC	G	+		P-protein	Chorismate mutase I (EC 5.4.99.5) / Prephenate dehydratase (EC 4.2.1.51)
2891342	2885919	5423	C	A	ACGCGGATCG_C_GCCCGGCAAT	ACGCGGATCG_A_GCCCGGCAAT	CGC	R	CTC	L	-	aroF	3-deoxy-7-phosphoheptulonate synthase, Tyr-sensitive	2-keto-3-deoxy-D-arabino-heptulosonate-7- phosphate synthase I alpha (EC 2.5.1.54)
2898606	2893183	5423	G	A	CGTAAACCCG_G_CCGACTGATA	CGTAAACCCG_A_CCGACTGATA	GGC	G	GAC	D	+		CBS/transporter associated domain protein	Hemolysins and related proteins containing CBS domains
2907340	2901917	5423	C	T	TGCCGCTCCC_C_TCACCAGCAC	TGCCGCTCCC_T_TCACCAGCAC	CTC	L	TTC	F	+		VCBS repeat-containing protein	Large repetitive protein
2910864	2905441	5423	G	A	TTCCGTTGCA_G_CCGCCCGTCG	TTCCGTTGCA_A_CCGCCCGTCG	CAG	Q	CAA	Q	+		VCBS repeat-containing protein	Large repetitive protein
2913772	2908349	5423	T	C	TGGCGTCACC_T_CGGCTAACGC	TGGCGTCACC_C_CGGCTAACGC	TCG	S	CCG	P	+		VCBS repeat-containing protein	Large repetitive protein
2914740	2909317	5423	T	C	CGACTAACGC_T_AACGGTACAG	CGACTAACGC_C_AACGGTACAG	GCT	A	GCC	A	+		VCBS repeat-containing protein	Large repetitive protein
2936573	2931150	5423	T	C	TAATCATGTC_T_ACTTTGTCTG	TAATCATGTC_C_ACTTTGTCTG						intergenic		LysC
2943865	2938442	5423	G	A	TTCACGAAAG_G_CAGCATTTTT	TTCACGAAAG_A_CAGCATTTTT	GGC	G	GAC	D	+		phage portal protein, pbsx family	Phage-related capsid packaging protein
2944801	2939377	5424	A	G	TTAAATATCC_A_CTCAATAGTA	TTAAATATCC_G_CTCAATAGTA	TGG	W	CGG	R	-		hypothetical protein
2946841	2941410	5431	G	A	GTTTACGATT_G_GGATAGGGAT	GTTTACGATT_A_GGATAGGGAT	TGG	W	TAG	*	+		putative lipoprotein; frameshift/truncated 93%
2948375	2942944	5431	G	A	TATAACCACT_G_TTTATAATTA	TATAACCACT_A_TTTATAATTA						intergenic
2949610	2944179	5431	A	T	TCCGGCTTTG_A_GCATCGCCTT	TCCGGCTTTG_T_GCATCGCCTT	CTC	L	CAC	H	-		bacteriophage replication gene A	Phage replication protein
2949636	2944205	5431	A	C	ATGCAGCAAA_A_ATGCCGACCA	ATGCAGCAAA_C_ATGCCGACCA	ATT	I	ATG	M	-		bacteriophage replication gene A	Phage replication protein
2954350	2948919	5431	A	G	TTTTATATAC_A_TCAAGAGGTT	TTTTATATAC_G_TCAAGAGGTT						intergenic
2960601	2955171	5430	C	T	GATTTAACGC_C_AGGATTAATG	GATTTAACGC_T_AGGATTAATG						intergenic
2976728	2971299	5429	T	G	AGTTTACGGG_T_GACGGTATCG	AGTTTACGGG_G_GACGGTATCG	ACC	T	CCC	P	-	hoxN	high-affinity nickel transport protein	HoxN/HupN/NixA family nickel/cobalt transporter
2984407	2978978	5429	A	G	CCGACACCCT_A_GAGATTTTCC	CCGACACCCT_G_GAGATTTTCC	CTA	L	CTG	L	+		putative FAD dependent oxidoreductase	Oxidase YgaF in csiD-gabDTP operon
2990685	2985288	5397	T	G	ACTAAATTTA_T_ATAATGCTTA	ACTAAATTTA_G_ATAATGCTTA						intergenic
2992671	2987274	5397	T	A	CTGAGAAAAG_T_AGAGCGCGTG	CTGAGAAAAG_A_AGAGCGCGTG	GTA	V	GAA	E	+		hypothetical protein	FIG01045741: hypothetical protein
2992857	2987460	5397	T	C	AAAAAGCCTA_T_AAATAAAAAT	AAAAAGCCTA_C_AAATAAAAAT						intergenic
3010438	3005041	5397	A	G	GAGCGAATTT_A_CGCCTCGGCA	GAGCGAATTT_G_CGCCTCGGCA	TAA	*	CAG	Q			pseudogene SeD_A3123	Putative glycoporin
3015193	3009519	5674	G	A	GCCAAAAAGA_G_TGTTTTATCA	GCCAAAAAGA_A_TGTTTTATCA						intergenic
3018518	3012844	5674	A	G	GTGTATTTAA_A_GAATATTCGT	GTGTATTTAA_G_GAATATTCGT						intergenic
3022011	3016337	5674	C	T	ACGCCGTATA_C_CTGCCAGGCG	ACGCCGTATA_T_CTGCCAGGCG	GTA	V	ATA	I	-	mltB	lytic murein transglycosylase B	Membrane-bound lytic murein transglycosylase B precursor (EC 3.2.1.-)
3022628	3016954	5674	T	G	TAACACTTTT_T_AATCTTTCAA	TAACACTTTT_G_AATCTTTCAA						intergenic
3026140	3020466	5674	A	G	CTATCCGTAA_A_GATCTGGTCA	CTATCCGTAA_G_GATCTGGTCA	AAA	K	AAG	K	+	srlR	glucitol operon repressor	Glucitol operon repressor
3031484	3025810	5674	G	A	TGACCGATAT_G_GGGGTGCATC	TGACCGATAT_A_GGGGTGCATC	ATG	M	ATA	I	+		nitric oxide reductase FlRd-NAD	Nitric oxide reductase FlRd-NAD(+) reductase (EC 1.18.1.-)
3032230	3026556	5674	G	T	TTTAAAATCA_G_AAAGATAAAA	TTTAAAATCA_T_AAAGATAAAA	TCT	S	TAT	Y	-	hypF	[NiFe] hydrogenase maturation protein HypF	[NiFe] hydrogenase metallocenter assembly protein HypF
3039919	3034245	5674	T	C	TCTGCCAGGC_T_TCGTCCAGCA	TCTGCCAGGC_C_TCGTCCAGCA	GAA	E	GAG	E	-	hycE	formate hydrogenlyase, subunit E	Formate hydrogenlyase subunit 5
3042256	3036582	5674	G	A	CACACCAACC_G_GCAGGCGATT	CACACCAACC_A_GCAGGCGATT	CGG	R	TGG	W	-	hycC	formate hydrogenlyase, subunit C	Formate hydrogenlyase subunit 3
3053234	3047560	5674	G	A	CGCCACTGGC_G_GAATTATTGT	CGCCACTGGC_A_GAATTATTGT	GGA	G	AGA	R	+		chelated iron transport system membrane protein YfeC	Manganese ABC transporter, inner membrane permease protein SitC
3090034	3084353	5681	A	G	CCTTGAAAGC_A_TACAGATATG	CCTTGAAAGC_G_TACAGATATG						intergenic
3098851	3093170	5681	G	A	CACCCATGCC_G_GCGCCGATAT	CACCCATGCC_A_GCGCCGATAT	CCG	P	CTG	L	-		major facilitator family transporter	Possible membrane transport protein
3112843	3107162	5681	G	A	TATTTTCCCA_G_GCCTTATGTT	TATTTTCCCA_A_GCCTTATGTT	GCC	A	GCT	A	-	pcm	protein-L-isoaspartate O-methyltransferase	Protein-L-isoaspartate O-methyltransferase (EC 2.1.1.77)
3113483	3107802	5681	A	G	ATATCCGGAC_A_CGGACGCATT	ATATCCGGAC_G_CGGACGCATT	TGT	C	CGT	R	-	surE	5'/3'-nucleotidase SurE	5-nucleotidase SurE (EC 3.1.3.5)
3114001	3108320	5681	T	C	CTGTAATCAT_T_AGCTCTTTTT	CTGTAATCAT_C_AGCTCTTTTT	CTA	L	CTG	L	-	truD	tRNA pseudouridine synthase D	tRNA pseudouridine 13 synthase (EC 4.2.1.-)
3124211	3118530	5681	C	T	GTTTGCCGGT_C_GGCGACACTT	GTTTGCCGGT_T_GGCGACACTT	CCG	P	CCA	P	-	cse4	crispr-associated protein, Cse4 family	CRISPR-associated protein, CT1975 family
3124754	3119073	5681	A	G	CCGCTTTTTT_A_GCGTCAATGC	CCGCTTTTTT_G_GCGTCAATGC	GCT	A	GCC	A	-	cse4	crispr-associated protein, Cse4 family	CRISPR-associated protein, CT1975 family
3140278	3134536	5742	G	A	CAAAGCCAGC_G_AACAACGGAT	CAAAGCCAGC_A_AACAACGGAT	TTC	F	TTT	F	-	pyrG	CTP synthase	CTP synthase (EC 6.3.4.2)
3141906	3136164	5742	C	T	ATGGAATAAC_C_AGGACGGGAA	ATGGAATAAC_T_AGGACGGGAA						intergenic
3142173	3136431	5742	T	G	TTTCCAGGCC_T_CTGGCTGCGA	TTTCCAGGCC_G_CTGGCTGCGA	AGA	R	AGC	S	-		nucleoside triphosphate pyrophosphohydrolase	Nucleoside triphosphate pyrophosphohydrolase MazG
3144041	3138300	5741	G	A	CGTGGGCACA_G_GTGAATTCAG	CGTGGGCACA_A_GTGAATTCAG	GGT	G	AGT	S	+		putative fimbrial subunit	FIG01047509: hypothetical protein
3146061	3140323	5738	C	T	TTATTACAGC_C_ATCAGGGCGC	TTATTACAGC_T_ATCAGGGCGC	CAT	H	TAT	Y	+		fimbrial usher protein	Fimbriae usher protein StfC
3146648	3140910	5738	G	A	CGTTTACACC_G_GAGCTATTGG	CGTTTACACC_A_GAGCTATTGG	CCG	P	CCA	P	+		fimbrial usher protein	Fimbriae usher protein StfC
3153459	3147721	5738	A	G	AACGTAAGCC_A_TGCGAATCAT	AACGTAAGCC_G_TGCGAATCAT	CAT	H	CAC	H	-	rumA	23S rRNA (uracil-5-)-methyltransferase RumA	23S rRNA (Uracil-5-) -methyltransferase RumA (EC 2.1.1.-)
3161636	3155898	5738	T	G	GACGCTAAAC_T_GTACTTTCGC	GACGCTAAAC_G_GTACTTTCGC	CAG	Q	CCG	P	-	gudP	glucarate permease	D-glucarate permease
3167436	3161699	5737	G	A	ATCAGGTGCT_G_CCGCTGATCC	ATCAGGTGCT_A_CCGCTGATCC	CTG	L	CTA	L	+		lysine decarboxylase family protein	Decarboxylase family protein
3174368	3168631	5737	T	G	TCAGTCTGTG_T_TTTTTTAAAT	TCAGTCTGTG_G_TTTTTTAAAT	AAA	K	AAC	N	-		conserved hypothetical protein	FIG01045181: hypothetical protein
3200660	3194923	5737	C	A	CGTCGTCTAA_C_ATGACATCAT	CGTCGTCTAA_A_ATGACATCAT	ATG	M	ATT	I	-	recC	exodeoxyribonuclease V, gamma subunit	Exodeoxyribonuclease V gamma chain (EC 3.1.11.5) ## RecC
3204955	3199218	5737	G	A	TACGGTATAG_G_TTCGCTGCCA	TACGGTATAG_A_TTCGCTGCCA	ACC	T	ATC	I	-		prepilin peptidase dependent protein B	FIG004819: Prepilin peptidase dependent protein B precursor
3216217	3210480	5737	A	G	CACGTTAATC_A_AGACTACTGG	CACGTTAATC_G_AGACTACTGG	TTG	L	TCG	S	-		bifunctional protein aas	2-acylglycerophosphoethanolamine acyltransferase (EC 2.3.1.40) / Acyl-[acyl-carrier-protein] synthetase (EC 6.2.1.20)
3223874	3218137	5737	G	A	ACACATCATC_G_TCATCCCAAC	ACACATCATC_A_TCATCCCAAC	ACG	T	ATG	M	-		L-arabinose/proton symport protein	Arabinose-proton symporter
3232639	3226926	5713	G	A	GCCTGGCATT_G_ACGCTGGTGA	GCCTGGCATT_A_ACGCTGGTGA	TTG	L	TTA	L	+		nickel/cobalt efflux system RcnA	Nickel/cobalt efflux transporter RcnA
3239963	3234250	5713	A	C	CTTAATAAAT_A_ATTATGAACC	CTTAATAAAT_C_ATTATGAACC						intergenic		Integral membrane protein YggT, involved in response to extracytoplasmic stress (osmotic shock)
3241963	3236252	5711	A	T	GTGAGTATCC_A_GGAAACAAAA	GTGAGTATCC_T_GGAAACAAAA						intergenic
3248649	3242938	5711	C	T	TCGTTAAACG_C_CTCTTCGTCG	TCGTTAAACG_T_CTCTTCGTCG	GCG	A	ACG	T				Peptide chain release factor 2; programmed frameshift-containing
3255864	3250153	5711	G	A	TCGCAAAATT_G_AATTTTGCTT	TCGCAAAATT_A_AATTTTGCTT						intergenic
3258921	3253210	5711	G	A	GATTCCGGAG_G_GAAACTATTT	GATTCCGGAG_A_GAAACTATTT						intergenic
3290023	3284311	5712	G	A	GATAGCCACC_G_TTCCCTGGCT	GATAGCCACC_A_TTCCCTGGCT	ACG	T	ATG	M			pseudogene SeD_A3424	Malate dehydrogenase (EC 1.1.1.37)
3290724	3285012	5712	C	T	AGATCAACAG_C_GCGGCTCATG	AGATCAACAG_T_GCGGCTCATG	GCT	A	ACT	T	-		conserved hypothetical protein	Sorbitol dehydrogenase (EC 1.1.1.14)
3295173	3289461	5712	G	A	GAGGAACAAG_G_CGGTAGCGTA	GAGGAACAAG_A_CGGTAGCGTA	CCT	P	TCT	S	-		putative outer membrane lipoprotein	FIG01045152: hypothetical protein
3306256	3300544	5712	C	T	CCTCATCAAT_C_CGCCACATTC	CCTCATCAAT_T_CGCCACATTC	CGG	R	CGA	R	-		regulatory protein, IclR	Transcriptional regulator, IclR family
3309031	3303319	5712	T	C	CTTAAAACAA_T_CGGCCTGCTG	CTTAAAACAA_C_CGGCCTGCTG	ATC	I	ACC	T	+		YGGT family protein	Integral membrane protein YggT, involved in response to extracytoplasmic stress (osmotic shock)
3318533	3312821	5712	G	A	TTAAGCTGCA_G_CTTAAAATAC	TTAAGCTGCA_A_CTTAAAATAC	CAG	Q	CAA	Q	+	nupG	nucleoside permease NupG	Nucleoside permease NupG
3323478	3317761	5717	A	G	GTTTCCATCA_A_GGTCCCTGAT	GTTTCCATCA_G_GGTCCCTGAT						intergenic
3324984	3319267	5717	T	C	TATAGTCACT_T_AGCTCATAAC	TATAGTCACT_C_AGCTCATAAC	CTA	L	CTG	L	-		4-hydroxybutyrate coenzyme A transferase	4-hydroxybutyrate:acetyl-CoA CoA transferase (EC 2.3.1.-)
3342232	3336516	5716	G	A	CAGGAACCAG_G_TGATGGCGAA	CAGGAACCAG_A_TGATGGCGAA	ACC	T	ATC	I	-	exuT	hexuronate transporter	Hexuronate transporter
3361792	3356076	5716	C	T	TTTCTTTCGC_C_GCCCCCGCGC	TTTCTTTCGC_T_GCCCCCGCGC	GCG	A	GCA	A	-		methyl-accepting chemotaxis sensory transducer	Methyl-accepting chemotaxis protein I (serine chemoreceptor protein)
3374393	3368677	5716	C	G	TGCCACGACG_C_CCTCTTTTGT	TGCCACGACG_G_CCTCTTTTGT	CCC	P	GCC	A			pseudogene? SeD_A3516	2-oxoglutarate/malate translocator
3390733	3385018	5715	A	G	TGAGTTTTCA_A_ACTCTGGCGC	TGAGTTTTCA_G_ACTCTGGCGC	CAA	Q	CAG	Q	+		protein YgiN	YgiN protei involved in menadione metabolism
3399805	3394090	5715	G	A	AAATCATGGA_G_AGTTTGCGGC	AAATCATGGA_A_AGTTTGCGGC	CTC	L	TTC	F	-		extradiol ring-cleavage dioxygenase, class III enzyme, subunit B	Uncharacterized protein YgiD
3423029	3417316	5713	C	T	CAAAACTTGT_C_TGGCTCAGCC	CAAAACTTGT_T_TGGCTCAGCC	CTG	L	TTG	L	+	dnaG	DNA primase	DNA primase (EC 2.7.7.-)
3437711	3431998	5713	A	C	TTGGCGAAAG_A_CGCATTACGA	TTGGCGAAAG_C_CGCATTACGA	AGA	R	AGC	S	+		SanA protein	SanA protein
3446247	3440538	5709	G	A	CTATCTGACG_G_GCGACCAGTT	CTATCTGACG_A_GCGACCAGTT	GGC	G	AGC	S			pseudogene SeD_A3591	Glutathione S-transferase, omega (EC 2.5.1.18)
3446823	3441114	5709	A	G	GGGTGAAGGC_A_TTCTGACCAC	GGGTGAAGGC_G_TTCTGACCAC	ATT	I	GTT	V	+		inner membrane protein YhaH	Inner membrane protein YhaH
3449384	3443675	5709	G	A	CATACCCGCC_G_CCGCGCCCAT	CATACCCGCC_A_CCGCGCCCAT	GCG	A	GTG	V	-		putative inner membrane protein	Putative inner membrane protein
3450517	3444808	5709	A	G	TAGACCAACC_A_TGCCGGAATT	TAGACCAACC_G_TGCCGGAATT	TGG	W	CGG	R	-		inner membrane transport protein YhaO	Serine transporter
3451564	3445855	5709	G	A	AGGCCAACCT_G_GACAGGAAGA	AGGCCAACCT_A_GACAGGAAGA	CAG	Q	TAG	*	-		inner membrane transport protein YhaO; truncated 91%	Serine transporter
3451843	3446134	5709	C	T	ATAAGAAAAT_C_ATACGCGCAC	ATAAGAAAAT_T_ATACGCGCAC						intergenic
3459556	3453847	5709	C	T	ACTGCCTGCG_C_CTGCATCCAT	ACTGCCTGCG_T_CTGCATCCAT	AGG	R	AGA	R	-		TDC operon transcriptional activator	Threonine catabolic operon transcriptional activator TdcA
3460395	3454686	5709	C	T	GCGGCAGAAC_C_GATAGAACCA	GCGGCAGAAC_T_GATAGAACCA	GGT	G	AGT	S	-		TDC operon transcriptional activator	Threonine catabolic operon transcriptional activator TdcA
3466428	3460719	5709	C	T	CGGCACGCAG_C_AGGTCGCTTC	CGGCACGCAG_T_AGGTCGCTTC	CAG	Q	TAG	*		garD	SeD_A3610 truncated 13% relative to SARB12	D-galactarate dehydratase (EC 4.2.1.42),hypothetical protein
3466612	3460903	5709	A	G	GATGTGGGCT_A_GAAGCTATTT	GATGTGGGCT_G_GAAGCTATTT	TAG	*	TGG	W		garD	SeD_A3610 truncated 13% relative to SARB12	D-galactarate dehydratase (EC 4.2.1.42)
3473604	3467895	5709	C	T	GCCAGCGCCG_C_CGCTTTTTTC	GCCAGCGCCG_T_CGCTTTTTTC	GCG	A	ACG	T	-		conserved hypothetical protein	rRNA small subunit methyltransferase I
3476702	3470993	5709	T	C	TGACCCGCAG_T_AAGCAACACA	TGACCCGCAG_C_AAGCAACACA	AGT	S	AGC	S	+		conserved hypothetical protein TIGR00252	Predicted endonuclease distantly related to archaeal Holliday junction resolvase
3483253	3477544	5709	C	T	CTACTGGAGG_C_GGCTGGCCGG	CTACTGGAGG_T_GGCTGGCCGG	CGG	R	TGG	W	+		peptidase, U32 family	FIG139928: Putative protease
3491742	3486033	5709	A	G	TGCGGTACGC_A_TCGCTCAGAC	TGCGGTACGC_G_TCGCTCAGAC	GAT	D	GAC	D				Polyribonucleotide nucleotidyltransferase (EC 2.7.7.8)
3494546	3488837	5709	A	G	AGACAAAAAA_A_GGGCCATAAG	AGACAAAAAA_G_GGGCCATAAG						intergenic
3501047	3495337	5710	T	A	CTGCTGTATC_T_GGGCCGCTGG	CTGCTGTATC_A_GGGCCGCTGG	CTG	L	CAG	Q	+	argG	argininosuccinate synthase	Argininosuccinate synthase (EC 6.3.4.5)
3510333	3504622	5711	G	A	GCCAGACGCA_G_GTTAACGAGC	GCCAGACGCA_A_GTTAACGAGC	CAG	Q	CAA	Q	+	dacB	D-alanyl-D-alanine carboxypeptidase/D-alanyl-D-alanine-endopeptidase	D-alanyl-D-alanine carboxypeptidase (EC 3.4.16.4)
3518923	3513212	5711	C	A	AAACAAACAG_C_GCCGCCAGCA	AAACAAACAG_A_GCCGCCAGCA	GCG	A	GCT	A	-		Mce family protein	Uncharacterized ABC transporter, periplasmic component YrbD
3519210	3513499	5711	A	G	ATTCTGCATC_A_CGGACCAGAA	ATTCTGCATC_G_CGGACCAGAA	GTG	V	GCG	A	-		toluene ABC transporter, permease protein	Uncharacterized ABC transporter, permease component YrbE
3523651	3517940	5711	C	A	GACATGGTCG_C_TCAAGGCCGA	GACATGGTCG_A_TCAAGGCCGA	CTC	L	ATC	I	+		conserved hypothetical protein	Uncharacterized protein YrbK clustered with lipopolysaccharide transporters
3524719	3519008	5711	G	A	TCGGCTATTT_G_CCGCAGGAAG	TCGGCTATTT_A_CCGCAGGAAG	TTG	L	TTA	L	+	lptB	lipopolysaccharide ABC transporter, ATP-binding protein	Lipopolysaccharide ABC transporter, ATP-binding protein LptB
3535901	3530190	5711	T	C	CCTGTCGAAC_T_TGGTCAACAT	CCTGTCGAAC_C_TGGTCAACAT	TTG	L	CTG	L		gltB		Glutamate synthase [NADPH] large chain (EC 1.4.1.13)
3544399	3538688	5711	C	T	TCTGTCTTAT_C_CCAACGGTGA	TCTGTCTTAT_T_CCAACGGTGA	CCC	P	TCC	S	+		cytosine deaminase	Cytosine deaminase (EC 3.5.4.1)
3545557	3539846	5711	T	C	CATGCAATTC_T_GCTTTCTTCT	CATGCAATTC_C_GCTTTCTTCT	GCA	A	GCG	A	-		putative cytoplasmic protein	Putative sugar isomerase involved in processing of exogenous sialic acid
3552283	3546572	5711	A	G	ATTGTCTTTC_A_CCTGTTATGC	ATTGTCTTTC_G_CCTGTTATGC						intergenic
3559619	3553908	5711	C	T	CCGAGCCAAT_C_ACCCCGGCCA	CCGAGCCAAT_T_ACCCCCGCCA	GTG	V	GTA	V	-		oxaloacetate decarboxylase beta chain	Oxaloacetate decarboxylase beta chain (EC 4.1.1.3)
3559625	3553914	5711	G	C	CAATCACCCC_G_GCCACGTTCG	CAATTACCCC_C_GCCACGTTCG	GCC	A	GCG	A	-		oxaloacetate decarboxylase beta chain	Oxaloacetate decarboxylase beta chain (EC 4.1.1.3)
3559658	3553947	5711	A	G	GCATCAGCAG_A_AAGTTCTGCG	GCATCAGCAG_G_AAGTTCTGCG	TTT	F	TTC	F	-		oxaloacetate decarboxylase beta chain	Oxaloacetate decarboxylase beta chain (EC 4.1.1.3)
3559673	3553962	5711	C	T	TCTGCGGGTC_C_GACTCCAGGC	TCTGCGGGTC_T_GATTCCAGCC	TCG	S	TCA	S	-		oxaloacetate decarboxylase beta chain	Oxaloacetate decarboxylase beta chain (EC 4.1.1.3)
3559676	3553965	5711	C	T	GCGGGTCCGA_C_TCCAGGCCCA	GCGGGTCTGA_T_TCCAGCCCCA	GAG	E	GAA	E	-		oxaloacetate decarboxylase beta chain	Oxaloacetate decarboxylase beta chain (EC 4.1.1.3)
3559682	3553971	5711	G	C	CCGACTCCAG_G_CCCACCTTGT	CTGATTCCAG_C_CCCACTTTGT	GGC	G	GGG	G	-		oxaloacetate decarboxylase beta chain	Oxaloacetate decarboxylase beta chain (EC 4.1.1.3)
3559688	3553977	5711	C	T	CCAGGCCCAC_C_TTGTTCGATA	CCAGCCCCAC_T_TTGTTCGATA	AAG	K	AAA	K	-		oxaloacetate decarboxylase beta chain	Oxaloacetate decarboxylase beta chain (EC 4.1.1.3)
3566481	3560770	5711	T	C	CACTTTCTAA_T_AGCGCGCGAA	CACTTTCTAA_C_AGCGCGCGAA	CTA	L	CTG	L	-		transcriptional regulator	Transcriptional regulator, GntR family
3568189	3562478	5711	C	T	CATACCCGGC_C_TACGCGCCAC	CATACCCGGC_T_TACGCGCCAC	AGG	R	AAG	K	-	mdh	malate dehydrogenase, NAD-dependent	Malate dehydrogenase (EC 1.1.1.37)
3575259	3569548	5711	C	T	TACCGCAAAC_C_CCCACCCCGT	TACCGCAAAC_T_CCCACCCCGT	GGG	G	GGA	G	-	tldD	protein TldD	TldD protein, part of proposed TldE/TldD proteolytic complex (PMID 12029038)
3591133	3585422	5711	A	G	CAATGGAAGC_A_CCTGCCGCAG	CAATGGAAGC_G_CCTGCCGCAG	GCA	A	GCG	A	+	accB	acetyl-CoA carboxylase, biotin carboxyl carrier protein	Biotin carboxyl carrier protein of acetyl-CoA carboxylase
3596494	3590783	5711	T	C	GCAGTGGACG_T_TCCTGTGACT	GCAGTGGACG_C_TCCTGTGACT	GTT	V	GCT	A	+	dusB	tRNA-dihydrouridine synthase B	tRNA dihydrouridine synthase B (EC 1.-.-.-)
3598849	3593138	5711	A	G	CGCGTAGCCG_A_AAGCGCCCGA	CGCGTAGCCG_G_AAGCGCCCGA	GAA	E	GGA	G	+		ggdef domain/eal domain protein	Uncharacterized protein ylaB
3605355	3599643	5712	G	A	GCGTTGGGCG_G_CTATTACGTT	GCGTTGGGCG_A_CTATTACGTT	GGC	G	GAC	D	+		AcrB protein	RND efflux system, inner membrane transporter CmeB
3606059	3600347	5712	A	G	GCCGTTAGTT_A_TCAGTCGTGG	GCCGTTAGTT_G_TCAGTCGTGG	ATC	I	GTC	V	+		AcrB protein	RND efflux system, inner membrane transporter CmeB
3638975	3633263	5712	G	T	GATTACAATA_G_CACAAAGCGA	GATTACAATA_T_CACAAAGCGA						intergenic
3641076	3635364	5712	A	G	ATGATATCCA_A_GTGAAGTTCA	ATGATATCCA_G_GTGAAGTTCA	TTG	L	CTG	L	-	fusA	translation elongation factor G	Translation elongation factor G
3650576	3644864	5712	C	A	GCGGTACGCC_C_GAATATTACA	GCGGTACGCC_A_GAATATTACA						intergenic
3687182	3681471	5711	T	C	AGCGAAATGG_T_GGTTATCGCC	AGCGAAATGG_C_GGTTATCGCC	GTG	V	GCG	A	+	mrcA	penicillin-binding protein 1A	Multimodular transpeptidase-transglycosylase (EC 2.4.1.129) (EC 3.4.-.-)
3716373	3710662	5711	T	C	CGGGGATGAG_T_ATAAAAGTGT	CGGGGATGAG_C_ATAAAAGTGT						intergenic
3740777	3735063	5714	C	T	CTTCATCGAT_C_AGCTCTTCGA	CTTCATCGAT_T_AGCTCTTCGA	CTG	L	CTA	L	-		glycogen phosphorylase	Glycogen phosphorylase (EC 2.4.1.1)
3741759	3736045	5714	A	G	TCTCTTCCAG_A_GTATCGCGCG	TCTCTTCCAG_G_GTATCGCGCG	ACT	T	ACC	T	-	glgA	starch synthase	Glycogen synthase, ADP-glucose transglucosylase (EC 2.4.1.21)
3743093	3737379	5714	C	T	GGAAAGGATG_C_GCGTAAGCCA	GGAAAGGATG_T_GCGTAAGCCA	GCG	A	GCA	A	-	glgC	glucose-1-phosphate adenylyltransferase	Glucose-1-phosphate adenylyltransferase (EC 2.7.7.27)
3743364	3737650	5714	A	G	CGGCATACAG_A_CCACCGTGCA	CGGCATACAG_G_CCACCGTGCA	GTC	V	GCC	A	-	glgC	glucose-1-phosphate adenylyltransferase	Glucose-1-phosphate adenylyltransferase (EC 2.7.7.27)
3745126	3739412	5714	A	G	CGCGAAACTC_A_TCCAGCGCCA	CGCGAAACTC_G_TCCAGCGCCA	GAT	D	GAC	D	-	glgX	glycogen debranching enzyme GlgX	Glycogen debranching enzyme (EC 3.2.1.-)
3756016	3750301	5715	T	A	ATTTTAGCAA_T_ATTAATATTA	ATTTTAGCAA_A_ATTAATATTA	ATT	I	TTT	F	-		hypothetical protein
3756086	3750370	5716	T	C	AACAATATAC_T_CCTCCCGGGA	AACAATATAC_C_CCTCCCGGGA						intergenic
3762685	3756969	5716	G	A	GGGAAACACA_G_CCCAGACGGG	GGGAAACACA_A_CCCAGACGGG	GGC	G	GGT	G	-		glycerophosphoryl diester phosphodiesterase	Glycerophosphoryl diester phosphodiesterase (EC 3.1.4.46)
3769325	3763609	5716	C	T	CGTAGTTCGG_C_AATCAGCTCA	CGTAGTTCGG_T_AATCAGCTCA	GCC	A	ACC	T	-	livG	high-affinity branched-chain amino acid ABC transporter, ATP-binding protein LivG	Branched-chain amino acid transport ATP-binding protein LivG (TC 3.A.1.4.1)
3789608	3783891	5717	T	C	TGCCGCATCG_T_TTAATGAATT	TGCCGCATCG_C_TTAATGAATT	TTT	F	CTT	L	+		inner membrane protein YhhT	Putative PerM family permease
3791945	3786228	5717	G	A	CAGGCTCAGC_G_CTACGCCCAA	CAGGCTCAGC_A_CTACGCCCAA	GCG	A	GTG	V	-		ABC transporter, ATP-binding protein	FIG01045128: hypothetical protein
3792299	3786582	5717	T	C	CGCCACAAAG_T_TGTTGACCTC	CGCCACAAAG_C_TGTTGACCTC	AAC	N	AGC	S	-		ABC transporter, ATP-binding protein	FIG01045128: hypothetical protein
3795203	3789486	5717	G	A	CGGCATCCAG_G_CGATGCGCGG	CGGCATCCAG_A_CGATGCGCGG	GCC	A	GTC	V			pseudogene SeD_A3959	ABC-type multidrug transport system, permease component
3801643	3795926	5717	G	A	CCCTGGTCCT_G_GGCGCGATTG	CCCTGGTCCT_A_GGCGCGATTG	CTG	L	CTA	L	+		tripeptide permease TppB	Di/tripeptide permease DtpB
3812114	3806397	5717	T	C	CGCCGACCAT_T_CCTAAAAATA	CGCCGACCAT_C_CCTAAAAATA	GGA	G	GGG	G	-		anaerobic C4-dicarboxylate transporter DcuA	Putative inner membrane protein
3812863	3807146	5717	A	G	CATTTTCGCC_A_GTATAATGGC	CATTTTCGCC_G_GTATAATGGC	ACT	T	ACC	T	-		PfkB domain protein	kinase (ribokinase family)
3817255	3811537	5718	A	G	ATCCATCAGC_A_CGGGATAACG	ATCCATCAGC_G_CGGGATAACG	GTG	V	GCG	A	-		putative inner membrane protein	Putative inner membrane protein
3819045	3813327	5718	G	A	CGCCCGACCA_G_GCGGAGGCAT	CGCCCGACCA_A_GCGGAGGCAT	CAG	Q	CAA	Q	+		putative phage endolysin	Phage-like lysozyme
3825351	3819633	5718	G	A	CGGCGTATCC_G_GCAGCAGCAC	CGGCGTATCC_A_GCAGCAGCAC	CCG	P	CTG	L	-		AsmA family protein	Uncharacterized protein YhjG
3825425	3819707	5718	G	A	GATCGACGCC_G_CCCATTTTCA	GATCGACGCC_A_CCCATTTTCA	GGC	G	GGT	G	-		AsmA family protein	Uncharacterized protein YhjG
3831359	3825641	5718	G	C	AAAACCACAG_G_TCTTGTAAGG	AAAACCACAG_C_TCTTGTAAGG						intergenic
3851920	3846202	5718	G	A	CACGCGGCCT_G_GGTAATCGAT	CACGCGGCCT_A_GGTAATCGAT	CCA	P	CTA	L	-	dppD	dipeptide ABC transporter, ATP-binding protein DppD	Dipeptide transport ATP-binding protein DppD (TC 3.A.1.5.2)
3864622	3858905	5717	T	C	ACCTGCTGGC_T_GTCACGGTTG	ACCTGCTGGC_C_GTCACGGTTG	AGC	S	GGC	G			pseudogene SeD_A4020; FimD	Outer membrane usher protein LpfC
3871574	3865857	5717	G	T	GCTTTTGCTC_G_CCGAACTGCT	GCTTTTGCTC_T_CCGAACTGCT	GGC	G	GGA	G	-		biotin sulfoxide reductase	Biotin sulfoxide reductase (EC 1.-.-.-)
3879274	3873557	5717	G	A	CTAATTCGTC_G_GGTATTGTAG	CTAATTCGTC_A_GGTATTGTAG	CGA	R	TGA	*				Transposase
3895829	3890112	5717	G	A	TTCGCATTAT_G_AAATTTATCG	TTCGCATTAT_A_AAATTTATCG	CAT	H	TAT	Y	-		hypothetical protein	hypothetical protein
3909881	3904163	5718	A	G	TCTCCGTCTG_A_TTTTAGCCAT	TCTCCGTCTG_G_TTTTAGCCAT						intergenic
3919597	3913879	5718	T	A	AAGTGGTACG_T_TCTCACCTAT	AAGTGGTACG_A_TCTCACCTAT	AAC	N	ATC	I	-		conserved hypothetical protein	Putative cytoplasmic protein
3925162	3919444	5718	A	G	TGTTTCTGCG_A_CGGTGAATGA	TGTTTCTGCG_G_CGGTGAATGA	ACG	T	GCG	A	+		putative autotransporter	Peptide transport system permease protein sapB (TC 3.A.1.5.5)
3936876	3931158	5718	G	A	GCTTTTGTCA_G_CGCGTTAGCG	GCTTTTGTCA_A_CGCGTTAGCG	CTG	L	TTG	L	-		rhodanese domain protein	FIG136845: Rhodanese-related sulfurtransferase
3951369	3945651	5718	G	T	ATTCAATAAC_G_AATATTACAT	ATTCAATAAC_T_AATATTACAT						intergenic
3961524	3955806	5718	T	C	CGATAAATTT_T_GTCTGAAACC	CGATAAATTT_C_GTCTGAAACC	AAA	K	GAA	E	-	mutM	formamidopyrimidine-DNA glycosylase	Formamidopyrimidine-DNA glycosylase (EC 3.2.2.23)
3969571	3963853	5718	T	C	GCGCTCCCCT_T_TCCGCCCGTC	GCGCTCCCCT_C_TCCGCCCGTC	TTT	F	TCT	S	+		beta-lactamase	Putative beta-lactamase
3982867	3977149	5718	G	A	TCACCGCCCT_G_GACGGCTACG	TCACCGCCCT_A_GACGGCTACG	CTG	L	CTA	L	+		AsmA family protein	Putative exported protein
3984340	3978622	5718	T	A	TCGCCGCCCC_T_GTGCACCGGG	TCGCCGCCCC_A_GTGCACCGGG	AGG	R	TGG	W	-		alpha-xylosidase	Alpha-xylosidase (EC 3.2.1.-)
3987008	3981290	5718	T	C	AGCGCACGCG_T_CAGTAAAAAC	AGCGCACGCG_C_CAGTAAAAAC	ACG	T	GCG	A			pseudogene SeD_A4137	Xyloside transporter XynT
3997546	3991830	5716	G	A	GCCTCTACGC_G_GAACCGTGAT	GCCTCTACGC_A_GAACCGTGAT	CCG	P	CTG	L			pseudogene SeD_A4151	Putative transcriptional regulator MarT (Putative transcriptional regulatory protein)
4007434	4001718	5716	T	A	CCGTGCGTGG_T_TCGAGGCTAA	CCGTGCGTGG_A_TCGAGGCTAA	GAA	E	GAT	D	-		putative pyridoxal phosphate-dependent enzyme	L-seryl-tRNA(Sec) selenium transferase-related protein
4009352	4003636	5716	A	G	TTTTTCGCCA_A_GCCTTTAATC	TTTTTCGCCA_G_GCCTTTAATC	TTG	L	CTG	L	-		PTS system sorbose-specific iic component	PTS system, mannose-specific IIC component (EC 2.7.1.69)
4012558	4006985	5573	A	G	TGATTTTCCG_A_CAGCGAAAAG	AGATTTTCCG_G_CAGCGAAAAG	TCG	S	CCG	P			pseudogene SeD_A4167; Sigma 54	Transcriptional regulatory protein zraR
4023413	4017840	5573	A	G	CAGTATCCAC_A_CGGGCATTGC	CAGTATCCAC_G_CGGGCATTGC	TGT	C	CGT	R	-	uhpB	sensor histidine kinase UhpB	Sensor histidine protein kinase UhpB, glucose-6-phosphate specific (EC 2.7.13.3)
4027601	4022028	5573	C	A	CATGTTACTT_C_CGTATCATTT	CATGTTACTT_A_CGTATCATTT						intergenic
4060806	4055234	5572	G	A	GGCGCGCGCC_G_AAGCGGAAAA	GGCGCGCGCC_A_AAGCGGAAAA	GAA	E	AAA	K	+	torS	tmao reductase system sensor tors	Sensor protein torS (EC 2.7.3.-)
4081864	4076293	5571	G	A	TCTTGACGCC_G_TGCGCACCGA	TCTTGACGCC_A_TGCGCACCGA	GTG	V	ATG	M	+	trmE	tRNA modification GTPase TrmE	GTPase and tRNA-U34 5-formylation enzyme TrmE
4087041	4081470	5571	T	C	TAACCCCCGC_T_AGGCCAAGAT	TAACCCCCGC_C_AGGCCAAGAT	CTA	L	CTG	L	-		xanthine/uracil permease family protein	Xanthine/uracil/thiamine/ascorbate permease family protein
4087454	4081883	5571	T	C	CAGAAAATGG_T_GTCCATGCCA	CAGAAAATGG_C_GCCCATGCCT	ACC	T	GCC	A	-		xanthine/uracil permease family protein	Xanthine/uracil/thiamine/ascorbate permease family protein
4090802	4085399	5403	C	T	CACTCCCCGC_C_AGGGCGTTCG	CACTCCCCGC_T_AGGGCGTTCG	CTG	L	CTA	L	-	pstA	phosphate ABC transporter, permease protein PstA	Phosphate transport system permease protein PstA (TC 3.A.1.7.1)
4101693	4096290	5403	C	A	AAAATCAGGG_C_TTCTGCCAAC	AAAATCAGGG_A_TTCTGCCAAC	GCC	A	TCC	S	-		putative membrane protein	Putative membrane protein
4111753	4106351	5402	C	T	TGCCGGTTTT_C_AGGCGGCTGA	TGCCGGTTTT_T_AGGCGGCTGA	CTG	L	CTA	L	-	gidA	tRNA uridine 5-carboxymethylaminomethyl modification enzyme GidA	tRNA uridine 5-carboxymethylaminomethyl modification enzyme GidA
4112558	4107156	5402	G	T	TTGGAAAGGA_G_CACTAGCTGT	TTGGAAAGGA_T_CACTAGCTGT						intergenic	Within the origin of replication
4114481	4109079	5402	C	T	GTAAACTGAG_C_GATGGCCACC	GTAAACTGAG_T_GATGGCCACC	AGC	S	AGT	S	+	asnA	aspartate--ammonia ligase	Aspartate--ammonia ligase (EC 6.3.1.1)
4134369	4128969	5400	T	C	ACCGGCACTT_T_ATCTGCTGCG	ACCGGCACTT_C_ATCTGCTGCG	AAA	K	GAA	E	-		HTH-type transcriptional regulator HdfR	HTH-type transcriptional regulator hdfR
4135515	4130115	5400	A	G	ATAGCTTACC_A_CCTCCTGCAA	ATAGCTTACC_G_CCTCCTGCAA	GTG	V	GCG	A	-		Mg chelatase homolog	MG(2+) CHELATASE FAMILY PROTEIN / ComM-related protein
4144275	4138875	5400	A	G	ATCTTCTCTG_A_AGGATCTCCT	ATCTTCTCTG_G_AGGATCTCCT	AAG	K	GAG	E	+		putative cytoplasmic protein	Phage-related protein
4161720	4156320	5400	C	T	CGTGGCAACG_C_GTGCAGGTAA	CGTGGCAACG_T_GTGCAGGTAA	CGC	R	CGT	R	+	wecD	TDP-D-fucosamine acetyltransferase	Lipopolysaccharide biosynthesis protein RffC
4164926	4159526	5400	T	C	CAGCCTGTGG_T_TGGCGCTGTT	CAGCCTGTGG_C_TGGCGCTGTT	TTG	L	CTG	L	+	wecF	TDP-Fuc4NAc:lipid II Fuc4Nac transferase	4-alpha-L-fucosyltransferase (EC 2.4.1.-)
4168691	4163291	5400	G	A	GTTGATCGGT_G_TTACCGCCGG	GTTGATCGGT_A_TTACCGCCGG	GTT	V	ATT	I	+		amino acid permease family protein	Probable transport protein yifK
4168818	4163418	5400	A	T	CCGTGGAATG_A_GATTGGCAGC	CCGTGGAATG_T_GATTGGCAGC	GAG	E	GTG	V	+		amino acid permease family protein	Probable transport protein yifK
4171049	4165652	5397	T	C	GTTGTTCGAG_T_ATGGCGCGAT	GTTGTTCGAG_C_ATGGCGCGAT	ATA	I	ATG	M	-	hemY	HemY protein	Homolog of E. coli HemY protein
4179699	4174302	5397	C	A	CGCGCAGGTG_C_CTTTTCGCGC	CGCGCAGGTG_A_CTTTTCGCGC	CCT	P	ACT	T	+	dapF	diaminopimelate epimerase	Diaminopimelate epimerase (EC 5.1.1.7)
4228103	4222706	5397	C	T	TGCGCAGCAG_C_AAGGCGGCAA	TGCGCAGCAG_T_AAGGCGGCAA						intergenic
4229754	4224357	5397	G	A	TTTTATTGTG_G_GATTGACCCT	TTTTATTGTG_A_GATTGACCCT						intergenic
4253309	4247912	5397	A	C	GCTGAAAAAA_A_CCATCCATGA	GCTGAAAAAA_C_CCATCCATGA	GTT	V	GGT	G	-	uidB	glucuronide carrier protein	Glucuronide transport protein YihO
4262688	4257291	5397	T	C	CAGTAGGAAG_T_TTTTAGAGGA	CAGTAGGAAG_C_TTTTAGAGGA						intergenic
4266046	4260649	5397	T	C	ACAACCACGC_T_AATCCGCCAT	ACAACCACGC_C_AATCCGCCAT	CTA	L	CCA	P	+		acetyltransferase, gnat family	galactoside O-acetyltransferase (EC 2.3.1.18), probable YiiD
4280003	4274605	5398	G	A	CCCTTTGCCA_G_GCTGCTGGAG	CCCTTTGCCA_A_GCTGCTGGAG	AGG	R	AAG	K	+		transcriptional regulator, XRE family	Putative DNA-binding protein
4284459	4279061	5398	C	T	TTCAACTGGC_C_CGGCCATCAC	TTCAACTGGC_T_CGGCCATCAC	GGG	G	GAG	E	-	rhaB	rhamnulokinase	Rhamnulokinase (EC 2.7.1.5)
4286146	4280748	5398	T	G	TGTGGAACAC_T_GTACGGGCAT	TGTGGAACAC_G_GTACGGGCAT	TGT	C	GGT	G	+		HTH-type transcriptional activator RhaS	L-rhamnose operon regulatory protein RhaS
4299118	4293720	5398	T	C	AAAAGTGAGC_T_AGGCCAGCAT	AAAAGTGAGC_C_AGGCCAGCAT						intergenic
4312061	4306663	5398	A	G	CGTGTTTCCT_A_GCGCGCTGGA	CGTGTTTCCT_G_GCGCGCTGGA	AGC	S	GGC	G	+		inner membrane ABC transporter permease protein YdeY	Autoinducer 2 (AI-2) ABC transport system, membrane channel protein LsrC
4314541	4309143	5398	C	T	TCTATTCCAG_C_CCAACGGTGA	TCTATTCCAG_T_CCAACGGTGA	AGC	S	AGT	S	+		conserved hypothetical protein	Autoinducer 2 (AI-2) ABC transport system, periplasmic AI-2 binding protein LsrB
4317809	4312411	5398	T	C	TCTGCGCGCC_T_AGCATGATGT	TCTGCGCGCC_C_AGCATGATGT	CTA	L	CTG	L	-	tpiA	triosephosphate isomerase	Triosephosphate isomerase (EC 5.3.1.1)
4332223	4326825	5398	T	C	ACCGGCAGAG_T_GTGAAACAGA	ACCGGCAGAG_C_GTGAAACAGA	ACT	T	GCT	A	-		primosomal protein N'	Helicase PriA essential for oriC/DnaA-independent DNA replication
4344512	4339114	5398	C	T	CCGATTAAAG_C_CGGTAATACG	CCGATTAAAG_T_CGGTAATACG	GCC	A	GTC	V	+		5'-Nucleotidase domain protein	5'-nucleotidase (EC 3.1.3.5)
4378897	4373499	5398	C	T	TTGTGATGCG_C_GGTCTGGACA	TTGTGATGCG_T_GGTCTGGACA						intergenic
4379679	4374281	5398	C	A	GATGGGGAAG_C_AATAGCTACC	GATGGGGAAG_A_AATAGCTACC	AGC	S	AGA	R	+	btuB	TonB-dependent vitamin B12 receptor	Outer membrane vitamin B12 receptor BtuB
4387980	4382583	5398	A	T	TTGAACTGGA_A_ACGGGAAAAC	TTGAACTGGA_T_ACGGGAAAAC	GAA	E	GAT	D	+	murB	UDP-N-acetylenolpyruvoylglucosamine reductase
4402344	4396946	5398	T	G	CGCGTGCGCT_T_ATGATGTCCA	CGCGTGCGCT_G_ATGATGTCCA	CTT	L	CTG	L	+	rpoC	DNA-directed RNA polymerase, beta' subunit	DNA-directed RNA polymerase beta' subunit (EC 2.7.7.6)
4418658	4413261	5397	A	G	TCTCTCTTGC_A_TCTTCCGTGC	TCTCTCTTGC_G_TCTTCCGTGC						intergenic
4474394	4468997	5397	T	C	ATGCGATTAC_T_CGTGTGTTAT	ATGCGATTAC_C_CGTGTGTTAT	ACT	T	ACC	T	+	dgkA	diacylglycerol kinase	Diacylglycerol kinase (EC 2.7.1.107)
4476820	4471423	5397	T	C	CAGATCGTGA_T_GGTTAAAAAT	CAGATCGTGA_C_GGTTAAAAAT	ATG	M	ACG	T	+		putative cytoplasmic protein	Hypothetical protein FIG029672
4496023	4490647	5376	G	A	TTTGTCGAAA_G_CCCTGAAAAG	TTTGTCGAAA_A_CCCTGAAAAA	AGC	S	AAC	N	+		putative ABC exporter outer membrane component	Agglutination protein
4496033	4490657	5376	G	A	GCCCTGAAAA_G_CTTATGGACA	ACCCTGAAAA_A_CTTATGGACA	AAG	K	AAA	K	+		putative ABC exporter outer membrane component	Agglutination protein
4504226	4498850	5376	T	G	CCCTGACAGT_T_GAGGCGACCG	CCCTGACAGT_G_GAGGCGACCG	GTT	V	GTG	V	+		putative Ig domain protein
4514997	4509621	5376	G	A	TGAAATTGAA_G_ATGAATATTT	TGAAATTGAA_A_ATGAATATTT	GAT	D	AAT	N	+		putative ABC-type bacteriocin/lantibiotic exporter, contain an N- double-glycine peptidase domain	Putative type-1 secretion protein
4526563	4521187	5376	A	C	TCACCAGTTC_A_GTTTGGCTGG	TCACCAGTTC_C_GTTTGGCTGG	TCA	S	TCC	S	+		LrgB family protein	CidA-associated membrane protein CidB
4545628	4540252	5376	G	T	AATGACACGG_G_AAATCAGTTC	AATGACACGG_T_AAATCAGTTC						intergenic
4553072	4548413	4659	T	C	CTGATTGGCT_T_CTTACCATTT	CTGATTGGCT_C_CTTACCATTT	AAG	K	GAG	E	-		porin thermoregulatory protein EnvY	Transcriptional regulator of catabolic arginine decarboxylase (adiA)
4564603	4559945	4658	A	G	CGGCGATTTA_A_CTCCGCGACC	CGGCGATTTA_G_CTCCGCGACC	TTA	L	CTA	L	-		response regulator	Fumarate respiration transcriptional regulator DcuR
4575898	4571240	4658	T	G	GCGAACTTAA_T_GTATCAGGTG	GCGAACTTAA_G_GTATCAGGTG						intergenic
4587320	4582660	4660	G	A	TCGTGTGATC_G_TCAAACGTAA	TCGTGTGATC_A_TCAAACGTAA	GTC	V	ATC	I	+	groS	chaperonin GroS	Heat shock protein 60 family co-chaperone GroES
4594753	4590093	4660	C	T	GATCTCATAC_C_AGGTGCCGAG	GATCTCATAC_T_AGGTGCCGAG	TGG	W	TAG	*	-		outer membrane lipoprotein blc; truncated 76%	Outer membrane lipoprotein Blc
4599829	4595168	4661	T	A	CACGATAAAA_T_AGATGAGCCT	CACGATAAAA_A_AGATGAGCCT						intergenic		Putative amino acid permease
4602412	4597751	4661	T	C	AGAAACCGAC_T_AGCCCGCCAA	AGAAACCGAC_C_AGCCCGCCAA	CTA	L	CTG	L	-		mechanosensitive ion channel family protein	Potassium efflux system KefA protein / Small-conductance mechanosensitive channel
4607783	4603122	4661	C	T	AGGGCACGCA_C_CAAGCGATGG	AGGGCACGCA_T_CAAGCGATGG	CAC	H	CAT	H	+		oligoribonuclease	3'-to-5' oligoribonuclease (orn)
4623304	4618418	4886	A	C	GAAAAAATGG_A_GGTATCCGCC	GAAAAAATGG_C_GGTATCCGCC	GGA	G	GGC	G	+	nsrR	transcriptional repressor NsrR	Nitrite-sensitive transcriptional repressor NsrR
4630858	4625972	4886	C	T	CTTCCAGCGC_C_CGCGGGCACT	CTTCCAGCGC_T_CGCGGGCACT	GCC	A	GCT	A	+		putative inner membrane protein	FIG01045665: hypothetical protein
4638182	4633296	4886	G	C	ATGTTGACCG_G_GCACATCATG	ATGTTGACCG_C_GCACATCATG	GGG	G	GCG	A	+	ulaA	ascorbate-specific permease IIC component	Ascorbate-specific PTS system, EIIC component
4639466	4634580	4886	T	C	CTGCTGGAAG_T_GATCAAAGAA	CTGCTGGAAG_C_GATCAAAGAA	GTG	V	GCG	A		ulaB		Ascorbate-specific PTS system, EIIB component (EC 2.7.1.69)
4664587	4659701	4886	T	C	AAGGCAGCCT_T_TACGGCGGCA	AAGGCAGCCT_C_TACGGCGGCA	CTT	L	CTC	L	+		conserved hypothetical protein	Uncharacterized protein YtfN
4668042	4663156	4886	G	A	TCACACCAGT_G_ATAATAAAAA	TCACACCAGT_A_ATAATAAAAA	ATC	I	ATT	I	-		putative sugar transporter	Putative sugar transporter
4671409	4666523	4886	G	A	CATATCCCGC_G_GCGACCTGTT	CATATCCCGC_A_GCGACCTGTT	GCC	A	GCT	A	-	fbp	fructose-1,6-bisphosphatase	Fructose-1,6-bisphosphatase, type I (EC 3.1.3.11)
4677563	4672677	4886	A	G	CACCCAGGAT_A_TCGATCACCG	CACCCAGGAT_G_TCGATCACCG	ATC	I	GTC	V	+		membrane protein	Putative inner membrane protein
4680647	4675761	4886	C	A	AGTCAGCGGG_C_ATTGGCCGGG	AGTCAGCGGG_A_ATTGGCCGGG	GGC	G	GGA	G	+		conserved hypothetical protein	L-seryl-tRNA(Sec) selenium transferase-related protein
4688197	4683311	4886	C	T	TTCACCCTCG_C_CGCCAAAGCG	TTCACCCTCG_T_CGCCAAAGCG	GGC	G	GAC	D	-	treC	alpha,alpha-phosphotrehalase	Trehalose-6-phosphate hydrolase (EC 3.2.1.93)
4688854	4683969	4886	A	G	TTTGTTCAGC_A_CTTCGCGAAA	TTTGTTCAGC_G_CTTCGCGAAA	GTG	V	GCG	A	-	treC	alpha,alpha-phosphotrehalase	Trehalose-6-phosphate hydrolase (EC 3.2.1.93)
4688896	4684010	4886	A	G	ATGGTTAAAC_A_CCATATCCAG	ATGGTTAAAC_G_CCATATCCAG	GTG	V	GCG	A	-	treC	alpha,alpha-phosphotrehalase	Trehalose-6-phosphate hydrolase (EC 3.2.1.93)
4703715	4698829	4886	T	G	TGCCGACGGC_T_TTACGGCAGG	TGCCGACGGC_G_TTACGGCAGG	GCT	A	GCG	A	+		putative cytoplasmic protein	Protein YjgK, linked to biofilm formation
4717207	4712279	4928	G	A	AAATCTGATA_G_CCCAAATCAA	AAATCTGATA_A_CCCAAATCAA	GGC	G	GGT	G	-		HTH-type transcriptional regulator IdnR	Positive regulator of L-idonate catabolism
4736179	4731250	4929	A	C	TATTAAAAAG_A_TCAAGGATCT	TATTAAAAAG_C_TCAAGGATCT	ATC	I	CTC	L	+		transposase family protein	Transposase
4740610	4735681	4929	T	C	TCACCCGAAC_T_GCTACCGAGA	TCACCCGAAC_C_GCTACCGAGA	AGT	S	GGT	G	-		putative SAM-dependent methyltransferase	Putative SAM-dependent methyltransferase
4748163	4743234	4929	A	C	GTCTAAAAAA_A_CCATTGATGT	GTCTAAAAAA_C_CCATTGATGT	AAA	K	AAC	N	+		conserved hypothetical protein	FIG01045355: hypothetical protein
4758001	4753072	4929	A	C	ATAGAGACTG_A_CCGAGGCCGG	ATAGAGACTG_C_CCGAGGCCGG	GTC	V	GGC	G	-		multidrug resistance protein MdtM	FIG01045871: hypothetical protein
4760102	4755173	4929	T	C	CCCCGGTGCC_T_TATAAAACCG	CCCCGGTGCC_C_TATAAAACCG	CCT	P	CCC	P	+		aldehyde dehydrogenase (NAD) family protein	Succinate-semialdehyde dehydrogenase [NAD] (EC 1.2.1.24); Succinate-semialdehyde dehydrogenase [NADP+] (EC 1.2.1.16)
4769541	4764612	4929	G	A	GATCGGTACG_G_CGTTCAGGTA	GATCGGTACG_A_CGTTCAGGTA	CGC	R	CGT	R				FIG01047764: hypothetical protein
4782012	4777084	4928	T	C	AAAGCGGCAC_T_GGGAAAAGTT	AAAGCGGCAC_C_GGGAAAAGTT	ACT	T	ACC	T	+		sigma-54 interaction domain protein	Transcriptional regulatory protein levR
4799721	4794793	4928	G	A	GTCGCCTAAA_G_CGAGGTGTTG	GTCGCCTAAA_A_CGAGGTGTTG						intergenic
4817052	4812125	4927	C	T	TCCAGCGGTG_C_CGGGTTCAGG	TCCAGCGGTG_T_CGGGTTCAGG	GCA	A	ACA	T	-		lipoate-protein ligase A	Lipoate-protein ligase A
4826991	4822064	4927	G	A	CAGGATCACC_G_CCTGGTAGTA	CAGGATCACC_A_CCTGGTAGTA	GCG	A	GTG	V	-		conserved hypothetical protein	Inosine/xanthosine triphosphatase (EC 3.6.1.-)
4835100	4830172	4928	T	C	CATTAATAAC_T_GCCCTTGTTT	CATTAATAAC_C_GCCCTTGTTT	CAG	Q	CGG	R	-		outer membrane usher protein SfmD	FIG037424: Fimbriae usher protein SthB
4836404	4831476	4928	T	C	CAGCGAAGTT_T_TGTTGCGCGG	CAGCGAAGTT_C_TGTTGCGCGG	CAA	Q	CAG	Q	-		outer membrane usher protein SfmD	FIG037424: Fimbriae usher protein SthB
4841983	4837055	4928	G	T	AAGAACAGGA_G_CTATTTTAAA	AAGAACAGGA_T_CTATTTTAAA						intergenic
