# Supplementary material for: Genomic Comparison of the Closely-Related Salmonella enterica Serovars Enteritidis, Dublin and Gallinarum
Source: PLoS One. 2015 Jun 3;10(6):e0126883. doi: 10.1371/journal.pone.0126883 (PMC4454671; doi:10.1371/journal.pone.0126883)
Supplement: S7 Table — (CSV) [file pone.0126883.s007.csv]

Supplementary Table 7. SNPs between Dublin strains CT 02021853 and SD3246.
SNP Position CT (bp #)	SNP Position SD3246 (bp #)	Relative Distance (# of bp)	SNP Base CT	SNP Base SD3246	CT02021853 SNP Base +/- 10 bp	SD3246 SNP Base +/- 10 bp	CT Codon	CT AA	SD3246 Codon	SD3246 AA	CT Gene Strand	CT Gene Name or Intergenic	CT02021853 Product Name/Commment	SD3246 Product Name
252	252	0	C	T	ACGGTGCGGG_C_TGACGCGTAC	ACGGTGCGGG_T_TGACGCGTAC						intergenic
4121	4121	0	T	C	GGTGACGATT_T_TGACCGCAAC	GGTGACGATT_C_TGACCGCAAC	TTG	L	CTG	L	+	thrC	threonine synthase	threonine synthase
28402	28402	0	C	T	AGATTCTGAG_C_CGACAACATG	AGATTCTGAG_T_CGACAACATG	AGC	S	AGT	S	+		outer membrane usher protein FimD	outer membrane usher protein FimD
59035	59035	0	A	G	CTACCTGCCT_A_GGAGCGAAAC	CTACCTGCCT_G_GGAGCGAAAC	TAG	*	TGG	W			putative nitrite reductase; same restored reading frame in SARB12	putative nitrite reductase
61815	61815	0	T	G	GTAAAAGGGA_T_ATAGAGGGTA	GTAAAAGGGA_G_ATAGAGGGTA	ATC	I	CTC	L	-		sensor kinase DpiB	sensor kinase DpiB
62102	62102	0	C	T	GTCCAATAAA_C_TGCCAACAAT	GTCCAATAAA_T_TGCCAACAAT	AGT	S	AAT	N	-		sensor kinase DpiB	sensor kinase DpiB
64557	64557	0	C	T	CCAGCGCTAA_C_GCCTCTTTAA	CCAGCGCTAA_T_GCCTCTTTAA	GCG	A	GCA	A	-		oxaloacetate decarboxylase beta chain	oxaloacetate decarboxylase beta chain
64572	64572	0	A	G	CTTTAATGGC_A_TGCACGTCCG	CTTTAATGGC_G_TGCACGTCCG	CAT	H	CAC	H	-		oxaloacetate decarboxylase beta chain	oxaloacetate decarboxylase beta chain
64617	64617	0	C	T	TCACCGCCAG_C_TGCCCGGCGT	TCACCGCCAG_T_TGCCCGGCGT	CAG	Q	CAA	Q	-		oxaloacetate decarboxylase beta chain	oxaloacetate decarboxylase beta chain
64632	64632	0	A	G	CGGCGTCGTG_A_TGCGCCAGCA	CGGCGTCGTG_G_TGCGCCAGCA	CAT	H	CAC	H	-		oxaloacetate decarboxylase beta chain	oxaloacetate decarboxylase beta chain
64647	64647	0	C	T	CCAGCAGGCT_C_TCCAGCGCGG	CCAGCAGGCT_T_TCCAGCGCGG	GAG	E	GAA	E	-		oxaloacetate decarboxylase beta chain	oxaloacetate decarboxylase beta chain
66690	66691	1	C	T	CGGCAATCAC_C_GGCTTTAAGC	CGGCAATCAC_T_GGCTTTAAGC	CCG	P	CCA	P	-		oxaloacetate decarboxylase subunit gamma	oxaloacetate decarboxylase subunit gamma
66729	66730	1	G	A	CGGGAACGGC_G_CGCGGTGCGG	CGGGAACGGC_A_CGCGGTGCGG	CGC	R	CGT	R	-		oxaloacetate decarboxylase subunit gamma	oxaloacetate decarboxylase subunit gamma
66750	66751	1	T	G	GCGCGGCGAC_T_GGTTCCGGGA	GCGCGGCGAC_G_GGTTCCGGGA	CCA	P	CCC	P	-		oxaloacetate decarboxylase subunit gamma	oxaloacetate decarboxylase subunit gamma
67861	67862	1	G	A	AGAACGTACA_G_CATCATGATA	AGAACGTACA_A_CATCATGATA	CTG	L	TTG	L	-		citrate-sodium symporter	citrate-sodium symporter
81634	81635	1	T	C	GGATAATGCT_T_CAGTACGCCG	GGATAATGCT_C_CAGTACGCCG	AAG	K	GAG	E	-		carnitinyl-CoA dehydratase	carnitinyl-CoA dehydratase
82169	82170	1	A	G	CCCCGCCGCC_A_GTAATGATTG	CCCCGCCGCC_G_GTAATGATTG	ACT	T	ACC	T	-		carnitinyl-CoA dehydratase	carnitinyl-CoA dehydratase
84665	84666	1	G	T	ACTTTGTGCA_G_GGCCGCCAGC	ACTTTGTGCA_T_GGCCGCCAGC	CTG	L	ATG	M	-		crotonobetainyl-CoA:carnitine CoA-transferase	crotonobetainyl-CoA:carnitine CoA-transferase
102536	102537	1	C	T	CGTTAAAGAC_C_TGGAATTGTT	CGTTAAAGAC_T_TGGAATTGTT	CAG	Q	CAA	Q	-	imp	LPS-assembly protein	LPS-assembly protein
118970	118970	0	C	G	AGCAGTACCG_C_CTGTTCACGT	AGCAGTACCG_G_CTGTTCACGT	GCG	A	CCG	P	-	thiQ	thiamine ABC transporter, ATP-binding protein	thiamine transporter ATP-binding subunit
132124	132124	0	A	C	TGCTATGCGC_A_GTTGCGCCAC	TGCTATGCGC_C_GTTGCGCCAC	CAG	Q	CCG	P	+	ilvB	acetolactate synthase, large subunit, biosynthetic type	acetolactate synthase, large subunit, isozyme III
154584	154584	0	A	G	CCGCAACGCT_A_CCAGCCTACC	CCGCAACGCT_G_CCAGCCTACC	CTA	L	CTG	L	+	secA	preprotein translocase, SecA subunit	preprotein translocase subunit SecA
159258	159258	0	C	T	TCACGGAGCG_C_AACGGCTGGA	TCACGGAGCG_T_AACGGCTGGA	CAA	Q	TAA	*	+		transcriptional regulator, LysR family; 30% truncated in SD3246
160997	160997	0	T	C	AACCATCTGG_T_GCGCAATAAT	AACCATCTGG_C_GCGCAATAAT	CAC	H	CGC	R	-	coaE	dephospho-CoA kinase	dephospho-CoA kinase
175387	175387	0	T	C	CTCGCGGCTT_T_CTGATCGGCG	CTCGCGGCTT_C_CTGATCGGCG	TTT	F	TTC	F	+	aceE	pyruvate dehydrogenase (acetyl-transferring), homodimeric type	pyruvate dehydrogenase subunit E1
196998	196998	0	G	A	GCGTGGTCAC_G_CCCATCGGCA	GCGTGGTCAC_A_CCCATCGGCA	GGC	G	GGT	G	-	gcd	quinoprotein glucose dehydrogenase	quinoprotein glucose dehydrogenase
202050	202050	0	C	T	GTTGATGGAG_C_AGGACTGCGG	GTTGATGGAG_T_AGGACTGCGG	TGC	C	TAC	Y	-		putative fimbrial protein precurosr	putative fimbrial protein precurosr
206935	206935	0	A	G	AGCTCAATGG_A_GGAGAAGTTA	AGCTCAATGG_G_GGAGAAGTTA						intergenic
217310	217310	0	C	T	GCGCCGCCAC_C_GCCGCCATGC	GCGCCGCCAC_T_GCCGCCATGC	ACC	T	ACT	T	+	hrpB	ATP-dependent helicase HrpB	ATP-dependent helicase HrpB
218552	218552	0	T	G	GGGCCTTTGC_T_CCTGTATGTT	GGGCCTTTGC_G_CCTGTATGTT						intergenic
229555	229555	0	T	G	GCAACGGCAC_T_GTGGGTGCCA	GCAACGGCAC_G_GTGGGTGCCA	ACT	T	ACG	T	+		fimbrial usher protein	fimbrial usher protein
240218	240218	0	T	A	TCCGGCTTGC_T_GTGCTCCAGA	TCCGGCTTGC_A_GTGCTCCAGA	AGC	S	TGC	C	-	mtnN	MTA/SAH nucleosidase	MTA/SAH nucleosidase
248086	248086	0	T	C	TGAAAAATGG_T_GGTAGCCGTG	TGAAAAATGG_C_GGTAGCCGTG						intergenic
249592	249592	0	G	A	GCGGTTTCCT_G_GGCGACGACG	GCGGTTTCCT_A_GGCGACGACG	TGG	W	TAG	*	+		major facilitator family transporter; 38% truncated in SD3246
274107	274107	0	C	T	TCCGTACACC_C_TGGATTATGT	TCCGTACACC_T_TGGATTATGT	CTG	L	TTG	L	+	accA	acetyl-CoA carboxylase, carboxyl transferase, alpha subunit	acetyl-CoA carboxylase, carboxyl transferase, alpha subunit
280922	280922	0	G	T	AATTTCCGGG_G_GGCTGAAACT	AATTTCCGGG_T_GGCTGAAACT	CCC	P	CAC	H	-	rof	rof protein	Rho-binding antiterminator
283066	283066	0	T	C	CCAGCTTGAG_T_GCGGCTATCT	CCAGCTTGAG_C_GCGGCTATCT	TGC	C	CGC	R	+		copper homeostasis protein CutF	copper homeostasis protein CutF
285304	285304	0	C	T	GCGGATAACG_C_CTTTCCAGCG	GCGGATAACG_T_CTTTCCAGCG	AGG	R	AGA	R	-		conserved hypothetical protein	UPF0066 protein yaeB
288081	288081	0	G	A	AACTCCATGC_G_CAGCATCGGC	AACTCCATGC_A_CAGCATCGGC	CGC	R	TGC	C	-	metN	D-methionine ABC transporter, ATP-binding protein	DL-methionine transporter ATP-binding subunit
292817	292817	0	C	T	CGAGTCTTAA_C_CGGGCGTTAA	CGAGTCTTAA_T_TGGGCGTTAA						intergenic
292818	292818	0	C	T	GAGTCTTAAC_C_GGGCGTTAAG	GAGTCTTAAT_T_GGGCGTTAAG						intergenic
303163	303163	0	C	T	AATTCCGAAG_C_GTGCGCGGTC	AATTCCGAAG_T_GTGCGCGGTC	GCG	A	GTG	V	+		putative methyltransferase	putative methyltransferase
308410	308410	0	G	A	GGGTGGTGGT_G_CGAGGAAACA	GGGTGGTGGT_A_CGAGGAAACA						intergenic
322657	322657	0	A	G	TTGGTGGTAA_A_TTATTGATAT	TTGGTGGTAA_G_TTATTGATAT						intergenic
327145	327145	0	T	G	CAGACATGGG_T_GGGCAGCGGG	CAGACATGGG_G_GGGCAGCGGG	GTG	V	GGG	G	+		putative cytoplasmic protein
333585	333585	0	A	C	GTACAACGCC_A_ACGGCCAGCC	GTACAACGCC_C_ACGGCCAGCC						intergenic
335547	335547	0	A	C	TATCAGTATG_A_GCCGAATCCG	TATCAGTATG_C_GCCGAATCCG						intergenic
341015	341015	0	T	C	TGGCTATTAA_T_AATATCCCTC	TGGCTATTAA_C_AATATCCCTC	AAT	N	AAC	N	+		Rhs-associated protein	Rhs-associated protein
342353	342353	0	A	G	TTATTTTGGG_A_GATAGGCTGA	TTATTTTGGG_G_GATAGGCTGA						intergenic
342815	342815	0	T	C	ATGCTCCCGG_T_ATTCGAGGTG	ATGCTCCCGG_C_ATTCGAGGTG						intergenic
345760	345760	0	T	C	CACGGATTTT_T_CCATACGGTA	CACGGATTTT_C_CCATACGGTA						intergenic
356265	356265	0	T	C	AGGCGGCTCT_T_TTCCGCTTTC	AGGCGGCTCT_C_TTCCGCTTTC	GAG	E	AAG	K			acyl-CoA dehydrogenase	acyl-CoA dehydrogenase
356963	356963	0	T	C	GACGGTATTG_T_TGCCGACATG	GACGGTATTG_C_TGCCGACATG	AAC	N	AGC	S			acyl-CoA dehydrogenase	acyl-CoA dehydrogenase
375896	375896	0	C	T	ATCTTTTCTC_C_TGGCAGGGAT	ATCTTTTCTC_T_TGGCAGGGAT	TCC	S	TCT	S	+		putative permease	Major facilitator superfamily protein
379342	379342	0	C	T	CAGCGATAAA_C_CAACGAGCGA	CAGCGATAAA_T_CAACGAGCGA	CCA	P	TCA	S	+		haloacetate dehalogenase H-1	putative hydrolase or acyltransferase
394137	394137	0	A	G	ATGCGGGTAT_A_GCGACGATGA	ATGCGGGTAT_G_GCGACGATGA	ATA	I	ATG	M	+		attachment invasion locus protein	putative outer membrane protein
394391	394391	0	T	A	ATGAGCGCTC_T_GGTAATCTTA	ATGAGCGCTC_A_GGTAATCTTA						intergenic
396030	396030	0	G	A	TCAACCGCGC_G_TTGTTCTGAT	TCAACCGCGC_A_TTGTTCTGAT	CGC	R	TGC	C	-		outer membrane protein OprM	putative outer membrane efflux protein
403086	403086	0	G	C	TTGGGCCGTC_G_CCTGCGCTGA	TTGGGCCGTC_C_CCTGCGCTGA	TCG	S	TCC	S	+		copper-translocating P-type ATPase	copper-translocating P-type ATPase
442793	442793	0	C	T	GCGAGGCATA_C_CGCCAAGAAC	GCGAGGCATA_T_CGCCAAGAAC	GGT	G	GAT	D	-	proC	pyrroline-5-carboxylate reductase	pyrroline-5-carboxylate reductase
447317	447317	0	T	C	ATTTAGGCGG_T_ACAAAAACGG	ATTTAGGCGG_C_ACAAAAACGG	GGT	G	GGC	G	+		N-acetyl-D-glucosamine kinase	N-acetyl-D-glucosamine kinase
459664	459664	0	T	C	GATGCGCAAA_T_AGCGCCGCCA	GATGCGCAAA_C_AGCGCCGCCA	TAG	*	CAG	Q			maltodextrin glucosidase	maltodextrin glucosidase
476539	476539	0	T	C	CATCAGACGG_T_GAAAGATATG	CATCAGACGG_C_GAAAGATATG	GTG	V	GCG	A	+	pgpA	phosphatidylglycerophosphatase A	phosphatidylglycerophosphatase A
480734	480734	0	A	G	GCTGCGTAAA_A_TCCATTTACT	GCTGCGTAAA_G_TCCATTTACT	GAT	D	GAC	D	-	ispA	geranyltranstransferase	geranyltranstransferase
495003	495003	0	C	A	ACGCTGAAAT_C_CGCTACGGCA	ACGCTGAAAT_A_CGCTACGGCA	TCC	S	TAC	Y	+		putative periplasmic protein	putative periplasmic protein
519007	519007	0	T	C	CGGTAGCTCG_T_TCTGCGTAGG	CGGTAGCTCG_C_TCTGCGTAGG	GAA	E	GAG	E	-		pyridoxal-5'-phosphate-dependent enzyme, beta subunit	Pyridoxal phosphate-dependent enzyme, beta subunit
519932	519932	0	G	A	GAAGCGGTAT_G_ACGACTTCTA	GAAGCGGTAT_A_ACGACTTCTA	GAC	D	AAC	N	+		glutamate uptake regulatory protein	putative transcriptional regulator
527414	527414	0	C	T	CACCCGATGC_C_ATGGTAAAGT	CACCCGATGC_T_ATGGTAAAGT	TGG	W	TAG	*	-		methylated-DNA-[protein]-cysteine S-methyltransferase; 36% truncated in SD3246
545614	545614	0	T	G	CGCCGTCTGC_T_CTGGAAACGG	CGCCGTCTGC_G_CTGGAAACGG	GCT	A	GCG	A	+	dnaX	DNA polymerase III, tau subunit	DNA polymerase III, tau subunit
564780	564780	0	T	C	CCGTTACCGC_T_GAGCATTTCC	CCGTTACCGC_C_GAGCATTTCC	AGC	S	GGC	G	-		inner membrane protein YbbJ	Nodulation efficiency family protein, NfeD
576367	576367	0	T	G	CCAACGGCGG_T_GGCCGCCGCC	CCAACGGCGG_G_GGCCGCCGCC	GTG	V	GGG	G	+		methionine import ATP-binding protein MetN 2	putative ABC-type transport system ATPase component
579326	579326	0	C	T	TGGAAAAATA_C_TCCAACTTTT	TGGAAAAATA_T_TCCAACTTTT						intergenic
588152	588151	1	T	C	AAGTAACGCG_T_GCGCGTCAGG	AAGTAACGCG_C_GCGCGTCAGG	CGT	R	CGC	R	+	allB	allantoinase	allantoinase
597177	597176	1	T	C	CCGCCATGGA_T_GCGGGCGCGC	CCGCCATGGA_C_GCGGGCGCGC	GAT	D	GAC	D	+		Uncharacterized protein ylbE	Uncharacterized protein ylbE
601345	601344	1	A	G	CATTTCGGCG_A_CGACGGTCTG	CATTTCGGCG_G_CGACGGTCTG	GTC	V	GCC	A	-	lpxH	UDP-2,3-diacylglucosamine hydrolase	UDP-2,3-diacylglucosamine hydrolase
603878	603877	1	C	T	GCGATCGTCT_C_ACTGAAATGG	GCGATCGTCT_T_ACTGAAATGG	CTC	L	CTT	L	+	cysS	cysteinyl tRNA synthetase	cysteinyl-tRNA synthetase
609529	609528	1	A	G	GCGGCGTGGC_A_CTGTCGGTGC	GCGGCGTGGC_G_CTGTCGGTGC	GCA	A	GCG	A	+		outer membrane usher protein SfmD	outer membrane usher protein SfmD
613887	613886	1	T	G	CCTTTGGGGG_T_ACGGGTATTA	CCTTTGGGGG_G_ACGGGTATTA	ACC	T	CCC	P	-		fimbriae Z protein	transcriptional regulator FimZ
614810	614809	1	T	C	CTTACCAGGA_T_GAGTTGTAAA	CTTACCAGGA_C_GAGTTGTAAA						intergenic
616687	616686	1	A	T	TCAAAGTGAC_A_GTTTTGTTCC	TCAAAGTGAC_T_GTTTTGTTCC	TGT	C	AGT	S	-		fimbriae W protein	fimbriae w protein,hypothetical protein
622604	622603	1	C	T	AATGATGCGC_C_ATTTCCCCAA	AATGATGCGC_T_ATTTCCCCAA	GGC	G	AGC	S			putative exodeoxyribonuclease VIII; not annot. In CT	putative exodeoxyribonuclease VIII
625770	625769	1	C	T	TGGTGTCGCG_C_TCTATGGCTA	TGGTGTCGCG_T_TCTATGGCTA	GAG	E	GAA	E	-		gp54	gp54
633349	633348	1	C	T	CGCGCCATTG_C_CTTAACGTTG	CGCGCCATTG_T_CTTAACGTTG						intergenic
645903	645902	1	G	A	GACATCACAG_G_CGGTAGGCGT	GACATCACAG_A_CGGTAGGCGT	GCG	A	ACG	T	+		gp10	gp10
658627	658626	1	T	C	GGTCGCAGGT_T_CGAATCCTGC	GGTCGCAGGT_C_CGAATCCTGC						intergenic
678586	678585	1	T	A	TCTGTCGCCG_T_GTGTTGACTC	TCTGTCGCCG_A_GTGTTGACTC	ACG	T	TCG	S	-		4'-phosphopantetheinyl transferase EntD	4'-phosphopantetheinyl transferase EntD
689395	689394	1	C	T	CAATAATCAG_C_GGCGCTGAAG	CAATAATCAG_T_GGCGCTGAAG	CCG	P	CCA	P	-		ferric enterobactin transport system permease protein FepG	ferric enterobactin transport system permease protein FepG
693646	693645	1	C	T	AGATGAAGTG_C_ATATAAGCCT	AGATGAAGTG_T_ATATAAGCCT						intergenic
694967	694966	1	T	C	GCCACGCTGA_T_AGCGACAAGA	GCCACGCTGA_C_AGCGACAAGA	GAT	D	GAC	D	+		2,3-dihydroxybenzoate-AMP ligase	2,3-dihydroxybenzoate-AMP ligase
698754	698753	1	T	C	TGCGTTTGCC_T_TGGGCTATAT	TGCGTTTGCC_C_TGGGCTATAT	TTG	L	CTG	L	+	cstA	carbon starvation protein A	carbon starvation protein
706061	706060	1	A	G	GCTGTAGATA_A_TAAATTTTTT	GCTGTAGATA_G_TAAATTTTTT	ATT	I	ACT	T	-		transcriptional regulator, LysR family	transcriptional regulator, LysR family
706112	706111	1	A	T	AGTTTGTTCC_A_GGCTGTTAAG	AGTTTGTTCC_T_GGCTGTTAAG	CTG	L	CAG	Q	-		transcriptional regulator, LysR family	transcriptional regulator, LysR family
707311	707310	1	C	A	CCCGGCGCCT_C_GAAGGATTTC	CCCGGCGCCT_A_GAAGGATTTC	GAG	E	TAG	*	-		thiol:disulfide interchange protein DsbG; 84% truncated in SD3246
719682	719681	1	T	C	AAAATAGTGC_T_AGGCCTGCGG	AAAATAGTGC_C_AGGCCTGCGG	TAG	*	TGG	W			citrate/succinate transport antiport protein	citrate/succinate transport antiport protein
719855	719854	1	G	A	TGCGCTAAAA_G_CCAGGTCACG	TGCGCTAAAA_A_CCAGGTCACG	CTT	L	TTT	F	-	citG	triphosphoribosyl-dephospho-CoA synthase CitG	triphosphoribosyl-dephospho-CoA synthase
726894	726893	1	T	C	TGAAGCGCTG_T_GGGAAAAAAT	TGAAGCGCTG_C_GGGAAAAAAT						intergenic
733361	733360	1	C	T	GGCCATAAAG_C_AGCCTGACAG	GGCCATAAAG_T_AGCCTGACAG	TGC	C	TAC	Y	-		hypothetical protein	hypothetical protein
737144	737143	1	T	C	CAGAAATTGA_T_AGTACAGATA	CAGAAATTGA_C_AGTACAGATA						intergenic
757700	757699	1	A	G	TTATTTATTG_A_CGTTGTCGGC	TTATTTATTG_G_CGTTGTCGGC	GAC	D	GGC	G	+		DnaJ domain protein	putative molecular chaperone
774302	774301	1	A	G	CGCAACCGGG_A_CTGGCGCTGG	CGCAACCGGG_G_CTGGCGCTGG	GGA	G	GGG	G	+		2-octaprenyl-3-methyl-6-methoxy-1,4-benzoquinol hydroxylase	2-octaprenyl-3-methyl-6-methoxy-1,4-benzoquinol hydroxylase
786926	786925	1	G	A	TTTTCTTTCT_G_GCGGTCTGCT	TTTTCTTTCT_A_GCGGTCTGCT						intergenic
806661	806659	2	A	G	GCGCCAGCTC_A_CGGAGGGCGA	GCGCCAGCTC_G_CGGAGGGCGA	CGT	R	CGC	R	-		sensor protein KdpD	sensor protein KdpD
822547	822545	2	C	T	TCTGGTGTCG_C_TTGTAACAAT	TCTGGTGTCG_T_TTGTAACAAT						intergenic
824087	824085	2	A	G	GTCACGCCTT_A_CTGCACACGT	GTCACGCCTT_G_CTGCACACGT	TTA	L	TTG	L	+	sdhA	succinate dehydrogenase, flavoprotein subunit	succinate dehydrogenase flavoprotein subunit
852653	852651	2	C	T	TTTAGTATAA_C_ATGTGATTTA	TTTAGTATAA_T_ATGTGATTTA						intergenic
855139	855137	2	G	A	TGCGCAAAAA_G_TATCACGCCT	TGCGCAAAAA_A_TACCATGCCT	AAG	K	AAA	K	+	oadA	oxaloacetate decarboxylase alpha subunit
855142	855140	2	T	C	GCAAAAAGTA_T_CACGCCTTTG	GCAAAAAATA_C_CATGCCTTTG	TAT	Y	TAC	Y	+	oadA	oxaloacetate decarboxylase alpha subunit
855145	855143	2	C	T	AAAAGTATCA_C_GCCTTTGAAG	AAAAATACCA_T_GCCTTTGAAG	CAC	H	CAT	H	+	oadA	oxaloacetate decarboxylase alpha subunit
855199	855197	2	A	G	TGGCCCAGGT_A_CCGGGCGGAA	TGGCCCAGGT_G_CCGGGCGGAA	GTA	V	GTG	V	+	oadA	oxaloacetate decarboxylase alpha subunit
855217	855215	2	C	T	GAATGCTCAC_C_AACCTCGAAA	GAATGCTCAC_T_AACCTGGAAG	ACC	T	ACT	T	+	oadA	oxaloacetate decarboxylase alpha subunit
855223	855221	2	C	G	TCACCAACCT_C_GAAAGCCAGC	TCACTAACCT_G_GAAGGCCAGC	CTC	L	CTG	L	+	oadA	oxaloacetate decarboxylase alpha subunit
855227	855225	2	A	G	CAACCTCGAA_A_GCCAGCTGAA	TAACCTGGAA_G_GCCAGCTGAA	AGC	S	GGC	G	+	oadA	oxaloacetate decarboxylase alpha subunit
869825	869823	2	A	C	TATATTGTCG_A_TTACATAACG	TATATTGTCG_C_TTACATAACG						intergenic
875414	875412	2	T	C	ATACACGGTC_T_CCTGATAGTC	ATACACGGTC_C_CCTGATAGTC	GAG	E	GGG	G	-		acyl-CoA thioester hydrolase YbgC	putative pectinesterase
879762	879760	2	T	C	TATCGATTTT_T_GTCTGCGTAC	TATCGATTTT_C_GTCTGCGTAC	TGT	C	CGT	R	+	hutU	urocanate hydratase	urocanate hydratase
894135	894133	2	T	G	CGCCATTACC_T_CCAAAACGAT	CGCCATTACC_G_CCAAAACGAT	GGA	G	GGC	G	-		protein YbhK	protein YbhK
896667	896665	2	C	T	GCGTTAACCG_C_GGCGTCCGTC	GCGTTAACCG_T_GGCGTCCGTC	GCG	A	GTG	V	+	moaC	molybdenum cofactor biosynthesis protein C	molybdenum cofactor biosynthesis protein C
921439	921437	2	A	G	CTTTTGTCGG_A_GGGGAGTACA	CTTTTGTCGG_G_GGGGAGTACA						intergenic
922161	922159	2	C	G	TGATGTTTGT_C_TCCCAGGTAA	TGATGTTTGT_G_TCCCAGGTAA						intergenic
924132	924130	2	C	G	CGTTGACGTT_C_GCACCTGGAT	CGTTGACGTT_G_GCACCTGGAT	CGC	R	GGC	G	+	ompX	outer membrane protein X	outer membrane protein X
932301	932299	2	T	C	CCGCTGTCGC_T_AATCGCTACC	CCGCTGTCGC_C_AATCGCTACC						intergenic
932326	932324	2	T	C	TTTGTGGCGA_T_AGATCCCAGC	TTTGTGGCGA_C_AGATCCCAGC						intergenic
939413	939411	2	T	C	TAGCACCCGG_T_GTTAAGTTGA	TAGCACCCGG_C_GTTAAGTTGA	ACC	T	GCC	A	-	moeB	molybdopterin synthase sulfurylase MoeB	molybdopterin biosynthesis protein MoeB
949670	949668	2	C	T	TGCGCTAACA_C_TTTCAAGGAA	TGCGCTAACA_T_TTTCAAGGAA						intergenic
954149	954147	2	G	T	ATAATAGAAT_G_CCAAGAAAAT	ATAATAGAAT_T_CCAAGAAAAT						intergenic
968166	968164	2	A	G	CAGCATACCG_A_CCGTCAGGCC	CAGCATACCG_G_CCGTCAGGCC	GTC	V	GCC	A	-		putative transporter	Putative transport protein YbjL
972275	972273	2	C	A	CCTTTCTGAC_C_ATTTCGCTTT	CCTTTCTGAC_A_ATTTCGCTTT						intergenic
996629	996627	2	C	T	GCTGAATCCC_C_ACCAGGAACA	GCTGAATCCC_T_ACCAGGAACA	GTG	V	GTA	V	-		putative membrane protein	putative inner membrane protein
1006352	1006350	2	C	T	GCTTCCAGAG_C_GCGCAAAAGC	GCTTCCAGAG_T_GCGCAAAAGC	AGC	S	AGT	S	+	clpA	ATP-dependent Clp protease ATP-binding subunit ClpA	ATP-dependent Clp protease ATP-binding subunit
1012679	1012677	2	G	A	GCGATAAGGC_G_GTGAGTTCAG	GCGATAAGGC_A_GTGAGTTCAG	ACC	T	ACT	T	-	cydC	ATP-binding/permease protein cydC	ATP-binding/permease protein CydC
1025136	1025134	2	C	T	TAATCTCTAC_C_CTATTAGGGG	TAATCTCTAC_T_CTATTAGGGG						intergenic
1032364	1032362	2	C	T	CGTAGAAACA_C_ATAACGACGC	CGTAGAAACA_T_ATAACGACGC	ACA	T	ATA	I	+		inner membrane transporter YcaM	putative amino-acid transporter
1034206	1034204	2	T	C	GTATTATATA_T_ACTCATCCAT	GTATTATATA_C_ACTCATCCAT	ATA	I	ACA	T	+		hypothetical protein	putative sopD2 type III secretion system effector protein
1037523	1037521	2	T	C	AGTGATGAAG_T_TCATCACGGT	AGTGATGAAG_C_TCATCACGGT	AAC	N	AGC	S	-		putative formate transporter FocA	formate transporter
1066899	1066897	2	T	C	CTGTAGACCC_T_CGTTGTGGCT	CTGTAGACCC_C_CGTTGTGGCT						intergenic
1070991	1070989	2	G	A	TGAAAGTGTT_G_CAAATATAAA	TGAAAGTGTT_A_CAAATATAAA						intergenic
1092132	1092130	2	G	T	GACGCAGCGC_G_CCGTAAATGA	GACGCAGCGC_T_CCGTAAATGA	GCC	A	TCC	S	+		bacteriophage Lambda NinG protein	ORF4 protein
1114433	1114431	2	T	G	GGTATTCCAG_T_CGGGTATGTA	GGTATTCCAG_G_CGGGTATGTA	TCG	S	GCG	A	+		conserved hypothetical protein	ORF30 protein
1128436	1128434	2	C	T	AAACTGGGCG_C_CGTAGGGTGT	AAACTGGGCG_T_CGTAGGGTGT	GCC	A	GTC	V	+		putative RNA methylase family UPF0020	Ribosomal RNA large subunit methyltransferase L
1144780	1144778	2	C	T	ATATTCAGAA_C_GGTACGCATA	ATATTCAGAA_T_GGTACGCATA	GTT	V	ATT	I	-		inner membrane protein YccF	Inner membrane protein YccF
1161704	1161702	2	C	A	CCGTCGCCAG_C_CTGGCAATAG	CCGTCGCCAG_A_CTGGCAATAG	AGG	R	AGT	S	-		heavy metal sensor kinase family protein	heavy metal sensor kinase family protein
1168613	1168611	2	C	T	TGCAGGGCTA_C_GGCGCGACGG	TGCAGGGCTA_T_GGCGCGACGG	TAC	Y	TAT	Y	+	hpaE	5-carboxymethyl-2-hydroxymuconate semialdehyde dehydrogenase	5-carboxymethyl-2-hydroxymuconate semialdehyde dehydrogenase
1171855	1171853	2	T	C	GGCGATTGCG_T_CTTATCCCAG	GGCGATTGCG_C_CTTATCCCAG	TCT	S	CCT	P	+	hpaI	2,4-dihydroxyhept-2-ene-1,7-dioic acid aldolase	2,4-dihydroxyhept-2-ene-1,7-dioic acid aldolase
1177136	1177134	2	G	A	TATACCGGGT_G_CATGTAAATC	TATACCGGGT_A_CATGTAAATC	TGC	C	TAC	Y	+		conserved hypothetical protein	hypothetical protein
1182870	1182868	2	C	T	CGTGCAGGGG_C_CGCTGAAAGT	CGTGCAGGGG_T_CGCTGAAAGT	CCG	P	TCG	S	+		glucose-1-phosphatase	glucose-1-phosphatase
1186384	1186382	2	A	G	GCCAGATCGC_A_GTGGAAGGCG	GCCAGATCGC_G_GTGGAAGGCG	TGC	C	CGC	R	-		proline dehydrogenase family protein
1197119	1197117	2	C	T	TCAATATCAA_C_CGGGCGAGAG	TCAATATCAA_T_CGGGCGAGAG	GTT	V	ATT	I	-		bifunctional enzyme NanE/nanK	bifunctional enzyme NanE/NanK
1197519	1197517	2	A	G	GAGTGTTGCT_A_CATCAAGCAA	GAGTGTTGCT_G_CATCAAGCAA						intergenic
1197926	1197924	2	A	G	TAAGATCACT_A_ATGATGAAGC	TAAGATCACT_G_ATGATGAAGC						intergenic
1199719	1199717	2	G	A	ACAAACTATG_G_ACATAATGTG	ACAAACTATG_A_ACATAATGTG	GGA	G	GAA	E	+		oligogalacturonate-specific porin	putative outer membrane protein
1204949	1204947	2	G	A	AAATGATAAA_G_TAACGATGAA	AAATGATAAA_A_TAACGATGAA						intergenic
1205252	1205250	2	C	T	TCATTGATTA_C_TCCTTGTAAA	TCATTGATTA_T_TCCTTGTAAA						intergenic
1215023	1215021	2	C	A	CACGCGGCCT_C_CAGCGCATCC	CACGCGGCCT_A_CAGCGCATCC	GAG	E	TAG	*	-	clpB	chaperone protein clpB; 47% truncated in 3246
1219622	1219620	2	T	C	CATCGGCGTC_T_TGGGTGTTAT	CATCGGCGTC_C_TGGGTGTTAT	CAA	Q	CAG	Q	-		conserved hypothetical protein	hypothetical protein
1226314	1226311	3	C	T	ACTTTTTGTT_C_ATCATTAATA	ACTTTTTGTT_T_ATCATTAATA						intergenic
1227418	1227415	3	T	C	CGGCCTGCCA_T_CGGATGCGCT	CGGCCTGCCA_C_CGGATGCGCT	TCG	S	CCG	P	+		type VI secretion system Vgr family protein	type VI secretion system Vgr family protein
1232521	1232518	3	G	T	CCGGAAGGGG_G_GGTGATACGG	CCGGAAGGGG_T_GGTGATACGG	GGG	G	GTG	V	+		protein RhsA
1240876	1240872	4	C	T	AAGCAGCTCC_C_AGGCTTAACC	AAGCAGCTCC_T_AGGCTTAACC						intergenic
1250195	1250191	4	G	A	CCGTTGCAAC_G_GCGGGCTTAT	CCGTTGCAAC_A_GCGGGCTTAT						intergenic
1254452	1254448	4	A	G	TGACATCGCC_A_CCGCCAAGCT	TGACATCGCC_G_CCGCCAAGCT	GGT	G	GGC	G	-	fliN	flagellar motor switch protein FliN	flagellar motor switch protein
1282278	1282274	4	C	T	CGACAAGGTG_C_TGGTGGCGAT	CGACAAGGTG_T_TGGTGGCGAT	CTG	L	TTG	L	+	pgsA	CDP-diacylglycerol--glycerol-3-phosphate 3-phosphatidyltransferase	phosphatidylglycerophosphate synthetase
1294671	1294666	5	T	C	ATGGGAAATA_T_GGACAATTGG	ATGGGAAATA_C_GGACAATTGG	TAT	Y	TAC	Y	+	otsA	alpha,alpha-trehalose-phosphate synthase	trehalose-6-phosphate synthase
1295776	1295771	5	A	C	GCTAAAAGTT_A_AATCAAATGA	GCTAAAAGTT_C_AATCAAATGA						intergenic
1308026	1308021	5	G	T	GGAAGTGTTG_G_CCTGGGTCTG	GGAAGTGTTG_T_CCTGGGTCTG	GCC	A	TCC	S	+	flhB	flagellar biosynthetic protein FlhB	flagellar biosynthetic protein FlhB
1310627	1310622	5	A	G	TTCTTTGCCA_A_GTAGCAGACC	TTCTTTGCCA_G_GTAGCAGACC	CTT	L	CCT	P	-		Bacterial regulatory protein, LuxR	Bacterial regulatory protein, LuxR
1325794	1325789	5	T	G	CGGATTATTG_T_CCTGGCAAAC	CGGATTATTG_G_CCTGGCAAAC	TCC	S	GCC	A	+		putative periplasmic phosphate-binding protein	putative periplasmic phosphate-binding protein
1329893	1329888	5	A	G	GGCGCAGCGC_A_AGGCACATGG	GGCGCAGCGC_G_AGGCACATGG	GCA	A	GCG	A	+	ruvB	holliday junction DNA helicase RuvB	Holliday junction DNA helicase RuvB
1330532	1330527	5	T	C	CCAACGGCGA_T_GCCCGCCATC	CCAACGGCGA_C_GCCCGCCATC	ATC	I	GTC	V	-	znuB	zinc uptake ABC transporter, permease protein ZnuB	high-affinity zinc transporter membrane component
1337957	1337952	5	C	T	GATATTACTC_C_TGGCGGCTGT	GATATTACTC_T_TGGCGGCTGT						intergenic
1340565	1340560	5	G	T	GCTGGAGTCA_G_AAGCCGCCTC	GCTGGAGTCA_T_AAGCCGCCTC	GAA	E	TAA	*	+	edd	phosphogluconate dehydratase; 65% truncated in 3246
1345140	1345135	5	C	T	AGAAGAAGCC_C_TGGAACTCTA	AGAAGAAGCC_T_TGGAACTCTA	CTG	L	TTG	L	+		inner membrane protein YebE	inner membrane protein YebE
1350867	1350862	5	A	G	CTGTCGGCCT_A_GCCAGGCGCT	CTGTCGGCCT_G_GCCAGGCGCT	AGC	S	GGC	G	+		Uncharacterized protein YebY	Uncharacterized protein YebY
1351984	1351979	5	C	T	TGGCGTTATA_C_GTTTCCAGTT	NGGCGTTATA_T_GTTTCCAGTT	ACG	T	ACA	T	-		phage integrase
1352323	1352318	5	C	A	TGAATGAGTC_C_GTTCCTTTTA	TGAATGAGTC_A_GTTCCTTTTA	ACG	T	ACT	T	-		phage integrase
1352662	1352657	5	T	C	TACGTCCTGC_T_ATGTAATAGT	TACGTCCTGC_C_ATGTAATAGT						intergenic
1356307	1356302	5	T	G	ATTTACGTCG_T_CGACAATTAT	ATTTACGTCG_G_CGACAATTAC	GAC	D	GCC	A	-		exodeoxyribonuclease 8	exodeoxyribonuclease 8
1356317	1356312	5	T	C	TCGACAATTA_T_TTTATGTGGC	GCGACAATTA_C_TTTATGTGGC	ATA	I	GTA	V	-		exodeoxyribonuclease 8	exodeoxyribonuclease 8
1363229	1363224	5	A	G	TCACATACTG_A_TTAAGCTGCA	TCACATACTG_G_TTAAGCTGCA	AAT	N	AAC	N	-		diguanylate cyclase
1366621	1366617	4	C	T	AATACCTGCG_C_CGGCGGTTTT	AATACCTGCG_T_CGGCGGTTTT						intergenic
1366718	1366714	4	C	T	TGCATATGGT_C_AAAAAATAGA	TGCATATGGT_T_AAAAAATAGA						intergenic
1392589	1392585	4	G	A	TTCGGTCTAC_G_CCACTTCACC	TTCGGTCTAC_A_CCACTTCACC						intergenic
1404192	1404189	3	C	G	GGGTACAGGA_C_AGGTAAACCG	GGGTACAGGA_G_AGGTAAACCG						intergenic
1406319	1406316	3	G	A	TTCCGTGTTA_G_CCCATAACCA	TTCCGTGTTA_A_CCCATAACCA						intergenic
1449020	1449017	3	G	T	AAGCAGGGGG_G_GGGGCGGCTA	AAGCAGGGGG_T_GGGGCGGCTA	GGG	G	GTG	V	+		putative ATP-dependent helicase	putative ATP-dependent helicase
1471056	1471053	3	T	C	ACGCCGTTGG_T_CCAGCCAAAG	ACGCCGTTGG_C_CCAGCCAAAG	ACC	T	GCC	A	-		trehalase	trehalase
1476365	1476362	3	T	C	ACGCTTCAGG_T_GCGGCAGAGC	ACGCTTCAGG_C_GCGGCAGAGC	CAC	H	CGC	R	-		cytochrome D ubiquinol oxidase subunit 1	cytochrome D ubiquinol oxidase subunit 1
1482170	1482167	3	A	C	ATGGGCGCGG_A_GGTAGCATTT	ATGGGCGCGG_C_GGTAGCATTT	CTC	L	CGC	R	-		hydrogenase-1 small chain	hydrogenase-1 small chain
1482668	1482665	3	T	C	GTGCGAGGAA_T_GGATAAAGGA	GTGCGAGGAA_C_GGATAAAGGA	CAT	H	CGT	R	-		hydrogenase-1 small chain	hydrogenase-1 small chain
1483304	1483301	3	C	T	GTGAATAAAC_C_TGGCCTGTTG	GTGAATAAAC_T_TGGCCTGTTG	CCT	P	CTT	L			hypothetical protein??	hypothetical protein
1493529	1493526	3	A	G	GCAAGCCCTG_A_CGGATGAGGT	GCAAGCCCTG_G_CGGATGAGGT	ACG	T	GCG	A	+	hemA	glutamyl-tRNA reductase	glutamyl-tRNA reductase
1504441	1504437	4	T	C	AGAGAGGTAT_T_TGCGACGGGA	AGAGAGGTAT_C_TGCGACGGGA						intergenic
1505666	1505662	4	G	A	GGCGGCGTTG_G_AGGTAGCTTT	GGCGGCGTTG_A_AGGTAGCTTT	GGA	G	GAA	E	+		nitrite extrusion protein 1	nitrite extrusion protein 1
1506433	1506429	4	A	G	TAAATTCCTG_A_ACCGGTTTCG	TAAATTCCTG_G_ACCGGTTTCG	AAC	N	GAC	D	+	narG	nitrate reductase 1, alpha subunit	nitrate reductase 1, alpha subunit
1512019	1512015	4	A	G	ACAGTCGCGA_A_CTTCCCGATC	ACAGTCGCGA_G_CTTCCCGATC	GAA	E	GAG	E	+	narJ	nitrate reductase molybdenum cofactor assembly chaperone 1	nitrate reductase molybdenum cofactor assembly chaperone 1
1520325	1520321	4	C	T	TCAGGATAAC_C_TGGCTGAAAT	TCAGGATAAC_T_TGGCTGAAAT	CTG	L	TTG	L	+	galU	UTP-glucose-1-phosphate uridylyltransferase	UTP--glucose-1-phosphate uridylyltransferase subunit GalU
1526942	1526938	4	C	T	TACGATGCGA_C_AGAGAGATAT	TACGATGCGA_T_AGAGAGATAT						intergenic
1528502	1528498	4	T	C	TGAAGCCGGC_T_TTACGGCGGA	TGAAGCCGGC_C_TTACGGCGGA	TTT	F	CTT	L	+		periplasmic oligopeptide-binding protein	periplasmic oligopeptide-binding protein precursor
1550224	1550220	4	T	C	TGTGAACTTT_T_GTACTAGTTA	TGTGAACTTT_C_GTACTAGTTA						intergenic
1551649	1551645	4	T	C	TTGATGCTGC_T_TGGCAGCGAT	TTGATGCTGC_C_TGGCAGCGAT	CTT	L	CCT	P	+		Sua5/YciO/YrdC/YwlC family protein	Uncharacterized protein YciO
1577289	1577285	4	T	G	CGATATTAAA_T_GGCCTTTCTC	CGATATTAAA_G_GGCCTTTCTC	TGG	W	GGG	G		intergenic	Not annotated in CT02021853	Secreted effector kinase SteC
1593829	1593825	4	C	T	GCCATACTCG_C_AGTAGTCTGA	GCCATACTCG_T_AGTAGTCTGA	CGC	R	CGT	R	+		mandelate racemase / muconate lactonizing enzyme, N- domain protein	Mandelate racemase/muconate lactonizing enzyme
1607187	1607183	4	A	C	AGCCAGAACG_A_TTTGTGTAAA	AGCCAGAACG_C_TTTGTGTAAA	ATT	I	CTT	L	+		conserved hypothetical protein	invasin-like protein
1609918	1609914	4	G	A	GCCCACGCCG_G_TTGTCCGTTG	GCCCACGCCG_A_TTGTCCGTTG	CCG	P	TCG	S	-		B3/4 domain protein	B3/4 domain protein
1614838	1614834	4	T	G	TGCTCCATAC_T_ATCGCGGTAC	TGCTCCATAC_G_ATCGCGGTAC	AGT	S	CGT	R	-		methylated-dna--protein-cysteine methyltransferase	O-6-alkylguanine-DNA:cysteine-protein methyltransferase
1615155	1615151	4	A	T	TCGGTATAAC_A_GGGCACGGTT	TCGGTATAAC_T_GGGCACGGTT						intergenic
1625663	1625661	2	A	T	CCGAGGGCGG_A_GCCCATCATT	CCGAGGGCGG_T_GCCCATCATT	TCC	S	ACC	T	-	nifJ	pyruvate:ferredoxin (flavodoxin) oxidoreductase	putative pyruvate-flavodoxin oxidoreductase
1645023	1645021	2	G	A	AAATGCTTCA_G_TGACGGTGCC	AAATGCTTCA_A_TGACGGTGCC						intergenic
1645654	1645652	2	T	G	TATTTACTCC_T_GATCTTCGCT	TATTTACTCC_G_GATCTTCGCT	CTG	L	CGG	R	+		cyanate transport
1653187	1653185	2	T	C	ATTTAAGCGA_T_TCTAAAAACA	ATTTAAGCGA_C_TCTAAAAACA	GAA	E	GAG	E	-		LysR substrate binding domain protein	LysR family transcriptional regulator
1655041	1655039	2	C	T	AGGGGCTTGC_C_TGGTTCCGTT	AGGGGCTTGC_T_TGGTTCCGTT	GCC	A	GCT	A	+		putative cytoplasmic protein	putative cytoplasmic protein
1663924	1663922	2	C	A	CTGGTATCGA_C_CCCGGGATCG	CTGGTATCGA_A_CCCGGGATCG	GTC	V	TTC	F	-		conserved hypothetical protein	hypothetical protein
1666275	1666273	2	C	T	CTGGCGTCCC_C_ACCTGAATAC	CTGGCGTCCC_T_ACCTGAATAC	GTG	V	GTA	V	-		putative sgc region protein SgcX	putative sgc region protein SgcX
1670487	1670485	2	G	A	GGGAAAACCG_G_TGTTGCGCTG	GGGAAAACCG_A_TGTTGCGCTG	GTG	V	ATG	M	+		putative lipoprotein	putative outer membrane lipoprotein
1672323	1672321	2	A	G	ACAGGGGGGG_A_AAATGGATAA	ACAGGGGGGG_G_AAATGGATAA	AAA	K	GAA	E	+		transcriptional regulator, XRE family
1675732	1675730	2	A	G	GGCGATGCCC_A_GATTAATCCT	GGCGATGCCC_G_GATTAATCCT	CTG	L	CCG	P	-		secreted effector protein	secreted effector protein
1687752	1687750	2	G	A	CATCCACGCT_G_ACCCGCCAGC	CATCCACGCT_A_ACCCGCCAGC	GTC	V	GTT	V	-		ssrAB activated gene	SsrAB activated protein
1689595	1689593	2	C	T	GTCGATGATG_C_CTGCGTAATA	GTCGATGATG_T_CTGCGTAATA	GCA	A	ACA	T	-		inner membrane protein YdcZ	inner membrane protein YdcZ
1712965	1712963	2	C	T	CCACCGAACT_C_TGGCAGAACG	CCACCGAACT_T_TGGCAGAACG	GAG	E	AAG	K	-		outer membrane porin protein LC	outer membrane porin protein LC
1722638	1722636	2	A	C	GCCTTTGTTT_A_ACAGGGGGAA	GCCTTTGTTT_C_ACAGGGGGAA	TTA	L	TGA	*	-		NAD-dependent malic enzyme; 95% truncated in 3246
1726758	1726756	2	G	A	TCATCGAGGC_G_CCGTTATACT	TCATCGAGGC_A_CCGTTATACT	GCG	A	GCA	A	+	treZ	malto-oligosyltrehalose trehalohydrolase	malto-oligosyltrehalose trehalohydrolase
1737876	1737874	2	C	T	CATTATTGTT_C_CCTTCTTCCC	CATTATTGTT_T_CCTTCTTCCC						intergenic
1740141	1740139	2	C	T	GGCTGGCGCC_C_CGCATTTGGC	GGCTGGCGCC_T_CGCATTTGGC	CCC	P	CTC	L	+		membrane transport protein	membrane transport protein
1748682	1748680	2	G	A	TCCCCCCTTA_G_CAGGCGCATG	TCCCCCCTTA_A_CAGGCGCATG	GCA	A	ACA	T	+	hypC	hydrogenase assembly chaperone HypC/HupF	hydrogenase isoenzymes formation protein
1750275	1750273	2	C	T	TACCTGATTA_C_TGGTGCTGTC	TACCTGATTA_T_TGGTGCTGTC	TAC	Y	TAT	Y	+		hydrogenase-1 operon protein HyaF2	hydrogenase-1 operon protein HyaF2
1759397	1759395	2	A	G	AGCGCCGTAA_A_CTACTAATTT	AGCGCCGTAA_G_CTACTAATTT	AAA	K	AAG	K	+		sugar efflux transporter B	sugar efflux transporter
1767101	1767099	2	G	A	CGCTATGCTG_G_CCGCCTTTAC	CGCTATGCTG_A_CCGCCTTTAC	GGC	G	GGT	G	-		putative cytoplasmic protein	putative cytoplasmic protein
1780240	1780237	3	T	C	AATTTTATGA_T_CTCTTCCGCG	AATTTTATGA_C_CTCTTCCGCG	ATC	I	ACC	T	+		Putative dimethyl sulfoxide reductase chain YnfE	Putative dimethyl sulfoxide reductase chain YnfE
1792410	1792408	2	T	C	GTCCAGGCGC_T_AATATCATGC	GTCCAGGCGC_C_AATATCATGC	AGC	S	GGC	G	-	mic	transcriptional regulator Mic	putative regulatory protein
1795580	1795578	2	G	A	TGTTATTCTG_G_AGGGCGGATA	TGTTATTCTG_A_AGGGCGGATA						intergenic
1806136	1806134	2	G	T	TCTCATTGCC_G_CTTATCTGGC	TCTCATTGCC_T_CTTATCTGGC	GCT	A	TCT	S	+		transcriptional regulatory protein RstA	DNA-binding transcriptional regulator RstA
1807585	1807583	2	T	C	ACTCGTCTGG_T_ATTCGCCGGC	ACTCGTCTGG_C_ATTCGCCGGC	GTA	V	GCA	A	+		outer membrane protein N	Porin, Gram-negative type
1809559	1809557	2	G	A	TTCTTGGCCT_G_GGGGAAAGCC	TTCTTGGCCT_A_GGGGAAAGCC	CTG	L	CTA	L	+		putative amidohydrolase family protein	putative amidohydrolase family protein
1809901	1809899	2	C	A	ACGCCAATCC_C_CCCGGCGCGA	ACGCCAATCC_A_CCCGGCGCGA	CCC	P	CCA	P	+		putative amidohydrolase family protein	putative amidohydrolase family protein
1813336	1813334	2	G	A	GAATTTATTC_G_GGGCGGTAAC	GAATTTATTC_A_GGGCGGTAAC	CCG	P	CTG	L	-	fumC	fumarate hydratase, class II	fumarate hydratase, class II
1818485	1818483	2	G	A	TACTGACCCT_G_GCGCCGCTTA	TACTGACCCT_A_GCGCCGCTTA	CTG	L	CTA	L	+		protein YdgA	protein YdgA
1828716	1828714	2	G	T	CTGCTGGCGA_G_GCTGCCGCCA	CTGCTGGCGA_T_GCTGCCGCCA	AGG	R	ATG	M	+		electron transport complex protein RnfE	electron transport complex RsxE subunit
1835645	1835643	2	T	C	CGTTTGCATA_T_GTTCAACAAA	CGTTTGCATA_C_GTTCAACAAA	CAT	H	CGT	R	-		putative lipoprotein; lysozyme inhibitor	lysozyme inhibitor
1838632	1838630	2	A	G	ATATTTTTCT_A_CTCTCATTGT	ATATTTTTCT_G_CTCTCATTGT	ACT	T	GCT	A	+		P-hydroxybenzoic acid efflux pump subunit AaeA	P-hydroxybenzoic acid efflux pump subunit AaeA
1849354	1849353	1	T	C	TTGAAAAAAA_T_TGTTTCCAGA	TTGAAAAAAA_C_TGTTTCCAGA	AAT	N	AAC	N	+	purR	transcriptional repressor PurR	DNA-binding transcriptional repressor PurR
1853879	1853878	1	G	A	CCTGATTTCT_G_ACCGCATTTT	CCTGATTTCT_A_ACCGCATTTT	GTC	V	GTT	V	-	ribE	riboflavin synthase, alpha subunit	riboflavin synthase subunit alpha
1867007	1867006	1	C	T	TGCAACACCT_C_GGGATCAGGT	TGCAACACCT_T_GGGATCAGGT						intergenic
1872305	1872304	1	A	C	CTCTCGTCGC_A_ATAAAAGCAC	CTCTCGTCGC_C_ATAAAAGCAC	ATT	I	ATG	M	-		translocation machinery component	translocation machinery component
1877854	1877853	1	C	T	TAGAAAATGC_C_TCTGAGAAAA	TAGAAAATGC_T_TCTGAGAAAA						intergenic
1881144	1881143	1	T	C	AACTACACCA_T_TACTTAATAT	AACTACACCA_C_TACTTAATAT	ATT	I	ACT	T	+		secretion system regulator:Sensor component	secretion system regulator:Sensor component
1901222	1901221	1	G	A	ATCACGGCCT_G_GGCGCCATCC	ATCACGGCCT_A_GGCGCCATCC	CAG	Q	TAG	*	-		cysteine desulfurase; 50% truncated in 3246
1921242	1921241	1	G	A	GAACAAGTAA_G_GATCGTACCG	GAACAAGTAA_A_GATCGTACCG						intergenic
1937188	1937187	1	C	A	GCCAGCCGGG_C_GACCACATCA	GCCAGCCGGG_A_GACCACATCA	GCC	A	TCC	S	-		vitamin B12 import system permease protein BtuC	Vitamin B12 transport system permease protein btuC; vitamin B12 transport system permease
1956080	1956079	1	A	G	ATAAGAGCCA_A_CTCACAGTTC	ATAAGAGCCA_G_CTCACAGTTC						intergenic
1956108	1956107	1	C	T	CTTGCGCGAA_C_AGAATCGCTA	CTTGCGCGAA_T_AGAATCGCTA						intergenic
1964389	1964388	1	T	G	ACAGGATGGG_T_TCGTTAATCT	ACAGGATGGG_G_TCGTTAATCT	GAA	E	GAC	D	-	chbC	PTS system, N,N'-diacetylchitobiose-specific IIC component	PTS system, N,N'-diacetylchitobiose-specific IIC component
1973725	1973724	1	G	A	CAATGACGCC_G_CGCATTTCCG	CAATGACGCC_A_CGCATTTCCG	CGC	R	CGT	R	-	astA	arginine N-succinyltransferase	arginine succinyltransferase
1997604	1997603	1	C	T	CCGGTATCTT_C_CTGACTGACG	CCGGTATCTT_T_CTGACTGACG	TTC	F	TTT	F	+	gapA	gIyceraldehyde-3-phosphate dehydrogenase	glyceraldehyde-3-phosphate dehydrogenase
2019687	2019686	1	A	G	TGCCAGTCCT_A_TTGCTCCAGA	TGCCAGTCCT_G_TTGCTCCAGA	TAG	*	CAG	Q			pseudogene SeD_A2097; aminoglycoside resistance protein	aminoglycoside resistance protein; restored in SD3246 as in SARB12
2021884	2021883	1	G	A	TATTTAGCAC_G_ACTAAATATC	TATTTAGCAC_A_ACTAAATATC	CGA	R	CAA	Q	+		MscS Mechanosensitive ion channel
2025251	2025250	1	G	A	AAACAACGTC_G_GGGCAGGATT	AAACAACGTC_A_GGGCAGGATT	CCG	P	CTG	L	-		ABC nickel/di-oligopepetide transporter, permease subunit	ABC nickel/di-oligopepetide transporter, permease subunit
2030518	2030517	1	A	G	ATAGCCAGAT_A_GCTGTATCTT	ATAGCCAGAT_G_GCTGTATCTT						intergenic
2048851	2048850	1	C	T	TGGTCGATAC_C_ATTCCGATAG	TGGTCGATAC_T_ATTCCGATAG	ACC	T	ACT	T	+		sensor protein PhoQ	sensor protein PhoQ
2050638	2050637	1	C	A	TCAATCAACC_C_GCGCATTTCC	TCAATCAACC_A_GCGCATTTCC	CCC	P	CCA	P	+		cupin family protein	Transcription factor jumonji/aspartyl beta-hydroxylase
2067776	2067775	1	A	G	AAAACGAGCT_A_GAGGAGATCA	AAAACGAGCT_G_GAGGAGATCA	CTA	L	CTG	L	+	mfd	transcription-repair coupling factor	transcription-repair coupling factor
2069239	2069238	1	A	G	GCTGACCGAC_A_AAAAAGCCTC	GCTGACCGAC_G_AAAAAGCCTC						intergenic
2072551	2072550	1	A	C	AGTCAACGTG_A_CCCCCTTAAA	AGTCAACGTG_C_CCCCCTTAAA	GTC	V	GGC	G	-	ndh	NADH dehydrogenase
2120482	2120479	3	T	C	GTTTTAAATT_T_GCCCCGGTGT	GTTTTAAATT_C_GCCCCGGTGT	TTT	F	TTC	F	+		N-methyl-l-tryptophan oxidase	N-methyl-l-tryptophan oxidase
2125300	2125297	3	G	A	CAGTAATATT_G_CGTTCATTAG	CAGTAATATT_A_CGTTCATTAG	GCG	A	ACG	T	+		multidrug resistance protein MdtG	multidrug resistance protein MdtG
2141834	2141831	3	A	G	TGTTATCACC_A_ACCTTCCATT	TGTTATCACC_G_ACCTTCCATT	GTT	V	GTC	V	-		putative 2-hydroxyacid dehydrogenase YcdW	putative 2-hydroxyacid dehydrogenase YcdW
2143692	2143689	3	C	A	TCAGCACCTG_C_CTGTCGCCAC	TCAGCACCTG_A_CTGTCGCCAC	AGG	R	AGT	S	-		transposase //family protein	transposase //family protein
2150657	2150654	3	G	A	CCGACGTTCT_G_GAGAAACAGC	CCGACGTTCT_A_GAGAAACAGC	CAG	Q	TAG	*	-		tail protein; 81% truncated in 3246
2159683	2159680	3	C	A	CAGTGTCACC_C_CCCCCGCTTC	CAGTGTCACC_A_CCCCCGCTTC	GGG	G	GTG	V	-		bacteriophage Mu tail sheath protein	Tail Sheath protein
2164839	2164836	3	C	A	AACAGTCTGG_C_CCCGTGCTCT	AACAGTCTGG_A_CCCGTGCTCT	GCC	A	TCC	S	-		phage portal protein, HK97 family	phage portal protein, HK97 family
2177876	2177873	3	T	C	TCCCCCACGG_T_CAGGCTGTGT	TCCCCCACGG_C_CAGGCTGTGT	ACC	T	GCC	A	-		putative antirepressor	putative antirepressor
2177983	2177980	3	T	C	CAAACGGTTA_T_TTACCGTTAA	CAAACGGTTA_C_TTACCGTTAA	AAT	N	AGT	S	-		putative antirepressor	putative antirepressor
2179151	2179148	3	C	A	AAGGATTCAG_C_TAACGTGAAG	AAGGATTCAG_A_TAACGTGAAG						intergenic		regulatory protein
2185651	2185648	3	A	C	GCAGAAACTG_A_TCCCGCCCAC	GCAGAAACTG_C_TCCCGCCCAC	ATC	I	CTC	L	+		endodeoxyribonuclease	endodeoxyribonuclease
2186130	2186127	3	T	C	ATTACATTCA_T_ACAATTATGG	ATTACATTCA_C_ACAATTATGG	ATA	I	ACA	T	+		integrase protein	Integrase protein
2204750	2204747	3	G	A	AGCCTTCCAC_G_GTTCTATTGC	AGCCTTCCAC_A_GTTCTATTGC	CCG	P	CTG	L	-		conserved hypothetical protein	hypothetical protein
2210002	2210002	0	C	G	TGAATTGCTG_C_TTAACTATAA	TGAATTGCTG_G_TTAACTATAA	CTT	L	GTT	V	+		hypothetical protein	hypothetical protein
2214485	2214485	0	C	A	AATTTATAGC_C_GCACAGGAAG	AATTTATAGC_A_GCACAGGAAG						intergenic
2219186	2219186	0	C	A	CGCCTGATGT_C_TGGTCAGTTG	CGCCTGATGT_A_TGGTCAGTTG	GTC	V	GTA	V	+		putative periplasmic protein	putative periplasmic protein
2226514	2226514	0	T	C	TCGGGACATC_T_TGGTGAGTCC	TCGGGACATC_C_TGGTGAGTCC						intergenic
2229730	2229730	0	G	A	ACTTTCGCCG_G_GCAGCGCTGG	ACTTTCGCCG_A_GCAGCGCTGG	CCG	P	TCG	S	-		bifunctional adenosylcobalamin biosynthesis protein CobU	adenosylcobinamide kinase/adenosylcobinamide-phosphate guanylyltransferase
2230348	2230348	0	G	T	CGGTGACCGC_G_CCATCCGCCA	CGGTGACCGC_T_CCATCCGCCA	GGC	G	GGA	G	-	cobQ	cobyric acid synthase CobQ	cobyric acid synthase
2238695	2238695	0	T	C	ACATCGCCCG_T_TTGCAAACGC	ACATCGCCCG_C_TTGCAAACGC	ACG	T	GCG	A	-	cobM	precorrin-4 C11-methyltransferase	precorrin-4 C11-methyltransferase
2256235	2256235	0	T	C	ACGCCCGTGG_T_CCTCTCATTC	ACGCCCGTGG_C_CCTCTCATTC	GTC	V	GCC	A	+		PduO	Adenosylcobalamin biosynthesis, ATP:cob(I)alamin adenosyltransferase, EutT and PduO type
2257996	2257996	0	C	T	CTTTTGCCCG_C_TCCCGGCGCT	CTTTTGCCCG_T_TCCCGGCGCT	CGC	R	CGT	R	+		ethanolamine utilization protein EutE	ethanolamine utilization protein EutE
2261385	2261385	0	G	A	TGGGCGAAAT_G_ATGCAGTTCA	TGGGCGAAAT_A_ATGCAGTTCA	ATG	M	ATA	I	+		propanediol utilization protein PduU	formate dehydrogenase accessory protein FdhE
2268361	2268361	0	A	G	TTCGCCGCCC_A_CCGTTTTTGG	TTCGCCGCCC_G_CCGTTTTTGG	GTG	V	GCG	A	-		thiosulfate reductase cytochrome B subunit	Thiosulfate reductase cytochrome B subunit
2269154	2269154	0	A	G	TACCGGACTC_A_TCACGTGCGG	TACCGGACTC_G_TCACGTGCGG	ATG	M	ACG	T	-	phsA	thiosulfate reductase	thiosulfate reductase precursor
2269267	2269267	0	A	G	GGCGGATACC_A_GGCGTCACCA	GGCGGATACC_G_GGCGTCACCA	CCT	P	CCC	P	-	phsA	thiosulfate reductase	thiosulfate reductase precursor
2285217	2285217	0	G	A	ACGCCGCCCA_G_GGCGCCGGGG	ACGCCGCCCA_A_GGCGCCGGGG	CAG	Q	CAA	Q	+	hisA	phosphoribosylformimino-5-aminoimidazole carboxamide ribotide isomerase	1-(5-phosphoribosyl)-5-[(5- phosphoribosylamino)methylideneamino] imidazole-4-carboxamide isomerase
2286206	2286206	0	A	C	GGATTGATAC_A_TGGTTTGACG	GGATTGATAC_C_TGGTTTGACG	ACA	T	ACC	T	+	hisF	imidazoleglycerol phosphate synthase, cyclase subunit	imidazoleglycerol phosphate synthase, cyclase subunit
2307697	2307698	1	C	T	GCGTAATTAC_C_CTTCGGTTGT	GCGTAATTAC_T_CTTCGGTTGT	GGT	G	AGT	S	-	rfbA	glucose-1-phosphate thymidylyltransferase	glucose-1-phosphate thymidylyltransferase
2311899	2311900	1	T	C	GAAGTTTGCA_T_CACGTTGATA	GAAGTTTGCA_C_CACGTTGATA	ATG	M	GTG	V	-		colanic acid biosynthesis protein WcaM	putative colanic acid biosynthesis protein
2317286	2317287	1	G	A	ATGTATTCCA_G_GTCGAATTCC	ATGTATTCCA_A_GTCGAATTCC	CTG	L	TTG	L	-		undecaprenyl-phosphate glucose phosphotransferase	undecaprenyl-phosphate glucose phosphotransferase
2337816	2337817	1	T	C	TGCTCAATAC_T_CGCGGTTAAG	TGCTCAATAC_C_CGCGGTTAAG	AGT	S	GGT	G	-		protein AsmA	protein AsmA
2342813	2342814	1	A	G	TGCGAAAACT_A_CGGCAACGCG	TGCGAAAACT_G_CGGCAACGCG						intergenic
2343251	2343252	1	A	G	CCGGCGAAGC_A_CTGCTTAATT	CCGGCGAAGC_G_CTGCTTAATT	TGC	C	CGC	R	-		dna-3-methyladenine glycosylase 2	3-methyl-adenine DNA glycosylase II
2350051	2350051	0	T	A	TTCGACCGAT_T_CTGATGACCA	TTCGACCGAT_A_CTGATGACCA	ATT	I	ATA	I	+	mdtB	multidrug resistance protein MdtB	multidrug resistance protein MdtB
2352171	2352171	0	A	T	CGGGTCAAAC_A_GGCAAAAGAA	CGGGTCAAAC_T_GGCAAAAGAA	CAG	Q	CTG	L	+	mdtC	multidrug resistance protein MdtC	multidrug efflux system subunit MdtC
2355672	2355672	0	G	A	TGACGAAGGC_G_CGCTGGCTTA	TGACGAAGGC_A_CGCTGGCTTA	GCG	A	ACG	T	+		signal transduction histidine-protein kinase BaeS	signal transduction histidine-protein kinase BaeS
2385612	2385612	0	C	A	TGCCGTTCAT_C_CTGCCCGGCC	TGCCGTTCAT_A_CTGCCCGGCC	GAT	D	TAT	Y	-		sensor histidine kinase	putative sensor kinase
2386957	2386957	0	A	C	TTGTGATATC_A_ATCCTGTCAC	TTGTGATATC_C_ATCCTGTCAC	AAT	N	CAT	H	+		transcriptional regulator, MerR family protein
2397824	2397824	0	T	C	AATTCAGTTT_T_TGGTTATTTT	AATTCAGTTT_C_TGGTTATTTT						intergenic
2418841	2418841	0	C	T	ATAGGGATAT_C_ATCGAAACCG	ATAGGGATAT_T_ATCGAAACCG	GAT	D	AAT	N	-	galS	transcriptional regulator GalS	DNA-binding transcriptional regulator GalS
2431310	2431310	0	T	C	GAAAGCGCGG_T_AAATGCGACA	GAAAGCGCGG_C_AAATGCGACA	TTA	L	TTG	L	-		transcriptional regulator, LysR family	putative DNA-binding transcriptional regulator
2435810	2435810	0	C	T	CCTCTCCTGC_C_GTCAGTTAAA	CCTCTCCTGC_T_GTCAGTTAAA						intergenic
2436702	2436702	0	C	T	CAAAACCCAA_C_CAGATCGTAA	CAAAACCCAA_T_CAGATCGTAA	GTT	V	ATT	I	-	fruK	1-phosphofructokinase	1-phosphofructokinase
2437820	2437820	0	A	C	TGCCGAATGG_A_CTCTTCTTTA	TGCCGAATGG_C_CTCTTCTTTA	TCC	S	GCC	A	-	fruB	PTS system fructose-specific phosphotransferase enzyme IIA component	bifunctional fructose-specific PTS IIA/HPr protein
2439635	2439635	0	A	C	TTGGTGTGAC_A_GCAACATCTA	TTGGTGTGAC_C_GCAACATCTA	GCT	A	GCG	A	-		putative inner membrane protein	putative inner membrane protein
2441988	2441988	0	T	C	GTTTATTCGC_T_AGGATTATTA	GTTTATTCGC_C_AGGATTATTA						intergenic
2445056	2445056	0	A	G	TGACTATCCG_A_GGTAATCCAG	TGACTATCCG_G_GGTAATCCAG						intergenic
2451092	2451092	0	C	T	GCTGTCGCTC_C_ATCGGGGAAT	GCTGTCGCTC_T_ATCGGGGAAT	CAT	H	TAT	Y	+		glutathione import ATP-binding protein GsiA	glutathione import ATP-binding protein GsiA
2451357	2451357	0	T	C	AATATGGGAT_T_ACTGTTTATC	AATATGGGAT_C_ACTGTTTATC	TTA	L	TCA	S	+		glutathione import ATP-binding protein GsiA	glutathione import ATP-binding protein GsiA
2451869	2451869	0	A	G	GCGTTTAAAC_A_TATTGCAAAT	GCGTTTAAAC_G_TATTGCAAAT	ATA	I	GTA	V	+		glutathione import ATP-binding protein GsiA	glutathione import ATP-binding protein GsiA
2462368	2462368	0	A	G	AAGGTCTGTA_A_CCGTCACGCC	AAGGTCTGTA_G_CCGTCACGCC	GTT	V	GCT	A	-		leucine-rich repeat protein	leucine-rich repeat protein
2466813	2466813	0	C	T	ATACCCAATA_C_GCCCTGGTTA	ATACCCAATA_T_GCCCTGGTTA	GTA	V	ATA	I	-		putative outer membrane protein	putative outer membrane protein
2476767	2476767	0	C	G	CAGCCACGGG_C_CGCTGAGAAA	CAGCCACGGG_G_CGCTGAGAAA	GGC	G	GCC	A	-		ferredoxin-type protein NapH	ferredoxin-type protein NapH
2479797	2479797	0	A	G	TACCGTACAT_A_ATTTTGGGCA	TACCGTACAT_G_ATTTTGGGCA	ATT	I	ATC	I	-	napA	periplasmic nitrate reductase, large subunit	periplasmic nitrate reductase, large subunit
2487875	2487875	0	A	G	CTTTTAATAT_A_TTACAGTTAT	CTTTTAATAT_G_TTACAGTTAT						intergenic
2489783	2489783	0	A	G	AGGACCGGGA_A_GTGCTGGTGA	AGGACCGGGA_G_GTGCTGGTGA	GAA	E	GAG	E	+		Hpt domain protein	Hpt domain protein
2497252	2497252	0	G	A	ATACACTGCG_G_AATCGCCGTG	ATACACTGCG_A_AATCGCCGTG	TCC	S	TTC	F	-	gyrA	DNA gyrase, A subunit	DNA gyrase subunit A
2500362	2500362	0	G	A	GATCCATATA_G_TTAAAAAAGT	GATCCATATA_A_TTAAAAAAGT	AAC	N	AAT	N	-		putative permease	putative permease
2502440	2502440	0	A	T	GTTTCACTTA_A_CGATTACCCC	GTTTCACTTA_T_CGATTACCCC						intergenic
2502774	2502774	0	T	C	TCGCGATGCG_T_CGGATTATCA	TCGCGATGCG_C_CGGATTATCA	TCG	S	CCG	P	+	nrdA	ribonucleoside-diphosphate reductase, alpha subunit	ribonucleotide-diphosphate reductase alpha subunit
2504735	2504735	0	C	T	GCGTGAAAAC_C_CTGTACTATC	GCGTGAAAAC_T_CTGTACTATC	ACC	T	ACT	T	+	nrdA	ribonucleoside-diphosphate reductase, alpha subunit	ribonucleotide-diphosphate reductase alpha subunit
2506818	2506818	0	G	A	ATTAAATCCA_G_CTCACGCGCA	ATTAAATCCA_A_CTCACGCGCA	CTG	L	TTG	L	-		quinolone resistence NorA protein	Quinolone resistance NorA protein
2509358	2509358	0	C	T	CATCGGGAAA_C_GGCCCGGATA	CATCGGGAAA_T_GGCCCGGATA	CGT	R	CAT	H	-		glycerophosphoryl diester phosphodiesterase	glycerophosphoryl diester phosphodiesterase
2511264	2511264	0	C	T	GATTTATGAC_C_AATGTTCAGA	GATTTATGAC_T_AATGTTCAGA						intergenic
2522965	2522965	0	A	G	AGGGCCGTCA_A_CAATCGCATT	AGGGCCGTCA_G_CAATCGCATT	GTT	V	GCT	A	-		putative inner membrane protein	putative inner membrane protein
2524899	2524899	0	T	A	ACGGAAGACC_T_GGCCAGAAAC	ACGGAAGACC_A_GGCCAGAAAC						intergenic
2542766	2542766	0	A	G	CAAACAGCCA_A_GGACCACTGA	CAAACAGCCA_G_GGACCACTGA	CAA	Q	CAG	Q	+		CheW protein	CheW protein
2561039	2561039	0	T	C	TTTTGTTAAT_T_CCCCCCCTAA	TTTTGTTAAT_C_CCCCCCCTAA						intergenic
2577119	2577118	1	T	C	AAGATATATT_T_AAGACGCGTA	AAGATATATT_C_AAGACGCGTA	AAA	K	GAA	E	-		ascorbate-specific PTS system enzyme IIC	ascorbate-specific PTS system enzyme IIC
2583879	2583878	1	A	G	GACCGTTCAC_A_ATAATCGCGC	GACCGTTCAC_G_ATAATCGCGC	ATT	I	ATC	I	-	hisP	histidine ABC transporter, ATP-binding protein	histidine/lysine/arginine/ornithine transporter subunit
2598641	2598640	1	G	A	CCATGCCTGC_G_CGACGCTATC	CCATGCCTGC_A_CGACGCTATC	GCG	A	GTG	V	-	folC	tetrahydrofolate synthase/dihydrofolate synthase	tetrahydrofolate synthase/dihydrofolate synthase
2610833	2610832	1	G	A	GAGGCCAGTG_G_TATCCAGTTT	GAGGCCAGTG_A_TATCCAGTTT	ACC	T	ATC	I	-		3-oxoacyl-[acyl-carrier-protein] synthase 1	3-oxoacyl-(acyl carrier protein) synthase I
2624783	2624782	1	C	A	ATGGTCAGAG_C_GTGAAAATTA	ATGGTCAGAG_A_GTGAAAATTA	AGC	S	AGA	R	+		long-chain fatty acid transport protein	long-chain fatty acid outer membrane transporter
2628212	2628211	1	T	C	TGCTCATTCA_T_TGGAGAGTAT	TGCTCATTCA_C_TGGAGAGTAT	CAT	H	CAC	H	+		bactoprenol-linked glucose transferase
2635456	2635455	1	G	A	TATCCGTCCT_G_GCTCATCGCG	TATCCGTCCT_A_GCTCATCGCG	CCA	P	CTA	L	-		phosphoglycerate transport system sensor protein PgtB	phosphoglycerate transporter
2647697	2647697	0	A	G	GATGTATCCT_A_GCCTGCGTGC	GATGTATCCT_G_GCCTGCGTGC						intergenic
2664966	2664966	0	T	C	GCTGGCGCGG_T_GCTACAAACG	GCTGGCGCGG_C_GCTACAAACG	TGC	C	CGC	R	+		transporter, bile acid/Na+ symporter family	Bile acid:sodium symporter
2678889	2678889	0	C	T	GCCGATTGCG_C_CAGAGCAAGT	GCCGATTGCG_T_CAGAGCAAGT	GCG	A	ACG	T	-	cysA	sulfate/thiosulfate ABC transporter, ATP-binding protein	sulfate/thiosulfate transporter subunit
2691946	2691946	0	G	A	GCAATATCCA_G_CACGGCGTCG	GCAATATCCA_A_CACGGCGTCG	CTG	L	TTG	L	-		putative ethanolamine utilization protein EutL	ethanolamine utilization protein EutL
2707056	2707056	0	G	A	TGCGCTTGCC_G_CTATCGTCTA	TGCGCTTGCC_A_CTATCGTCTA	AGC	S	AGT	S	-		NADP-dependent malic enzyme	malic enzyme
2716370	2716370	0	G	A	ATCCACTGGG_G_AATATGGTTA	ATCCACTGGG_A_AATATGGTTA	CCC	P	TCC	S	-		protein AegA	protein AegA
2722017	2722017	0	A	G	TGTGGAATTC_A_CCAACGAAAT	TGTGGAATTC_G_CCAACGAAAT	ACC	T	GCC	A	+	acrD	acriflavine resistance protein D	acriflavine resistance protein D
2727656	2727656	0	G	A	TTCACGCCCA_G_GCGATGCGCG	TTCACGCCCA_A_GCGATGCGCG	CTG	L	TTG	L	-	purC	phosphoribosylaminoimidazole-succinocarboxamide synthase	phosphoribosylaminoimidazole-succinocarboxamide synthase
2743746	2743746	0	A	G	TATCCGGCCT_A_CTCTTTTCCC	TATCCGGCCT_G_CTCTTTTCCC						intergenic
2748719	2748719	0	A	G	ACGTAAATTG_A_GAAGATGTAC	ACGTAAATTG_G_GAAGATGTAC	CTC	L	CCC	P	-		cyclic diguanylate phosphodiesterase domain protein	putative diguanylate cyclase
2758496	2758496	0	A	G	CGCCAAGCGT_A_GCGCTGCCGC	CGCCAAGCGT_G_GCGCTGCCGC						intergenic
2765705	2765705	0	C	T	GCTGGGTATT_C_ATGGCGCCGC	GCTGGGTATT_T_ATGGCGCCGC	ATG	M	ATA	I		Aec4; ratB	putative outer membrane protein	putative outer membrane protein
2772180	2772180	0	A	G	TCGCTGGCCA_A_GCAGCTGGCG	TCGCTGGCCA_G_GCAGCTGGCG						intergenic
2782204	2782204	0	T	C	CCTGCTGCAA_T_TGGGCTTCGG	CCTGCTGCAA_C_TGGGCTTCGG	CAA	Q	CAG	Q	-		UPF0070 protein YfgM	UPF0070 protein YfgM
2787849	2787849	0	C	T	TTCAGTTAAG_C_TATCAGCGTA	TTCAGTTAAG_T_TATCAGCGTA	AGC	S	AAC	N	-	ndk	nucleoside diphosphate kinase	nucleoside diphosphate kinase
2798762	2798762	0	C	T	TCAGCAATAT_C_GCCGAACTGG	TCAGCAATAT_T_GCCGAACTGG						intergenic
2802959	2802959	0	C	T	CCAGCGGCGC_C_CGTAGAACGG	CCAGCGGCGC_T_CGTAGAACGG	GGG	G	GAG	E	-	sseB	enhanced serine sensitivity protein SseB	enhanced serine sensitivity protein SseB
2817602	2817602	0	G	A	CCCGGCCCCA_G_AGCATGAAGC	CCCGGCCCCA_A_CGCATGAAGC	CTG	L	TTG	L	-		high-affinity nickel-transporter	high-affinity nickel-transporter
2817603	2817603	0	A	C	CCGGCCCCAG_A_GCATGAAGCA	CCGGCCCCAA_C_GCATGAAGCA	GCT	A	GCG	A	-		high-affinity nickel-transporter	high-affinity nickel-transporter
2821008	2821008	0	A	G	GCCAGCCAGC_A_CGTGGAATGC	GCCAGCCAGC_G_CGTGGAATGC	TGC	C	CGC	R	-		probable 3-phenylpropionic acid transporter	putative 3-phenylpropionic acid transporter
2821100	2821100	0	A	G	AGGTTAACAG_A_CGGAGGGAGA	AGGTTAACAG_G_CGGAGGGAGA						intergenic
2821187	2821187	0	A	G	CCCGACAGAC_A_CAGCGCCATC	CCCGACAGAC_G_CAGCGCCATC						intergenic
2824702	2824702	0	G	A	CGCTGGTGGT_G_TTTATCGTGA	CGCTGGTGGT_A_TTTATCGTGA	GTG	V	GTA	V	+		transcriptional activator CadC	transcriptional activator CadC
2833026	2833026	0	G	A	TTCGTATGCG_G_CGTATCGGCG	TTCGTATGCG_A_CGTATCGGCG	CCG	P	TCG	S	-		conserved hypothetical protein	Putative membrane protein
2838705	2838705	0	C	T	CTTTTGGTTT_C_GCGCCACGCC	CTTTTGGTTT_T_GCGCCACGCC	GCG	A	GCA	A	-	purL	phosphoribosylformylglycinamidine synthase	phosphoribosylformylglycinamidine synthase
2845518	2845518	0	T	C	CGATGCTGCG_T_CACGCCCGCC	CGATGCTGCG_C_CACGCCCGCC	CGT	R	CGC	R	+		transcriptional regulator, RpiR family protein	putative DNA-binding transcriptional regulator
2855018	2855018	0	A	G	TCGGCGCAGT_A_GTGATCAGAT	TCGGCGCAGT_G_GTGATCAGAT	ACT	T	ACC	T	-	lepA	GTP-binding protein LepA	GTP-binding protein LepA
2857174	2857174	0	T	G	AGAAAGCAGC_T_GCGGCAGATT	AGAAAGCAGC_G_GCGGCAGATT	CAG	Q	CCG	P	-	rseB	sigma-E factor regulatory protein RseB	periplasmic negative regulator of sigmaE
2861806	2861806	0	G	A	ACGAAGAGCG_G_AGCCAGACTG	ACGAAGAGCG_A_AGCCAGACTG	GGA	G	GAA	E	+		hypothetical protein	hypothetical protein
2881436	2881436	0	G	A	TCATTCGACC_G_TAATCCAGTT	TCATTCGACC_A_TAATCCAGTT	TAC	Y	TAT	Y	-	clpB	chaperone protein clpB	protein disaggregation chaperone
2888208	2888208	0	A	G	CCCATTCACG_A_CAATCCGTGG	CCCATTCACG_G_CAATCCGTGG	GAC	D	GGC	G	+		P-protein	bifunctional chorismate mutase/prephenate dehydratase
2898606	2898606	0	G	A	CGTAAACCCG_G_CCGACTGATA	CGTAAACCCG_A_CCGACTGATA	GGC	G	GAC	D	+		CBS/transporter associated domain protein	UPF0053 inner membrane protein YfjD
2910864	2910864	0	G	A	TTCCGTTGCA_G_CCGCCCGTCG	TTCCGTTGCA_A_CCGCCCGTCG	CAG	Q	CAA	Q	+		VCBS repeat-containing protein	VCBS repeat-containing protein
2913772	2913772	0	T	C	TGGCGTCACC_T_CGGCTAACGC	TGGCGTCACC_C_CGGCTAACGC	TCG	S	CCG	P	+		VCBS repeat-containing protein	VCBS repeat-containing protein
2914740	2914740	0	T	C	CGACTAACGC_T_AACGGTACAG	CGACTAACGC_C_AACGGTACAG	GCT	A	GCC	A	+		VCBS repeat-containing protein	VCBS repeat-containing protein
2936573	2936573	0	T	C	TAATCATGTC_T_ACTTTGTCTG	TAATCATGTC_C_ACTTTGTCTG						intergenic
2941876	2941876	0	C	T	GATTGACCTG_C_TGGCGCGCCA	GATTGACCTG_T_TGGCGCGCCA	CTG	L	TTG	L	+		terminase, ATPase subunit	terminase, ATPase subunit
2944801	2944801	0	A	G	TTAAATATCC_A_CTCAATAGTA	TTAAATATCC_G_CTCAATAGTA	TGG	W	CGG	R	-		hypothetical protein	hypothetical protein
2948375	2948375	0	G	A	TATAACCACT_G_TTTATAATTA	TATAACCACT_A_TTTATAATTA						intergenic
2949610	2949610	0	A	T	TCCGGCTTTG_A_GCATCGCCTT	TCCGGCTTTG_T_GCATCGCCTT	CTC	L	CAC	H	-		bacteriophage replication gene A	putative replication endonuclease from prophage-like region 1
2949636	2949636	0	A	C	ATGCAGCAAA_A_ATGCCGACCA	ATGCAGCAAA_C_ATGCCGACCA	ATT	I	ATG	M	-		bacteriophage replication gene A	putative replication endonuclease from prophage-like region 1
2954193	2954193	0	G	T	CCCACTCCGC_G_AACTCAGCAG	CCCACTCCGC_T_AACTCAGCAG	TTC	F	TTA	L	-		phage regulatory protein	phage regulatory protein
2954350	2954350	0	A	G	TTTTATATAC_A_TCAAGAGGTT	TTTTATATAC_G_CCAAGAGGTT						intergenic
2954351	2954351	0	T	C	TTTATATACA_T_CAAGAGGTTT	TTTATATACG_C_CAAGAGGTTT						intergenic
2959581	2959581	0	G	A	CTGCAGTGCG_G_TAATAACGGG	CTGCAGTGCG_A_TAATAACGGG						intergenic
2964181	2964181	0	G	A	GGCAGGCCAC_G_GGCGTCAAGT	GGCAGGCCAC_A_GGCGTCAAGT	GGG	G	AGG	R	+		ATP binding cassette	ATP binding cassette
2981865	2981866	1	C	T	GGTCTGTTCA_C_CCGTATGCTC	GGTCTGTTCA_T_CCGTATGCTC	ACC	T	ATC	I	+		integral membrane protein	integral membrane protein
2982218	2982219	1	G	A	TAAACCGCAG_G_TTGACGCCGG	TAAACCGCAG_A_TTGACGCCGG	GTT	V	ATT	I	+		integral membrane protein	integral membrane protein
2984407	2984408	1	A	G	CCGACACCCT_A_GAGATTTTCC	CCGACACCCT_G_GAGATTTTCC	CTA	L	CTG	L	+		putative FAD dependent oxidoreductase	putative FAD dependent oxidoreductase
2990685	2990686	1	T	G	ACTAAATTTA_T_ATAATGCTTA	ACTAAATTTA_G_ATAATGCTTA						intergenic
3004584	3004585	1	G	A	AAACCTCGGC_G_GTTGGCGCAC	AAACCTCGGC_A_GTTGGCGCAC	GGT	G	AGT	S	+		major facilitator family protein	major facilitator family protein
3010438	3010439	1	A	G	GAGCGAATTT_A_CGCCTCGGCA	GAGCGAATTT_G_CGCCTCGGCA	TAA	*	CAA	Q			putative glycoporin; SeD3123; reading frame restored in SD3246 as in SARB12	putative glycoporin
3015193	3015194	1	G	A	GCCAAAAAGA_G_TGTTTTATCA	GCCAAAAAGA_A_TGTTTTATCA						intergenic
3018518	3018519	1	A	G	GTGTATTTAA_A_GAATATTCGT	GTGTATTTAA_G_GAATATTCGT						intergenic
3022628	3022629	1	T	G	TAACACTTTT_T_AATCTTTCAA	TAACACTTTT_G_AATCTTTCAA						intergenic
3042256	3042257	1	G	A	CACACCAACC_G_GCAGGCGATT	CACACCAACC_A_GCAGGCGATT	CGG	R	TGG	W	-	hycC	formate hydrogenlyase, subunit C	formate hydrogenlyase subunit 3
3090034	3090035	1	A	G	CCTTGAAAGC_A_TACAGATATG	CCTTGAAAGC_G_TACAGATATG						intergenic
3098851	3098852	1	G	A	CACCCATGCC_G_GCGCCGATAT	CACCCATGCC_A_GCGCCGATAT	CCG	P	CTG	L	-		major facilitator family transporter	major facilitator family transporter
3105935	3105936	1	G	A	CCACGACGCC_G_GCGAACTCCC	CCACGACGCC_A_GCGAACTCCC	GCC	A	GCT	A	-		6-phosphogluconate dehydrogenase NAD-binding; 3-hydroxyisobutyrate dehydrogenase	3-hydroxyisobutyrate dehydrogenase
3105947	3105948	1	G	A	CGAACTCCCT_G_GCGCTGGCGG	CGAACTCCCT_A_GCGCTGGCGG	GCC	A	GCT	A	-		6-phosphogluconate dehydrogenase NAD-binding; 3-hydroxyisobutyrate dehydrogenase	3-hydroxyisobutyrate dehydrogenase
3112843	3112844	1	G	A	TATTTTCCCA_G_GCCTTATGTT	TATTTTCCCA_A_GCCTTATGTT	GCC	A	GCT	A	-	pcm	protein-L-isoaspartate O-methyltransferase	protein-L-isoaspartate O-methyltransferase
3113483	3113484	1	A	G	ATATCCGGAC_A_CGGACGCATT	ATATCCGGAC_G_CGGACGCATT	TGT	C	CGT	R	-	surE	5'/3'-nucleotidase SurE	50S ribosomal protein L35
3114001	3114002	1	T	C	CTGTAATCAT_T_AGCTCTTTTT	CTGTAATCAT_C_AGCTCTTTTT	CTA	L	CTG	L	-	truD	tRNA pseudouridine synthase D	tRNA pseudouridine synthase D
3121976	3121977	1	G	A	CCCGCCGCCA_G_GATAGCCGCT	CCCGCCGCCA_A_GATAGCCGCT	CTG	L	TTG	L	-	cas1	crispr-associated protein Cas1	putative cytoplasmic protein
3124211	3124212	1	C	T	GTTTGCCGGT_C_GGCGACACTT	GTTTGCCGGT_T_GGCGACACTT	CCG	P	CCA	P	-	cse4	crispr-associated protein, Cse4 family	crispr-associated protein, Cse4 family
3124754	3124755	1	A	G	CCGCTTTTTT_A_GCGTCAATGC	CCGCTTTTTT_G_GCGTCAATGC	GCT	A	GCC	A	-	cse4	crispr-associated protein, Cse4 family	crispr-associated protein, Cse4 family
3136838	3136839	1	T	C	CGGCTCCGCA_T_CGTGGCCGCC	CGGCTCCGCA_C_CGTGGCCGCC	GAT	D	GGT	G	-		beta-lactamase domain protein	beta-lactamase domain protein
3140278	3140279	1	G	A	CAAAGCCAGC_G_AACAACGGAT	CAAAGCCAGC_A_AACAACGGAT	TTC	F	TTT	F	-	pyrG	CTP synthase	CTP synthetase
3153459	3153461	2	A	G	AACGTAAGCC_A_TGCGAATCAT	AACGTAAGCC_G_TGCGAATCAT	CAT	H	CAC	H	-	rumA	23S rRNA (uracil-5-)-methyltransferase RumA	23S rRNA (uracil-5-)-methyltransferase rumA
3161636	3161638	2	T	G	GACGCTAAAC_T_GTACTTTCGC	GACGCTAAAC_G_GTACTTTCGC	CAG	Q	CCG	P	-	gudP	glucarate permease	putative D-glucarate permease
3172148	3172151	3	G	A	AGCAGCTACG_G_CTGGCGCGGT	AGCAGCTACG_A_CTGGCGCGGT	CGG	R	CGA	R	+		exonuclease IX	exonuclease IX
3174368	3174371	3	T	G	TCAGTCTGTG_T_TTTTTTAAAT	TCAGTCTGTG_G_TTTTTTAAAT	AAA	K	AAC	N	-		conserved hypothetical protein	hypothetical protein
3175909	3175912	3	T	C	TTTTGCCCGT_T_TCCGTTCACA	TTTTGCCCGT_C_TCCGTTCACA	TTC	F	CTC	L	+	fucP	L-fucose:H+ symporter permease	L-fucose transporter
3180190	3180193	3	G	A	ACGTAAATAT_G_GCTGTTATGT	ACGTAAATAT_A_GCTGTTATGT	GGC	G	AGC	S	+		L-fucose operon activator	L-fucose operon activator
3182955	3182958	3	C	T	GACTTAATGT_C_GAATGAATTT	GACTTAATGT_T_GAATGAATTT						intergenic
3188125	3188128	3	G	A	ATCGCTCAGC_G_CGCCTGCGTA	ATCGCTCAGC_A_CGCCTGCGTA	GCG	A	GTG	V			murein transglycosylase A	murein transglycosylase A
3204955	3204958	3	G	A	TACGGTATAG_G_TTCGCTGCCA	TACGGTATAG_A_TTCGCTGCCA	ACC	T	ATC	I	-		prepilin peptidase dependent protein B	prepilin peptidase dependent protein B
3216217	3216220	3	A	G	CACGTTAATC_A_AGACTACTGG	CACGTTAATC_G_AGACTACTGG	TTG	L	TCG	S	-		bifunctional protein Aas	Bifunctional protein aas
3232611	3232614	3	T	C	GCCACTATGG_T_GCTGAGCTTT	GCCACTATGG_C_GCTGAGCTTT	GTG	V	GCG	A	+		nickel/cobalt efflux system RcnA	nickel/cobalt efflux system RcnA
3232639	3232642	3	G	A	GCCTGGCATT_G_ACGCTGGTGA	GCCTGGCATT_A_ACGCTGGTGA	TTG	L	TTA	L	+		nickel/cobalt efflux system RcnA	nickel/cobalt efflux system RcnA
3239963	3239966	3	A	C	CTTAATAAAT_A_ATTATGAACC	CTTAATAAAT_C_ATTATGAACC						intergenic
3248649	3248652	3	C	T	TCGTTAAACG_C_CTCTTCGTCG	TCGTTAAACG_T_CTCTTCGTCG	GCG	A	ACG	T			peptide chain release factor 2	peptide chain release factor 2
3255864	3255867	3	G	A	TCGCAAAATT_G_AATTTTGCTT	TCGCAAAATT_A_AATTTTGCTT						intergenic
3258921	3258924	3	G	A	GATTCCGGAG_G_GAAACTATTT	GATTCCGGAG_A_GAAACTATTT						intergenic
3276198	3276199	1	C	T	CAATATGACG_C_GCACGCATCA	CAATATGACG_T_GCACGCATCA	GCG	A	GCA	A	-		chain G, Mechanosensitive Channel Of Small Conductance; MscS	mechanosensitive channel MscS
3289764	3289765	1	C	T	CGCCAAAGGG_C_AGCAGATTTT	CGCCAAAGGG_T_AGCAGATTTT						intergenic
3290023	3290024	1	G	A	GATAGCCACC_G_TTCCCTGGCT	GATAGCCACC_A_TTCCCTGGCT						intergenic
3300716	3300717	1	T	C	AACGTTGAAG_T_CCTGATTATT	AACGTTGAAG_C_CCTGATTATT	GTC	V	GCC	A	+	galP	galactose-proton symporter	Galactose-proton symporter
3302171	3302172	1	G	A	GAATGGAAGT_G_GATGATGGAA	GAATGGAAGT_A_GATGATGGAA	TGG	W	TAG	*	+	sprT	protein SprT	pseudogene SD3246_3379 truncated 39% relative to CT02021853 and SARB12
3303113	3303114	1	G	A	GTATCGCGAA_G_GTCCAGGGTA	GTATCGCGAA_A_GTCCAGGGTA	AAG	K	AAA	K	+	endA	endonuclease I	endonuclease I
3309031	3309032	1	T	C	CTTAAAACAA_T_CGGCCTGCTG	CTTAAAACAA_C_CGGCCTGCTG	ATC	I	ACC	T	+		YGGT family protein	YGGT family protein
3323478	3323479	1	A	G	GTTTCCATCA_A_GGTCCCTGAT	GTTTCCATCA_G_GGTCCCTGAT						intergenic
3373436	3373438	2	T	C	TCATATTTAT_T_ATGAATTTAC	TCATATTTAT_C_ATGAATTTAC						intergenic
3374393	3374395	2	C	G	TGCCACGACG_C_CCTCTTTTGT	TGCCACGACG_G_CCTCTTTTGT	GCC	A	CCC	P			putative membrane transport protein??; SeD3516	putative membrane transport protein
3385585	3385587	2	G	T	ATTTCCGCAC_G_AGGGGTAATG	ATTTCCGCAC_T_AGGGGTAATG	CGT	R	AGT	S	-	parC	DNA topoisomerase IV, A subunit	DNA topoisomerase IV subunit A
3390733	3390735	2	A	G	TGAGTTTTCA_A_ACTCTGGCGC	TGAGTTTTCA_G_ACTCTGGCGC	CAA	Q	CAG	Q	+		protein YgiN; Antibiotic biosynthesis monooxygenase	Antibiotic biosynthesis monooxygenase
3415722	3415724	2	T	C	CGGGAGATAA_T_TATCGCCTTG	CGGGAGATAA_C_TATCGCCTTG	AAT	N	AAC	N	+		putative signal transduction protein	putative signal transduction protein
3423029	3423031	2	C	T	CAAAACTTGT_C_TGGCTCAGCC	CAAAACTTGT_T_TGGCTCAGCC	CTG	L	TTG	L	+	dnaG	DNA primase	DNA primase
3437711	3437713	2	A	C	TTGGCGAAAG_A_CGCATTACGA	TTGGCGAAAG_C_CGCATTACGA	AGA	R	AGC	S	+		SanA protein	SanA protein
3441815	3441817	2	T	C	CCGGATGGCG_T_ATGCCATCCG	CCGGATGGCG_C_ATGCCATCCG						intergenic
3446247	3446249	2	G	A	CTATCTGACG_G_GCGACCAGTT	CTATCTGACG_A_GCGACCAGTT						intergenic
3446823	3446825	2	A	G	GGGTGAAGGC_A_TTCTGACCAC	GGGTGAAGGC_G_TTCTGACCAC	ATT	I	GTT	V	+		inner membrane protein YhaH	inner membrane protein YhaH
3450834	3450836	2	A	G	CGCGGCGATC_A_CCAGGGCGGA	CGCGGCGATC_G_CCAGGGCGGA	GTG	V	GCG	A	-		inner membrane transport protein YhaO
3451843	3451845	2	C	T	ATAAGAAAAT_C_ATACGCGCAC	ATAAGAAAAT_T_ATACGCGCAC						intergenic
3459474	3459476	2	C	T	TTACCGTTGC_C_CACTGTTCAA	TTACCGTTGC_T_CACTGTTCAA						intergenic
3459556	3459558	2	C	T	ACTGCCTGCG_C_CTGCATCCAT	ACTGCCTGCG_T_CTGCATCCAT	AGG	R	AGA	R	-		TDC operon transcriptional activator	TDC operon transcriptional activator
3464873	3464875	2	T	C	CTATGGCGGA_T_AATCATTGTG	CTATGGCGGA_C_AATCATTGTG	ATA	I	ACA	T	+		hypothetical protein	hypothetical protein
3466612	3466614	2	A	G	GATGTGGGCT_A_GAAGCTATTT	GATGTGGGCT_G_GAAGCTATTT	TAG	*	TGG	W		garD	SeD_A3610 truncated 13% relative to SD3246; galactarate dehydrogenase	galactarate dehydrogenase
3476702	3476704	2	T	C	TGACCCGCAG_T_AAGCAACACA	TGACCCGCAG_C_AAGCAACACA	AGT	S	AGC	S	+		conserved hypothetical protein TIGR00252	UPF0102 protein yraN
3480631	3480633	2	G	A	ATCAATACCA_G_GCGCATCAAT	ATCAATACCA_A_GCGCATCAAT	CCT	P	CTT	L	-		acetyltransferase, GNAT family	putative acetyltransferase
3487321	3487323	2	A	C	GTTACGCATC_A_CCGCCGAAAC	GTTACGCATC_C_CCGCCGAAAC	GGT	G	GGG	G	-	deaD	cold-shock DEAD box protein A	cold-shock DEAD box protein A
3491742	3491744	2	A	G	TGCGGTACGC_A_TCGCTCAGAC	TGCGGTACGC_G_TCGCTCAGAC	GAT	D	GAC	D			polynucleotide phosphorylase/polyadenylase	polynucleotide phosphorylase/polyadenylase
3494423	3494425	2	G	A	ATCATGCCCA_G_GCGCGGGTCT	ATCATGCCCA_A_GCGCGGGTCT	CTG	L	TTG	L	-	rbfA	ribosome-binding factor A	ribosome-binding factor A
3494546	3494548	2	A	G	AGACAAAAAA_A_GGGCCATAAG	AGACAAAAAA_G_GGGCCATAAG						intergenic
3501047	3501049	2	T	A	CTGCTGTATC_T_GGGCCGCTGG	CTGCTGTATC_A_GGGCCGCTGG	CTG	L	CAG	Q	+	argG	argininosuccinate synthase	argininosuccinate synthase
3512563	3512565	2	G	A	CAGGCGAGCT_G_CCAGTCGCTC	CAGGCGAGCT_A_CCAGTCGCTC						intergenic
3519210	3519212	2	A	G	ATTCTGCATC_A_CGGACCAGAA	ATTCTGCATC_G_CGGACCAGAA	GTG	V	GCG	A	-		toluene ABC transporter, permease protein	putative phospholipid ABC transporter permease protein mlaE
3523651	3523653	2	C	A	GACATGGTCG_C_TCAAGGCCGA	GACATGGTCG_A_TCAAGGCCGA	CTC	L	ATC	I	+		Lipopolysaccharide export system protein LptC	Lipopolysaccharide export system protein LptC
3534006	3534008	2	G	A	CCGCTTCCCA_G_GCTTTGGCCA	CCGCTTCCCA_A_GCTTTGGCCA	GCC	A	GCT	A	-		radical SAM protein, TIGR01212 family	radical SAM protein, TIGR01212 family
3535901	3535903	2	T	C	CCTGTCGAAC_T_TGGTCAACAT	CCTGTCGAAC_C_TGGTCAACAT	TTG	L	CTG	L			glutamate synthase subunit alpha	glutamate synthase subunit alpha
3544800	3544802	2	G	A	GTGGCGTCAC_G_CGAGTGAAAG	GTGGCGTCAC_A_CGAGTGAAAG	ACG	T	ACA	T	+		cytosine deaminase	cytosine deaminase
3545557	3545559	2	T	C	CATGCAATTC_T_GCTTTCTTCT	CATGCAATTC_C_GCTTTCTTCT	GCA	A	GCG	A	-		putative cytoplasmic protein	putative cytoplasmic protein
3552283	3552285	2	A	G	ATTGTCTTTC_A_CCTGTTATGC	ATTGTCTTTC_G_CCTGTTATGC						intergenic
3559725	3559727	2	A	C	CACCGCCGAG_A_CCCCCGCCGA	CACCGCCGAG_C_CCCCCGCCGA	GTC	V	GGC	G	-		oxaloacetate decarboxylase beta chain	oxaloacetate decarboxylase beta chain
3565596	3565598	2	A	G	CCACCACCAT_A_ATGGTGAAGA	CCACCACCAT_G_ATGGTGAAGA	ATT	I	ATC	I	-		anion transporter
3565927	3565929	2	G	A	TGTATCCAAT_G_TTGGCAGGGA	TGTATCCAAT_A_TTGGCAGGGA						intergenic
3566481	3566483	2	T	C	CACTTTCTAA_T_AGCGCGCGAA	CACTTTCTAA_C_AGCGCGCGAA	CTA	L	CTG	L	-		Bacterial regulatory protein GntR, HTH	Bacterial regulatory protein GntR, HTH
3568189	3568191	2	C	T	CATACCCGGC_C_TACGCGCCAC	CATACCCGGC_T_TACGCGCCAC	AGG	R	AAG	K	-	mdh	malate dehydrogenase, NAD-dependent	malate dehydrogenase
3591133	3591135	2	A	G	CAATGGAAGC_A_CCTGCCGCAG	CAATGGAAGC_G_CCTGCCGCAG	GCA	A	GCG	A	+	accB	acetyl-CoA carboxylase, biotin carboxyl carrier protein	acetyl-CoA carboxylase biotin carboxyl carrier protein subunit
3598849	3598851	2	A	G	CGCGTAGCCG_A_AAGCGCCCGA	CGCGTAGCCG_G_AAGCGCCCGA	GAA	E	GGA	G	+		ggdef domain/eal domain protein
3628444	3628446	2	A	C	GCATCTGACC_A_CCCTCGAAAC	GCATCTGACC_C_CCCTCGAAAC	GGT	G	GGG	G	-	rplO	ribosomal protein L15	50S ribosomal protein L15
3629442	3629444	2	T	A	TACCCACAGC_T_GCAGCCGCGT	TACCCACAGC_A_GCAGCCGCGT	GCA	A	GCT	A	-	rplR	ribosomal protein L18	50S ribosomal protein L18
3641076	3641078	2	A	G	ATGATATCCA_A_GTGAAGTTCA	ATGATATCCA_G_GTGAAGTTCA	TTG	L	CTG	L	-	fusA	translation elongation factor G	elongation factor G
3655713	3655715	2	G	A	AAGCCACGCC_G_CCATCCGGCA	AAGCCACGCC_A_CCATCCGGCA						intergenic
3676084	3676086	2	G	T	GATTTTCCCG_G_TTTTTTTACA	GATTTTCCCG_T_TTTTTTTACA						intergenic
3687182	3687184	2	T	C	AGCGAAATGG_T_GGTTATCGCC	AGCGAAATGG_C_GGTTATCGCC	GTG	V	GCG	A	+	mrcA	penicillin-binding protein 1A	penicillin-binding protein 1A
3696872	3696874	2	G	A	TTGTTGATGC_G_TTCTGCGGCG	TTGTTGATGC_A_TTCTGCGGCG	GCG	A	GCA	A	+	pckA	phosphoenolpyruvate carboxykinase	phosphoenolpyruvate carboxykinase
3716373	3716375	2	T	C	CGGGGATGAG_T_ATAAAAGTGT	CGGGGATGAG_C_ATAAAAGTGT						intergenic
3717573	3717575	2	G	A	GCATCACTCC_G_CCCGCCGTCT	GCATCACTCC_A_CCCGCCGTCT	GCC	A	ACC	T	+	malT	transcriptional regulator MalT	transcriptional regulator MalT
3741759	3741761	2	A	G	TCTCTTCCAG_A_GTATCGCGCG	TCTCTTCCAG_G_GTATCGCGCG	ACT	T	ACC	T	-	glgA	starch synthase	glycogen synthase
3743364	3743366	2	A	G	CGGCATACAG_A_CCACCGTGCA	CGGCATACAG_G_CCACCGTGCA	GTC	V	GCC	A	-	glgC	glucose-1-phosphate adenylyltransferase	glucose-1-phosphate adenylyltransferase
3744009	3744011	2	G	A	GTCACCTCAA_G_CGTGGCATTT	GTCACCTCAA_A_CGTGGCATTT	CTT	L	TTT	F	-	glgX	glycogen debranching enzyme GlgX	glycogen debranching enzyme GlgX
3745126	3745128	2	A	G	CGCGAAACTC_A_TCCAGCGCCA	CGCGAAACTC_G_TCCAGCGCCA	GAT	D	GAC	D	-	glgX	glycogen debranching enzyme GlgX	glycogen debranching enzyme GlgX
3780481	3780483	2	G	A	AGCCGGGGAC_G_CCGCATCACG	AGCCGGGGAC_A_CCGCATCACG	ACG	T	ACA	T	+	rsmD	RNA methyltransferase, RsmD family	RNA methyltransferase, RsmD family
3782432	3782434	2	C	T	GAATGCGGTC_C_GCCAAATTCG	GAATGCGGTC_T_GCCAAATTCG	CGC	R	TGC	C	+	cadA	cadmium-translocating P-type ATPase	cadmium-translocating P-type ATPase
3787657	3787659	2	A	T	AATAATATGC_A_CGTTTATTCT	AATAATATGC_T_CGTTTATTCT	CAC	H	CTC	L	+		DcrB protein	DcrB protein
3789608	3789610	2	T	C	TGCCGCATCG_T_TTAATGAATT	TGCCGCATCG_C_TTAATGAATT	TTT	F	CTT	L	+		inner membrane protein YhhT	UPF0118 inner membrane protein yhhT
3792299	3792301	2	T	C	CGCCACAAAG_T_TGTTGACCTC	CGCCACAAAG_C_TGTTGACCTC	AAC	N	AGC	S	-		ABC transporter, ATP-binding protein	ABC transporter, ATP-binding protein
3812114	3812116	2	T	C	CGCCGACCAT_T_CCTAAAAATA	CGCCGACCAT_C_CCTAAAAATA	GGA	G	GGG	G	-		anaerobic C4-dicarboxylate transporter DcuA	anaerobic C4-dicarboxylate transporter DcuA
3812863	3812865	2	A	G	CATTTTCGCC_A_GTATAATGGC	CATTTTCGCC_G_GTATAATGGC	ACT	T	ACC	T	-		PfkB domain protein	PfkB domain protein
3817255	3817257	2	A	G	ATCCATCAGC_A_CGGGATAACG	ATCCATCAGC_G_CGGGATAACG	GTG	V	GCG	A	-		putative inner membrane protein	putative inner membrane protein
3864622	3864624	2	T	C	ACCTGCTGGC_T_GTCACGGTTG	ACCTGCTGGC_C_GTCACGGTTG						intergenic
3878605	3878607	2	A	C	TTCGCCAAAC_A_TTTCCTCATC	TTCGCCAAAC_C_TTTCCTCATC						intergenic
3895743	3895745	2	G	A	AACATAACCC_G_ATGATTTTAA	AACATAACCC_A_ATGATTTTAA	ATC	I	ATT	I	-		hypothetical protein	hypothetical protein
3896569	3896571	2	G	A	AAAGGATCTG_G_TCTGTCGATT	AAAGGATCTG_A_TCTGTCGATT	GGT	G	GAT	D	+		2,3-diketo-L-gulonate reductase	2,3-diketo-L-gulonate reductase
3909881	3909882	1	A	G	TCTCCGTCTG_A_TTTTAGCCAT	TCTCCGTCTG_G_TTTTAGCCAT						intergenic
3914045	3914046	1	G	A	GCAATGCGCG_G_CCAAGATTGG	GCAATGCGCG_A_CCAAGATTGG	GGC	G	GGT	G	-	selA	L-seryl-tRNA selenium transferase	L-seryl-tRNA selenium transferase
3919597	3919598	1	T	A	AAGTGGTACG_T_TCTCACCTAT	AAGTGGTACG_A_TCTCACCTAT	AAC	N	ATC	I	-		conserved hypothetical protein	putative cytoplasmic protein
3924778	3924779	1	G	A	TATCGAAAAC_G_GCATTGGCGA	TATCGAAAAC_A_GCATTGGCGA	GGC	G	AGC	S	+		putative autotransporter	putative autotransporter
3925162	3925163	1	A	G	TGTTTCTGCG_A_CGGTGAATGA	TGTTTCTGCG_G_CGGTGAATGA	ACG	T	GCG	A	+		putative autotransporter	putative autotransporter
3931825	3931826	1	C	T	GTTGGGCGCG_C_ACCGCGACTC	GTTGGGCGCG_T_ACCGCGACTC	CAC	H	TAC	Y	+		mandelate racemase/muconate lactonizing enzyme	putative mandelate racemase
3936876	3936877	1	G	A	GCTTTTGTCA_G_CGCGTTAGCG	GCTTTTGTCA_A_CGCGTTAGCG	CTG	L	TTG	L	-		rhodanese domain protein	putative secreted protein
3951369	3951370	1	G	T	ATTCAATAAC_G_AATATTACAT	ATTCAATAAC_T_AATATTACAT						intergenic
3961524	3961525	1	T	C	CGATAAATTT_T_GTCTGAAACC	CGATAAATTT_C_GTCTGAAACC	AAA	K	GAA	E	-	mutM	formamidopyrimidine-DNA glycosylase	formamidopyrimidine-DNA glycosylase
3962785	3962786	1	G	A	CTGTAATAGC_G_CCTTGCCAGC	CTGTAATAGC_A_CCTTGCCAGC	CGC	R	TGC	C	-		DNA repair protein RadC	DNA repair protein RadC
3968099	3968100	1	T	C	TGGCGCTCAA_T_ATGTCACAGA	TGGCGCTCAA_C_ATGTCACAGA						intergenic
3969571	3969572	1	T	C	GCGCTCCCCT_T_TCCGCCCGTC	GCGCTCCCCT_C_TCCGCCCGTC	TTT	F	TCT	S	+		beta-lactamase	beta-lactamase
3984340	3984341	1	T	A	TCGCCGCCCC_T_GTGCACCGGG	TCGCCGCCCC_A_GTGCACCGGG	AGG	R	TGG	W	-		alpha-xylosidase YicI	alpha-xylosidase YicI
3984647	3984648	1	C	T	ATTTATCCCA_C_TGCCACAAGG	ATTTATCCCA_T_TGCCACAAGG	CAG	Q	CAA	Q	-		alpha-xylosidase YicI	alpha-xylosidase YicI
3987008	3987009	1	T	C	AGCGCACGCG_T_CAGTAAAAAC	AGCGCACGCG_C_CAGTAAAAAC						intergenic
4007434	4007436	2	T	A	CCGTGCGTGG_T_TCGAGGCTAA	CCGTGCGTGG_A_TCGAGGCTAA	GAA	E	GAT	D	-		putative pyridoxal phosphate-dependent transferase	putative transferase
4009352	4009354	2	A	G	TTTTTCGCCA_A_GCCTTTAATC	TTTTTCGCCA_G_GCCTTTAATC	TTG	L	CTG	L	-		PTS system sorbose-specific iic component	putative PTS system protein
4023413	4023415	2	A	G	CAGTATCCAC_A_CGGGCATTGC	CAGTATCCAC_G_CGGGCATTGC	TGT	C	CGT	R	-	uhpB	sensor histidine kinase UhpB	sensor histidine kinase UhpB
4052900	4052903	3	T	C	CAGTATTTTA_T_TATTTTCACC	CAGTATTTTA_C_TATTTTCACC	AAT	N	AGT	S	-		cytoChrome-c peroxidase	cytoChrome-c peroxidase
4062946	4062949	3	C	T	CCAGCTCCGC_C_TGGCTAAGGC	CCAGCTCCGC_T_TGGCTAAGGC	CAG	Q	CAA	Q	-		d-galactonate transporter	D-galactonate transport protein
4064140	4064143	3	C	A	CTGCGGCAAT_C_GGAATATGCG	CTGCGGCAAT_A_GGAATATGCG	CCG	P	CCT	P	-		galactonate dehydratase	2-oxo-3-deoxygalactonate 6-phosphate aldolase/galactonate dehydratase
4087041	4087044	3	T	C	TAACCCCCGC_T_AGGCCAAGAT	TAACCCCCGC_C_AGGCCAAGAT	CTA	L	CTG	L	-		xanthine/uracil permease family protein	xanthine/uracil permease family protein
4093272	4093275	3	G	T	TATATGTCTT_G_ATTATGACGG	TATATGTCTT_T_ATTATGACGG						intergenic
4100581	4100584	3	T	C	GCTCGGATCG_T_CCAGCTTCAC	GCTCGGATCG_C_CCAGCTTCAC	GAC	D	GGC	G	-	glmU	UDP-N-acetylglucosamine diphosphorylase/glucosamine-1-phosphate N-acetyltransferase	bifunctional N-acetylglucosamine-1-phosphate uridyltransferase/glucosamine-1-phosphate acetyltransferase
4101693	4101696	3	C	A	AAAATCAGGG_C_TTCTGCCAAC	AAAATCAGGG_A_TTCTGCCAAC	GCC	A	TCC	S	-		putative membrane protein	Putative membrane protein
4104748	4104751	3	T	G	CAGGTAGGGG_T_GCTTATATTC	CAGGTAGGGG_G_GCTTATATTC	CAC	H	CCC	P	-	atpG	ATP synthase F1, gamma subunit	F0F1 ATP synthase subunit gamma
4112558	4112562	4	G	T	TTGGAAAGGA_G_CACTAGCTGT	TTGGAAAGGA_T_CACTAGCTGT						intergenic
4114481	4114485	4	C	T	GTAAACTGAG_C_GATGGCCACC	GTAAACTGAG_T_GATGGCCACC	AGC	S	AGT	S	+	asnA	aspartate--ammonia ligase	asparagine synthetase AsnA
4122432	4122436	4	C	T	GGCGCGGTTG_C_CGCTTCAATC	GGCGCGGTTG_T_CGCTTCAATC	GCC	A	GTC	V	+	rbsC	ribose ABC transporter, permease protein	ribose ABC transporter permease protein
4134369	4134373	4	T	C	ACCGGCACTT_T_ATCTGCTGCG	ACCGGCACTT_C_ATCTGCTGCG	AAA	K	GAA	E	-		HTH-type transcriptional regulator HdfR	transcriptional regulator HdfR
4135515	4135519	4	A	G	ATAGCTTACC_A_CCTCCTGCAA	ATAGCTTACC_G_CCTCCTGCAA	GTG	V	GCG	A	-		Mg chelatase homolog; putative ATP-dependent protease	putative ATP-dependent protease
4144275	4144279	4	A	G	ATCTTCTCTG_A_AGGATCTCCT	ATCTTCTCTG_G_AGGATCTCCT	AAG	K	GAG	E	+		putative cytoplasmic protein	putative cytoplasmic protein
4163898	4163902	4	C	T	CGCTTGGTAT_C_TCTGCTACCG	CGCTTGGTAT_T_TCTGCTACCG	CTC	L	TTC	F	+		polysaccharide biosynthesis protein	polysaccharide biosynthesis protein
4164926	4164930	4	T	C	CAGCCTGTGG_T_TGGCGCTGTT	CAGCCTGTGG_C_TGGCGCTGTT	TTG	L	CTG	L	+	wecF	TDP-Fuc4NAc:lipid II Fuc4Nac transferase	TDP-Fuc4NAc:lipid II Fuc4Nac transferase
4168691	4168695	4	G	A	GTTGATCGGT_G_TTACCGCCGG	GTTGATCGGT_A_TTACCGCCGG	GTT	V	ATT	I	+		amino acid permease family protein	amino acid permease family protein
4171049	4171053	4	T	C	GTTGTTCGAG_T_ATGGCGCGAT	GTTGTTCGAG_C_ATGGCGCGAT	ATA	I	ATG	M	-	hemY	HemY protein	putative protoheme IX biogenesis protein
4179699	4179703	4	C	A	CGCGCAGGTG_C_CTTTTCGCGC	CGCGCAGGTG_A_CTTTTCGCGC	CCT	P	ACT	T	+	dapF	diaminopimelate epimerase	diaminopimelate epimerase
4187693	4187697	4	C	T	TGAAATAACC_C_AGGCTGGCCT	TGAAATAACC_T_AGGCTGGCCT	CTG	L	CTA	L	-	rarD	chloramphenicol-sensitive protein RarD	chloramphenicol-sensitive protein RarD
4190079	4190083	4	C	T	ATGAAGCGCA_C_TGTATCTCGC	ATGAAGCGCA_T_TGTATCTCGC	CAC	H	CAT	H	+	recQ	ATP-dependent DNA helicase RecQ	ATP-dependent DNA helicase RecQ
4253309	4253313	4	A	C	GCTGAAAAAA_A_CCATCCATGA	GCTGAAAAAA_C_CCATCCATGA	GTT	V	GGT	G	-	uidB	glucuronide carrier protein	putative membrane transport protein
4262688	4262692	4	T	C	CAGTAGGAAG_T_TTTTAGAGGA	CAGTAGGAAG_C_TTTTAGAGGA						intergenic
4266046	4266050	4	T	C	ACAACCACGC_T_AATCCGCCAT	ACAACCACGC_C_AATCCGCCAT	CTA	L	CCA	P	+		acetyltransferase, gnat family	putative acetyltransferase
4286146	4286150	4	T	G	TGTGGAACAC_T_GTACGGGCAT	TGTGGAACAC_G_GTACGGGCAT	TGT	C	GGT	G	+		HTH-type transcriptional activator RhaS	HTH-type transcriptional activator RhaS
4299118	4299121	3	T	C	AAAAGTGAGC_T_AGGCCAGCAT	AAAAGTGAGC_C_AGGCCAGCAT						intergenic
4312061	4312064	3	A	G	CGTGTTTCCT_A_GCGCGCTGGA	CGTGTTTCCT_G_GCGCGCTGGA	AGC	S	GGC	G	+		inner membrane ABC transporter permease protein YdeY	putative sugar transport protein
4317809	4317812	3	T	C	TCTGCGCGCC_T_AGCATGATGT	TCTGCGCGCC_C_AGCATGATGT	CTA	L	CTG	L	-	tpiA	triosephosphate isomerase	triosephosphate isomerase
4332223	4332226	3	T	C	ACCGGCAGAG_T_GTGAAACAGA	ACCGGCAGAG_C_GTGAAACAGA	ACT	T	GCT	A	-		primosomal protein N'	primosomal protein N'
4344512	4344515	3	C	T	CCGATTAAAG_C_CGGTAATACG	CCGATTAAAG_T_CGGTAATACG	GCC	A	GTC	V	+		5'-Nucleotidase domain protein	5'-Nucleotidase domain protein
4363892	4363895	3	C	A	CGTGCTGTTT_C_GTGAGGTTTT	CGTGCTGTTT_A_GTGAGGTTTT	ACG	T	ACT	T	-		transcriptional regulator, AraC family protein	putative regulatory protein
4377629	4377632	3	C	T	TGGCTTTAAA_C_TGCGTAACCG	TGGCTTTAAA_T_TGCGTAACCG	CTG	L	TTG	L	+		putative inner membrane protein	putative inner membrane protein
4378897	4378900	3	C	T	TTGTGATGCG_C_GGTCTGGACA	TTGTGATGCG_T_GGTCTGGACA						intergenic
4387297	4387300	3	C	T	TGACCCCATG_C_CGAACTCAGA	TGACCCCATG_T_CGAACTCAGA						intergenic
4387980	4387983	3	A	T	TTGAACTGGA_A_ACGGGAAAAC	TTGAACTGGA_T_ACGGGAAAAC	GAA	E	GAT	D	+	murB	UDP-N-acetylenolpyruvoylglucosamine reductase	UDP-N-acetylenolpyruvoylglucosamine reductase
4399907	4399910	3	C	A	TCACCCAGGG_C_GACGATCTGG	TCACCCAGGG_A_GACGATCTGG	GGC	G	GGA	G	+	rpoB	DNA-directed RNA polymerase, beta subunit	DNA-directed RNA polymerase subunit beta
4402344	4402347	3	T	G	CGCGTGCGCT_T_ATGATGTCCA	CGCGTGCGCT_G_ATGATGTCCA	CTT	L	CTG	L	+	rpoC	DNA-directed RNA polymerase, beta' subunit	DNA-directed RNA polymerase, beta' subunit
4421338	4421341	3	C	T	TACGACTGGC_C_GGGCAATATC	TACGACTGGC_T_GGGCAATATC	CCG	P	CTG	L	+		transcriptional regulatory protein ZraR	transcriptional regulatory protein ZraR
4457518	4457521	3	A	G	GATGTCTTTT_A_GTTTAATTTT	GATGTCTTTT_G_GTTTAATTTT						intergenic
4460424	4460427	3	T	G	CGTGAAGGGA_T_CGTGCGCGCT	CGTGAAGGGA_G_CGTGCGCGCT	ATC	I	AGC	S	+		putative lipoprotein	putative lipoprotein
4474394	4474398	4	T	C	ATGCGATTAC_T_CGTGTGTTAT	ATGCGATTAC_C_CGTGTGTTAT	ACT	T	ACC	T	+	dgkA	diacylglycerol kinase	diacylglycerol kinase
4476820	4476824	4	T	C	CAGATCGTGA_T_GGTTAAAAAT	CAGATCGTGA_C_GGTTAAAAAT	ATG	M	ACG	T	+		putative cytoplasmic protein	Putative cytoplasmic protein
4480006	4480010	4	G	A	TGGATTACCC_G_CGCGTATACC	TGGATTACCC_A_CGCGTATACC	CCG	P	CCA	P	+		tRNA-dihydrouridine synthase A	tRNA-dihydrouridine synthase A
4485772	4485776	4	C	T	TGCCTGACCG_C_AACTTTGATT	TGCCTGACCG_T_AACTTTGATT	CGC	R	CGT	R	+	tyrB	aromatic-amino-acid transaminase	aromatic amino acid aminotransferase
4490049	4490053	4	C	T	GCGTCTCTGC_C_GAGCGGGAGA	GCGTCTCTGC_T_GAGCGGGAGA	TCG	S	TCA	S	-	uvrA	excinuclease ABC, A subunit	excinuclease ABC subunit A
4496033	4496037	4	G	A	GCCCTGAAAA_G_CTTATGGACA	GCCCTGAAAA_A_CTTATGGACA	AAG	K	AAA	K	+		putative ABC exporter outer membrane component	putative ABC exporter outer membrane component
4504226	4504230	4	T	G	CCCTGACAGT_T_GAGGCGACCG	CCCTGACAGT_G_GAGGCGACCG	GTT	V	GTG	V	+		putative Ig domain protein	putative Ig domain protein
4514624	4514628	4	C	T	AACGGAGGCC_C_CTCACCTTTG	AACGGAGGCC_T_CTCACCTTTG						intergenic
4526563	4526567	4	A	C	TCACCAGTTC_A_GTTTGGCTGG	TCACCAGTTC_C_GTTTGGCTGG	TCA	S	TCC	S	+		LrgB family protein	LrgB family protein
4545628	4545632	4	G	T	AATGACACGG_G_AAATCAGTTC	AATGACACGG_T_AAATCAGTTC						intergenic
4553072	4553076	4	T	C	CTGATTGGCT_T_CTTACCATTT	CTGATTGGCT_C_CTTACCATTT	AAG	K	GAG	E	-		porin thermoregulatory protein EnvY	transcriptional activator
4575457	4575461	4	T	G	TGTTAATGGG_T_CCGAAAAGTC	TGTTAATGGG_G_CCGAAAAGTC	GAC	D	GCC	A	-		AraC family regulatory protein	AraC family transcription regulator
4575898	4575902	4	T	G	GCGAACTTAA_T_GTATCAGGTG	GCGAACTTAA_G_GTATCAGGTG						intergenic
4580485	4580489	4	T	G	AACGCGAGGA_T_CACGAAACCA	AACGCGAGGA_G_CACGAAACCA	ATC	I	CTC	L	-	dsbD	thiol:disulfide interchange protein DsbD	thiol:disulfide interchange protein DsbD
4590551	4590555	4	A	G	TAAGCACATG_A_CTGCTTTTGG	TAAGCACATG_G_CTGCTTTTGG	AGT	S	AGC	S	-		putative inner membrane protein	putative inner membrane protein
4599829	4599833	4	T	A	CACGATAAAA_T_AGATGAGCCT	CACGATAAAA_A_AGATGAGCCT	AAA	I	ATA	K			hypothetical protein??; not annot. In CT	hypothetical protein
4602412	4602416	4	T	C	AGAAACCGAC_T_AGCCCGCCAA	AGAAACCGAC_C_AGCCCGCCAA	CTA	L	CTG	L	-		mechanosensitive ion channel family protein	Mechanosensitive ion channel MscS
4623304	4623309	5	A	C	GAAAAAATGG_A_GGTATCCGCC	GAAAAAATGG_C_GGTATCCGCC	GGA	G	GGC	G	+	nsrR	transcriptional repressor NsrR	transcriptional repressor NsrR
4632298	4632303	5	G	T	GGAATCACTG_G_AGCTGGGTCG	GGAATCACTG_T_AGCTGGGTCG	GAG	E	TAG	*	+		protein AidB	pseudogene SD3246_4632 truncated 89% relative to CT02021853 and SARB12
4657427	4657431	4	C	T	GTTCATCAAG_C_GCAATGGCGA	GTTCATCAAG_T_GCAATGGCGA	CGC	R	TGC	C	+	cysQ	3'(2'),5'-bisphosphate nucleotidase	3'(2'),5'-bisphosphate nucleotidase CysQ
4664587	4664590	3	T	C	AAGGCAGCCT_T_TACGGCGGCA	AAGGCAGCCT_C_TACGGCGGCA	CTT	L	CTC	L	+		Uncharacterized protein ytfN	Uncharacterized protein ytfN
4671409	4671412	3	G	A	CATATCCCGC_G_GCGACCTGTT	CATATCCCGC_A_GCGACCTGTT	GCC	A	GCT	A	-	fbp	fructose-1,6-bisphosphatase	fructose-1,6-bisphosphatase
4677563	4677566	3	A	G	CACCCAGGAT_A_TCGATCACCG	CACCCAGGAT_G_TCGATCACCG	ATC	I	GTC	V	+		membrane protein	membrane protein
4687176	4687179	3	C	T	TCCACAGAGG_C_CGGGGAAGCC	TCCACAGAGG_T_CGGGGAAGCC						intergenic
4688197	4688200	3	C	T	TTCACCCTCG_C_CGCCAAAGCG	TTCACCCTCG_T_CGCCAAAGCG	GGC	G	GAC	D	-	treC	alpha,alpha-phosphotrehalase	alpha,alpha-phosphotrehalase
4688854	4688857	3	A	G	TTTGTTCAGC_A_CTTCGCGAAA	TTTGTTCAGC_G_CTTCGCGAAA	GTG	V	GCG	A	-	treC	alpha,alpha-phosphotrehalase	alpha,alpha-phosphotrehalase
4689672	4689675	3	T	G	ATGCTCTGGA_T_CATCTGCATA	ATGCTCTGGA_G_CATCTGCATA	ATC	I	CTC	L	-	treB	PTS system, trehalose-specific IIBC component	PTS system, trehalose-specific IIBC component
4697825	4697828	3	C	T	GTCCGGCATC_C_GGCGAAGGAC	GTCCGGCATC_T_GGCGAAGGAC	CCG	P	CCA	P	-		arginine repressor, ArgR	putative arginine repressor
4698317	4698320	3	C	T	GTAACAGCGG_C_GCGACCCATT	GTAACAGCGG_T_GCGACCCATT	GCG	A	GCA	A	-		C4-dicarboxylate anaerobic carrier	C4-dicarboxylate anaerobic carrier
4703715	4703718	3	T	G	TGCCGACGGC_T_TTACGGCAGG	TGCCGACGGC_G_TTACGGCAGG	GCT	A	GCG	A	+		putative cytoplasmic protein	putative cytoplasmic protein
4717207	4717210	3	G	A	AAATCTGATA_G_CCCAAATCAA	AAATCTGATA_A_CCCAAATCAA	GGC	G	GGT	G	-		HTH-type transcriptional regulator IdnR	HTH-type transcriptional regulator IdnR
4740610	4740613	3	T	C	TCACCCGAAC_T_GCTACCGAGA	TCACCCGAAC_C_GCTACCGAGA	AGT	S	GGT	G	-		putative SAM-dependent methyltransferase	putative SAM-dependent methyltransferase
4745888	4745891	3	C	T	TCCCTCTTTA_C_AAATGCTATA	TCCCTCTTTA_T_AAATGCTATA						intergenic
4748163	4748166	3	A	C	GTCTAAAAAA_A_CCATTGATGT	GTCTAAAAAA_C_CCATTGATGT	AAA	K	AAC	N	+		conserved hypothetical protein	hypothetical protein
4754372	4754375	3	G	A	ATTGCCCGGC_G_CGCTGAGCTG	ATTGCCCGGC_A_CGCTGAGCTG	GCG	A	GTG	V	-		transporter, major facilitator family	transporter, major facilitator family
4759252	4759255	3	G	C	TTAGTTACTG_G_TTGCGCTAAT	TTAGTTACTG_C_TTGCGCTAAT						intergenic
4760102	4760105	3	T	C	CCCCGGTGCC_T_TATAAAACCG	CCCCGGTGCC_C_TATAAAACCG	CCT	P	CCC	P	+		aldehyde dehydrogenase (NAD) family protein	aldehyde dehydrogenase (NAD) family protein
4763787	4763790	3	C	T	TTTGCTTTTG_C_CTTCCATCTT	TTTGCTTTTG_T_CTTCCATCTT	GGC	G	GAC	D	-		HsdR; Type I restriction-modification system subunit R	Type I restriction-modification system subunit R
4769541	4769544	3	G	A	GATCGGTACG_G_CGTTCAGGTA	GATCGGTACG_A_CGTTCAGGTA						intergenic
4775113	4775116	3	C	T	TTCCAACAAT_C_CAGGTATAAT	TTCCAACAAT_T_CAGGTATAAT	ATC	I	ATT	I	+		hypothetical protein	hypothetical protein
4782012	4782015	3	T	C	AAAGCGGCAC_T_GGGAAAAGTT	AAAGCGGCAC_C_GGGAAAAGTT	ACT	T	ACC	T	+		sigma-54 interaction domain protein	sigma-54 interaction domain protein
4835100	4835103	3	T	C	CATTAATAAC_T_GCCCTTGTTT	CATTAATAAC_C_GCCCTTGTTT	CAG	Q	CGG	R	-		outer membrane usher protein SfmD	Outer membrane fimbrial usher protein
4836404	4836407	3	T	C	CAGCGAAGTT_T_TGTTGCGCGG	CAGCGAAGTT_C_TGTTGCGCGG	CAA	Q	CAG	Q	-		outer membrane usher protein SfmD	Outer membrane fimbrial usher protein
4841983	4841986	3	G	T	AAGAACAGGA_G_CTATTTTAAA	AAGAACAGGA_T_CTATTTTAAA						intergenic
