# Supplementary material for: Genomic Comparison of the Closely-Related Salmonella enterica Serovars Enteritidis, Dublin and Gallinarum
Source: PLoS One. 2015 Jun 3;10(6):e0126883. doi: 10.1371/journal.pone.0126883 (PMC4454671; doi:10.1371/journal.pone.0126883)
Supplement: S8 Table — (CSV) [file pone.0126883.s008.csv]

Supplementary Table 8. Indels >1 bp between Gallinarum 287/91 and Pullorum RKS5078.
Gal Indel Position (bp #)	Pul Indel Position (bp #)	Relative Distance (# of bp)	Indel in:	Indel Size (bp)	Gal locus tag or intergenic	Gal Gene Name	Gal Product Name/Comment	Pul locus tag or intergenic	Pul Gene Name	Pul Product Name/Comment
17944	18054	110	Gallinarum	4	SG0018		putative chitinase (pseudogene)	SPUL_0019		putative chitinase
61020	61132	112	Gallinarum	3	SG0055	citB	transcriptional regulatory protein Citb	SPUL_0056		transcriptional regulatory protein Citb
64730	64845	115	Gallinarum	3	Intergenic			Intergenic
64740	64858	118	Pullorum	3	Intergenic			Intergenic
64984	65099	115	Pullorum	4	SG0058		oxaloacetate decarboxylase alpha chain	SPUL_0059		oxaloacetate decarboxylase alpha chain
67141	67253	112	Gallinarum	2	SG0061		citrate-sodium symporter	SPUL_0061		citrate-sodium symporter
70325	70439	114	Pullorum	76	SG0064	citE2	citrate lyase beta chain	Intergenic
211401	211440	39	Gallinarum	11	Intergenic			SPUL_0194	yadI	putative PTS system IIA component
221454	221504	50	Pullorum	24	SG0193	hrpB	ATP-dependent helicase HrpB	SPUL_0205	hrpB	ATP-dependent helicase HrpB
296618	2725978	2429360	Pullorum	135	Intergenic			Intergenic
296651	2725947	2429296	Pullorum	3	Intergenic			Intergenic
328787	2693804	2365017	Gallinarum	6	SG0292		hypothetical protein	SPUL_2689		hypothetical protein
343052	2679511	2336459	Gallinarum	29	SG0310	safC	salmonella atypical fimbria outer membrane usher	SPUL_2674	safC	atypical fimbria outer membrane usher
401698	2620980	2219282	Pullorum	114	SG0368	mod	type III restriction-modification system enzyme	Intergenic
404410	2618345	2213935	Pullorum	77	SG0370	res	type III restriction-modification system enzyme	Intergenic
484107	2538692	2054585	Pullorum	46	SG0444	thiJ	4-methyl-5(b-hydroxyethyl)-thiazole	SPUL_2534	thiJ	4-methyl-5(b-hydroxyethyl)-thiazole
509267	2513531	2004264	Gallinarum	2	SG0465	ybaW	conserved hypothetical protein	SPUL_2511		hypothetical protein
540711	2482085	1941374	Gallinarum	2	Intergenic			Intergenic
546608	2476163	1929555	Gallinarum	25	SG0501	aes	acetyl esterase	Intergenic
620556	2402286	1781730	Pullorum	72	Intergenic			Intergenic
669313	2353538	1684225	Pullorum	9	SG0619	ybdR	hypothetical zinc-dependant alcohol	SPUL_2349	ybdR	putative zinc-dependent alcohol dehydrogenase
771467	2251449	1479982	Pullorum	69	SG0710	ybgL	conserved hypothetical protein	SPUL_2247		hypothetical protein
792638	2230274	1437636	Gallinarum	3	SG0730	tolA	TolA protein	SPUL_2224	tolA	TolA protein
793050	2229998	1436948	Pullorum	135	SG0730	tolA	tolA protein	SPUL_2224	tolA	tolA protein
796572	2226371	1429799	Gallinarum	104	Intergenic			Intergenic
796671	2226221	1429550	Gallinarum	99	Intergenic			Intergenic
796723	2226371	1429648	Pullorum	46	Intergenic			Intergenic
796968	2226112	1429144	Gallinarum	44	Intergenic			Intergenic
797001	2226221	1429220	Pullorum	230	Intergenic			Intergenic
797085	2226112	1429027	Pullorum	72	Intergenic			Intergenic
807070	2216077	1409007	Gallinarum	3	SG0744	oadG2	oxaloacetate decarboxylase gamma chain	Intergenic
807084	2216060	1408976	Gallinarum	3	SG0744	oadG2	oxaloacetate decarboxylase gamma chain	Intergenic
810205	2212911	1402706	Gallinarum	27	SG0746	oadB2	oxaloacetate decarboxylase beta chain	SPUL_2208		oxaloacetate decarboxylase beta chain
885599	2139485	1253886	Pullorum	1970	SG0821	ybiT	ABC transport protein ATP-binding component	SPUL_2132	ybiT	ABC transporter ATP-binding protein
952770	2072308	1119538	Gallinarum	4	SG0884	ybjY	putative exported protein (pseudogene)	SPUL_2064		hypothetical protein
978427	2046639	1068212	Gallinarum	12	SG0907	dmsA	anaerobic dimethyl sulfoxide reductase chain A	Intergenic
1055693	1969384	913691	Pullorum	10	SG0966	mgsA	methylglyoxal synthase	SPUL_1979	mgsA	methylglyoxal synthase
1114980	1910103	795123	Pullorum	9	SG1030		putative membrane protein	SPUL_1917		hypothetical protein
1122402	1902753	780351	Pullorum	72	SG1034		putative clpB-protease	SPUL_1913		putative clpB-protease
1124976	1900188	775212	Pullorum	9	SG1035		putative membrane protein	SPUL_1912		hypothetical protein
1158935	1866225	707290	Gallinarum	5	Intergenic			SPUL_1877		hypothetical protein
1175618	1849537	673919	Gallinarum	6	SG1086	fliF	flagellar basal-body M-ring protein	SPUL_1857	fliF	flagellar basal-body M-ring protein
1200978	1824175	623197	Gallinarum	2	SG1116	tyrP	tyrosine-specific transport protein	Intergenic
1216488	1808662	592174	Gallinarum	2	SG1132	tar	methyl-accepting chemotaxis protein II	SPUL_1804	cheM	methyl-accepting chemotaxis protein II
1304993	1719923	414930	Gallinarum	231	SG1231		phage tail fibre protein	SPUL_1707		hypothetical protein
1405866	1619048	213182	Gallinarum	2	SG1340	hemA	Glutamyl-tRNA reductase	SPUL_1589	hemA	Glutamyl-tRNA reductase
1415858	1609054	193196	Gallinarum	2	SG1351	narX	nitrate/nitrite sensor protein NarX	Intergenic
1426821	1598089	171268	Gallinarum	2	SG1357		tRNA-Tyr	SPUL_1571		putative secreted protein
1427557	1597301	169744	Gallinarum	52	Intergenic			Intergenic
1427836	1597301	169465	Pullorum	226	Intergenic			Intergenic
1439297	1585777	146480	Gallinarum	10	Intergenic			Intergenic
1508707	1516406	7699	Pullorum	37	Intergenic			Intergenic
1508899	1516206	7307	Gallinarum	7	SG1438		putative oxidoreductase	Intergenic
1522075	1513251	8824	Pullorum	10220
1523097	1512226	10871	Gallinarum	2	SG1454	ynaI	putative membrane protein	Intergenic
1588356	1447350	141006	Pullorum	382	Intergenic			Intergenic
1596858	1438874	157984	Pullorum	27	SG1526	ydcW	putative aldehyde dehydrogenase	SPUL_1408	ydcW	putative aldehyde dehydrogenase
1602342	1432632	169710	Gallinarum	757	Intergenic			SPUL_1405	srfB	putative virulence effector protein
1603130	1432622	170508	Gallinarum	2	SG1529A	srfB	putative virulence effector protein	SPUL_1405	srfB	putative virulence effector protein
1603163	1432584	170579	Gallinarum	5	SG1529A	srfB	putative virulence effector protein	SPUL_1405	srfB	putative virulence effector protein
1603188	1432565	170623	Pullorum	5	SG1529A	srfB	putative virulence effector protein	SPUL_1405	srfB	putative virulence effector protein
1603216	1432542	170674	Pullorum	5	SG1529	srfB	putative virulence effector protein	SPUL_1405	srfB	putative virulence effector protein
1603880	1432632	171248	Pullorum	780	SG1532	srfA	putative virulence effector protein	SPUL_1405	srfB	putative virulence effector protein
1636095	1399654	236441	Gallinarum	9	SG1560	adhP	alcohol dehydrogenase	SPUL_1375	adhP	alcohol dehydrogenase
1643169	1392592	250577	Pullorum	11	SG1567		putative hydrolase	Intergenic
1666443	1369332	297111	Pullorum	12	SG1592		putative membrane protein	Intergenic
1672063	1363708	308355	Gallinarum	2	SG1598	marC	putative membrane protein	SPUL_1339		hypothetical protein
1709196	1325243	383953	Gallinarum	1333	Intergenic			SPUL_1296		hypothetical protein
1718686	1315747	402939	Gallinarum	6	SG1644	ompN	outer membrane protein	SPUL_1287	ompN	outer membrane protein
1737228	1297112	440116	Gallinarum	93	SG1661	rnfC	putative electron transport complex protein	SPUL_1272	rnfC	Electron transport complex protein
1737415	1297112	440303	Pullorum	93	SG1661	rnfC	putative electron transport complex protein	SPUL_1272	rnfC	Electron transport complex protein
1836242	1198188	638054	Gallinarum	3	SG1764	ydiS	putative electron transfer flavoprotein-qui	Intergenic
1844840	1189583	655257	Gallinarum	8	Intergenic			SPUL_1161		hypothetical protein
1845619	1188793	656826	Gallinarum	11	Intergenic			Intergenic
1888318	1146105	742213	Pullorum	10	SG1816		putative exported protein	SPUL_1114		hypothetical protein
1905753	1128667	777086	Gallinarum	2	SG1832		putative oxidoreductase	Intergenic
1910563	1123915	786648	Pullorum	57	SG1838		putative oxidoreductase	SPUL_1092		putative oxidoreductase
1933640	1100843	832797	Pullorum	6	SG1871		putative cytochrome	Intergenic
1943742	1090738	853004	Gallinarum	3	Intergenic			SPUL_1044		hypothetical protein
1975241	1059217	916024	Gallinarum	23	SG1909	ycfJ	putative lipoprotein (pseudogene)	SPUL_1013	ycfJ	putative secreted protein
1982010	1052460	929550	Pullorum	11	SG1918	fhuE	outer-membrane receptor for Fe(iii)-coprogen,	Intergenic
2046057	988408	1057649	Gallinarum	2	Intergenic			Intergenic
2046136	988408	1057728	Pullorum	76	Intergenic			Intergenic
2071072	963513	1107559	Pullorum	46	Intergenic			Intergenic
2079784	954804	1124980	Pullorum	5	SG2028		hypothetical protein	Intergenic
2088604	945994	1142610	Pullorum	10	Intergenic			Intergenic
2106048	928540	1177508	Gallinarum	6	SG2060	cibB	Cobalamin biosynthesis protein	SPUL_0866	cibB	Cobalamin biosynthesis protein
2120067	914484	1205583	Gallinarum	37	SG2079	pduO	propanediol utilization protein (pseudogene)	SPUL_0850	pduO	propanediol utilization protein
2166562	867995	1298567	Pullorum	5	Intergenic			Intergenic
2190992	843562	1347430	Gallinarum	2	SG2144	wcaD	colanic acid polymerase	Intergenic
2227531	807021	1420510	Gallinarum	3	SG2170		conserved hypothetical protein	SPUL_0756		hypothetical protein
2247216	787334	1459882	Gallinarum	2	SG2191		putative lipoprotein (pseudogene)	SPUL_0734		putative lipoprotein
2307434	727174	1580260	Pullorum	58	SG2251	yeiU	putative membrane protein	Intergenic
2327361	707007	1620354	Gallinarum	240	SG2268	sspH2	secreted effector protein (pseudogene)	Intergenic
2331972	702479	1629493	Pullorum	84	SG2274	narP	nitrate/nitrite response regulator protein NarP	SPUL_0645	narP	nitrate/nitrite response regulator protein NarP
2332994	701551	1631443	Pullorum	95	SG2275		cytochrome c-type biogenesis protein H1	Intergenic
2333104	701450	1631654	Pullorum	9	SG2275		cytochrome c-type biogenesis protein H1	Intergenic
2338445	696448	1641997	Pullorum	339	SG2282	ccmA	cytochrome C biogenesis ATP-binding export	SPUL_0637		cytochrome C biogenesis ATP-binding export
2382823	652076	1730747	Pullorum	4	SG2318	yfaV	putative transport protein	Intergenic
2457704	577173	1880531	Gallinarum	20	Intergenic			Intergenic
2546644	488224	2058420	Gallinarum	6	SG2477	ucpA	putative oxidoreductase	SPUL_0435	ucpA	putative oxidoreductase
2620282	414619	2205663	Pullorum	35	SG2545	shdA	host colonisation factor (pseudogene)	SPUL_0367	shdA	host colonisation factor (ShdA)
2623003	412170	2210833	Pullorum	273	SG2545	shdA	host colonisation factor (pseudogene)	SPUL_0367	shdA	host colonisation factor (ShdA)
2623670	411563	2212107	Pullorum	60	SG2545	shdA	host colonisation factor (pseudogene)	SPUL_0367	shdA	host colonisation factor (ShdA)
2628599	406627	2221972	Gallinarum	6	SG2547	ratB	putative outer membrane protein (pseudogene)	Intergenic
2637073	398958	2238115	Pullorum	804	SG2549	ratA	putative exported protein (RatA)	SPUL_0365	ratA	putative exported protein (RatA)
2688577	347448	2341129	Gallinarum	3	SG2594	cadC	transcriptional activator cadC	SPUL_0317	cadC	transcriptional activator CadC
2739356	296664	2442692	Gallinarum	5	Intergenic			Intergenic
2739429	296579	2442850	Gallinarum	12	Intergenic			Intergenic
2748564	2735046	13518	Gallinarum	6	SG2641	yfiH	conserved hypothetical protein	SPUL_2729		hypothetical protein
2773069	2759557	13512	Gallinarum	15	SG2666		large repetitive protein (pseudogene)	Intergenic
2775030	2761533	13497	Gallinarum	2	SG2666		large repetitive protein (pseudogene)	Intergenic
2779221	2765726	13495	Gallinarum	2	SG2666		large repetitive protein (pseudogene)	Intergenic
2817207	2803720	13487	Pullorum	96	SG2697	gabD	succinate-semialdehyde dehydrogenase	SPUL_2785	gabD	succinate-semialdehyde dehydrogenase
2818568	2804985	13583	Gallinarum	4	SG2698	gabT	4-aminobutyrate aminotransferase	Intergenic
2828013	2814434	13579	Gallinarum	3	SG2713	nrdI	conserved hypothetical protein.	SPUL_2803		hypothetical protein
2860897	2847328	13569	Gallinarum	6	SG2743		putative flavoprotein	SPUL_2834		putative flavoprotein
2870670	2857106	13564	Gallinarum	24	SG2752	hycE	formate hydrogenlyase subunit 5	SPUL_2844	hycE	formate hydrogenlyase subunit 5
2952207	2938668	13539	Gallinarum	6	Intergenic			Intergenic
2952217	2938684	13533	Pullorum	7	Intergenic			Intergenic
2952266	2938727	13539	Gallinarum	5	Intergenic			Intergenic
2952270	2938736	13534	Pullorum	4	Intergenic			Intergenic
2962267	2948728	13539	Pullorum	9	SG2848	sopD	possible secreted protein	SPUL_2944	sopD	putative secreted protein
2968539	2954991	13548	Pullorum	61	Intergenic			Intergenic
2968785	2955176	13609	Pullorum	184	Intergenic			Intergenic
3044203	3030415	13788	Gallinarum	26	Intergenic			Intergenic
3054923	3041161	13762	Gallinarum	5	SG2925	araE	arabinose-proton symporter	SPUL_3028	araE	arabinose-proton symporter
3071648	3057891	13757	Pullorum	141	SG2941	ygfX	conserved hypothetical protein	SPUL_3046		hypothetical protein
3114627	3100729	13898	Gallinarum	24	SG2981	speA	Biosynthetic arginine decarboxylase	SPUL_3089	speA	Biosynthetic arginine decarboxylase
3270198	3256329	13869	Gallinarum	14	Intergenic			Intergenic
3380838	3366985	13853	Gallinarum	3	SG3243		oxaloacetate decarboxylase gamma chain (ec	SPUL_3363		oxaloacetate decarboxylase gamma chain
3381501	3367651	13850	Pullorum	15	SG3244		tartrate dehydratase	SPUL_3364		tartrate dehydratase
3397309	3383445	13864	Pullorum	747	SG3259	yhdP	possible exported protein	SPUL_3379	yhdP	putative exported protein
3543351	3666474	123123	Pullorum	9	SG3389	fdoI	formate dehydrogenase-O gamma subunit	SPUL_3634	fdoI	formate dehydrogenase-O gamma subunit
3553371	3676485	123114	Pullorum	423	SG3403	yihT	putative aldolase	SPUL_3650	yihT	putative aldolase
3559232	3681923	122691	Gallinarum	7	SG3407	yihP	putative membrane permease	SPUL_3654	yihP	putative membrane permease
3585128	3707825	122697	Pullorum	137	Intergenic			Intergenic
3609075	3435053	174022	Gallinarum	47	SG3449		conserved hypothetical protein (pseudogene)	SPUL_3428		hypothetical protein
3625272	3451297	173975	Pullorum	107	Intergenic			Intergenic
3632054	3457973	174081	Pullorum	131	Intergenic			Intergenic
3632185	3457973	174212	Gallinarum	291	Intergenic			Intergenic
3638226	3464309	173917	Gallinarum	16	Intergenic			Intergenic
3685059	3511158	173901	Gallinarum	30	SG3511	hemX	conserved hypothetical protein	SPUL_3493		hypothetical protein
3722987	3549115	173872	Pullorum	135	Intergenic			Intergenic
3726567	3711267	15300	Pullorum	3	Intergenic			Intergenic
3726594	3711291	15303	Pullorum	291	Intergenic			Intergenic
3726885	3711291	15594	Gallinarum	131	Intergenic			Intergenic
3773202	3757744	15458	Gallinarum	21	SG3586	yidZ	putative LysR-family transcriptional regulator	SPUL_3722	yidZ	putative LysR-family transcriptional regulator
3798575	3783139	15436	Gallinarum	18	SG3608	torT	Solute binding receptor protein	Intergenic
3798775	3783357	15418	Pullorum	3666	SG3608	torT	Solute binding receptor protein	Intergenic
3811275	3792192	19083	Pullorum	95	SG3621	ccmH	cytochrome c-type biogenesis protein H1	Intergenic
3816610	3797432	19178	Gallinarum	8	SG3626		putative membrane transport protein	SPUL_3760		hypothetical protein
3837427	3818258	19169	Gallinarum	12	SG3648	uhpT	hexosephosphate transport protein	SPUL_3780	uhpT	hexosephosphate transport protein
3852446	3833290	19156	Gallinarum	8	Intergenic			SPUL_3797		hypothetical protein
3861965	3842818	19147	Pullorum	108	SG3671	misL	putative autotransported protein (MisL)	SPUL_3806	misL	putative autotransported protein (MisL)
3934574	3915321	19253	Pullorum	273	SG3739		putative exported protein	SPUL_3873		hypothetical protein
3961201	3941675	19526	Gallinarum	6	SG3763	yiaK	putative carboxylic acid dehydrogenase	SPUL_3897	yiaK	putative carboxylic acid dehydrogenase
3965744	3946224	19520	Gallinarum	16	SG3767	malS	alpha-amylase (pseudogene)	SPUL_3901	malS	alpha-amylase
3983891	3964387	19504	Pullorum	12	SG3787	yiaE	putative 2-hydroxyacid dehydrogenase	SPUL_3921	yiaE	putative 2-hydroxyacid dehydrogenase
3989217	3969701	19516	Gallinarum	2	Intergenic			Intergenic
3997566	3978052	19514	Gallinarum	2	SG3800		putative lacI-family transcriptional regulator	SPUL_3933		putative lacI-family transcriptional regulator
4005523	3986011	19512	Gallinarum	11	Intergenic			SPUL_3941	dppD	dipeptide transport ATP-binding protein DppD
4134847	4115346	19501	Pullorum	114	Intergenic			Intergenic
4139601	4119985	19616	Pullorum	87	SG3923	malT	MalT regulatory protein	SPUL_4064	malT	MalT regulatory protein
4185207	4165506	19701	Gallinarum	7	SG3959	bigA	putative surface-exposed virulence protein	SPUL_4102	bigA	putative surface-exposed virulence protein BigA
4186275	4166582	19693	Pullorum	123	SG3959	bigA	putative surface-exposed virulence protein	SPUL_4102	bigA	putative surface-exposed virulence protein BigA
4246343	4226531	19812	Pullorum	131	Intergenic			Intergenic
4246474	4226531	19943	Gallinarum	291	Intergenic			Intergenic
4246498	4226846	19652	Gallinarum	3	Intergenic			Intergenic
4338827	4319178	19649	Gallinarum	6	SG4107	yjcC	putative exported protein (pseudogene)	SPUL_4256		hypothetical protein
4379806	4360165	19641	Pullorum	53	SG4144	melB	melibiose carrier protein	Intergenic
4388935	4369242	19693	Pullorum	161	SG4150	dmsA2	anaerobic dimethyl sulfoxide reductase chain A	Intergenic
4453593	4433738	19855	Gallinarum	20	SG4218	aidB	probable acyl Co-A dehydrogenase (pseudogene)	SPUL_4367	aidB	putative acyl Co-A dehydrogenase
4458364	4438529	19835	Pullorum	3	Intergenic			Intergenic
4488135	4468297	19838	Gallinarum	3	SG4257		putative sugar transporter	SPUL_4404		putative sugar transporter
4499698	4479863	19835	Gallinarum	3	SG4270		hypothetical protein	SPUL_4418		hypothetical protein
4505269	4485437	19832	Gallinarum	2	SG4276	nrdG	anaerobic ribonucleoside-triphosphate reductase	Intergenic
4505278	4485448	19830	Gallinarum	2	SG4276	nrdG	anaerobic ribonucleoside-triphosphate reductase	Intergenic
4524101	4504273	19828	Gallinarum	17	Intergenic			Intergenic
4539320	4519510	19810	Pullorum	862	SG4306	idnT	gnt-ii system l-idonate transporter (l-ido	Intergenic
4563953	4543282	20671	Gallinarum	25	SG4333		conserved hypothetical protein	SPUL_4490		hypothetical protein
4568333	4547687	20646	Gallinarum	5	Intergenic			Intergenic
4631417	4610777	20640	Gallinarum	7	SG4397		conserved hypothetical protein	Intergenic
4636914	4616281	20633	Gallinarum	10	Intergenic			Intergenic
