# Supplementary material for: Genomic Comparison of the Closely-Related Salmonella enterica Serovars Enteritidis, Dublin and Gallinarum
Source: PLoS One. 2015 Jun 3;10(6):e0126883. doi: 10.1371/journal.pone.0126883 (PMC4454671; doi:10.1371/journal.pone.0126883)
Supplement: S9 Table — (CSV) [file pone.0126883.s009.csv]

Supplementary Table 9. 1-bp Indels between Gallinarum 287/91 and Pullorum RKS5078.
Gal Indel Position (bp #)	Pul Indel Position (bp #)	Relative Distance (# of bp)	Indel in:	Gal locus tag or intergenic	Gal Gene Name	Gal Product Name/Comment	Pul locus tag or intergenic	Pul Gene Name	Pul Product Name/Comment
18597	18711	114	Pullorum	Intergenic			SPUL_0019		putative chitinase
52111	52224	113	Pullorum	Intergenic			Intergenic
64996	65107	111	Gallinarum	SG_0058		oxaloacetate decarboxylase alpha chain	SPUL_0059		oxaloacetate decarboxylase alpha chain
75457	75495	38	Pullorum	Intergenic			SPUL_0070		hypothetical protein
80042	80079	37	Pullorum	Intergenic			Intergenic
113306	113342	36	Gallinarum	SG_0099	polB	DNA polymerase II	Intergenic
136179	136216	37	Pullorum	SG_0117	ilvI	acetolactate synthase isozyme III large subunit	Intergenic
156849	156885	36	Gallinarum	SG_0135	lpxC	UDP-3-O-[3-hydroxymyristoyl] N-acetylglucosamine	Intergenic
163292	163329	37	Gallinarum	SG_0140		putative lysR-family transcriptional regulator	Intergenic
186718	186756	38	Gallinarum	SG_0159	yacH	putative exported protein	Intergenic
232143	232169	26	Pullorum	Intergenic			Intergenic
276133	276159	26	Pullorum	Intergenic			SPUL_0253		putative secreted chitinase
290937	290962	25	Gallinarum	Intergenic			SPUL_0269		hypothetical protein
290955	290981	26	Gallinarum	Intergenic			Intergenic
290970	290997	27	Gallinarum	Intergenic			Intergenic
296641	2725953	2429312	Gallinarum	Intergenic			Intergenic
336780	2685813	2349033	Pullorum	Intergenic			SPUL_2682		rhs core protein with extension
364314	2658251	2293937	Pullorum	Intergenic			SPUL_2652		hypothetical protein
384556	2638007	2253451	Gallinarum	SG_0353		exported protein	SPUL_2632		exported protein
404331	2618345	2214014	Gallinarum	SG_0370	res	type III restriction-modification system enzyme	Intergenic
424549	2598203	2173654	Gallinarum	SG_0385	yaiU	puative autotransporter/virulence factor	Intergenic
436222	2586532	2150310	Pullorum	SG_0397	yaiC	adrA protein	Intergenic
456500	2566252	2109752	Gallinarum	Intergenic			Intergenic
490528	2532272	2041744	Pullorum	SG_0449		putative exported protein	Intergenic
500864	2521937	2021073	Pullorum	Intergenic			Intergenic
557250	2465520	1908270	Gallinarum	SG_0509	copA	copper-transporting ATPase	Intergenic
573428	2449341	1875913	Gallinarum	SG_0525	ybbS	lysR-family transcriptional regulator	SPUL_2445	ybbS	putative lysR-family transcriptional regulator
584175	2438596	1854421	Pullorum	SG_0536	ybbY	putative permease protein	Intergenic
588651	2434118	1845467	Gallinarum	SG_0540	allD	ureidoglycolate dehydrogenase	Intergenic
588859	2433912	1845053	Pullorum	SG_0540	allD	ureidoglycolate dehydrogenase	Intergenic
616257	2406512	1790255	Gallinarum	Intergenic			Intergenic
631082	2391758	1760676	Gallinarum	SG_0587	ybdK	conserved hypothetical protein	SPUL_2384		hypothetical protein
657804	2365038	1707234	Pullorum	SG_0609	ybdN	conserved hypothetical protein	Intergenic
759050	2263799	1504749	Gallinarum	SG_0700	kdpD	sensor protein KdpD	Intergenic
763348	2259500	1496152	Gallinarum	SG_0703	kdpA	potassium-transporting ATPase A chain	Intergenic
763353	2259494	1496141	Gallinarum	SG_0703	kdpA	potassium-transporting ATPase A chain	Intergenic
766673	2256173	1489500	Gallinarum	Intergenic			Intergenic
790176	2232738	1442562	Gallinarum	Intergenic			SPUL_2228		hypothetical protein
790501	2232415	1441914	Pullorum	Intergenic			Intergenic
796640	2226351	1429711	Pullorum	Intergenic			Intergenic
796647	2226345	1429698	Pullorum	Intergenic			Intergenic
796928	2226196	1429268	Pullorum	Intergenic			Intergenic
796935	2226190	1429255	Pullorum	Intergenic			Intergenic
805061	2218090	1413029	Gallinarum	SG_0742		LysR-family transcriptional regulator	Intergenic
807059	2216091	1409032	Gallinarum	SG_0744	oadG2	oxaloacetate decarboxylase gamma chain	Intergenic
808581	2214562	1405981	Gallinarum	SG_0745	oadA2	oxaloacetate decarboxylase alpha chain	SPUL_2209		oxaloacetate decarboxylase alpha chain
821353	2201762	1380409	Gallinarum	Intergenic			SPUL_2198	modF	putative molybdenum transport ATP-binding
858754	2164360	1305606	Gallinarum	SG_0795	ybhS	putative inner membrane protein	Intergenic
873808	2149305	1275497	Gallinarum	SG_0808	glnH	glutamine-binding periplasmic protein precursor	SPUL_2144	glnH	glutamine-binding periplasmic protein precursor
905389	2119696	1214307	Pullorum	Intergenic			SPUL_2112		hypothetical protein
912605	2112478	1199873	Gallinarum	SG_0844	dacC	D-alanyl-D-alanine carboxypeptidase	Intergenic
933785	2091297	1157512	Gallinarum	SG_0866		probable sulfatase	Intergenic
963285	2061795	1098510	Pullorum	Intergenic			Intergenic
976474	2048604	1072130	Gallinarum	SG_0905	ycaJ	conserevd hypothetical protein	SPUL_2045		hypothetical protein
986908	2038157	1051249	Gallinarum	SG_0913		putative conserved hypothetical protein	Intergenic
1000927	2024137	1023210	Gallinarum	Intergenic			Intergenic
1006677	2018389	1011712	Pullorum	SG_0928	ycaQ	conserved hypothetical protein	Intergenic
1024426	2000641	976215	Pullorum	Intergenic			Intergenic
1057843	1967232	909389	Gallinarum	Intergenic			Intergenic
1083481	1941593	858112	Gallinarum	Intergenic			Intergenic
1106565	1918508	811943	Gallinarum	SG_1018		exported protein (pseudogene)	SPUL_1927		exported protein
1134454	1890711	756257	Pullorum	Intergenic			SPUL_1902		hypothetical protein
1146064	1879099	733035	Gallinarum	SG_1048		RHS-family protein	Intergenic
1147359	1877806	730447	Pullorum	Intergenic			Intergenic
1152958	1872208	719250	Pullorum	Intergenic			Intergenic
1163800	1861362	697562	Pullorum	Intergenic			Intergenic
1187577	1837580	650003	Pullorum	SG_1099	fliZ	regulatory protein (FliZ)	SPUL_1843	fliZ	regulatory protein (FliZ)
1199004	1826151	627147	Gallinarum	SG_1113		Conserved hypothetical protein (pseudogene)	SPUL_1827		hypothetical protein
1203772	1821380	617608	Gallinarum	SG_1120		Putative sugar phosphate isomerase	SPUL_1820		Putative sugar phosphate isomerase
1234065	1791084	557019	Gallinarum	SG_1150	yecD	putative hydrolase	Intergenic
1239759	1785389	545630	Gallinarum	SG_1156		putative membrane protein	SPUL_1780		hypothetical protein
1281782	1743368	461586	Pullorum	Intergenic			Intergenic
1282057	1743091	461034	Gallinarum	SG_1206		putative bacteriophage encoded virulence	SPUL_1733		putative bacteriophage encoded virulence
1291789	1733358	441569	Gallinarum	SG_1216		Putative Prophag Protein	Intergenic
1328078	1696837	368759	Gallinarum	Intergenic			Intergenic
1343265	1681652	338387	Pullorum	SG_1278		putative exported protein	Intergenic
1343729	1681186	337457	Gallinarum	Intergenic			Intergenic
1364675	1660242	295567	Pullorum	Intergenic			Intergenic
1410730	1614186	203456	Pullorum	SG_1346	chaA	putative calcium/proton antiporter	Intergenic
1414772	1610142	195370	Gallinarum	SG_1351	narX	nitrate/nitrite sensor protein NarX	Intergenic
1461275	1563798	102523	Gallinarum	SG_1392	trpE	anthranilate synthase component I	Intergenic
1490154	1534921	44767	Pullorum	SG_1417		hypothetical protein (pseudogene)	Intergenic
1490837	1534239	43402	Pullorum	Intergenic			Intergenic
1529958	1505364	24594	Gallinarum	Intergenic			Intergenic
1532945	1502379	30566	Pullorum	SG_1465		Putative multi-drug transporter	Intergenic
1535608	1499717	35891	Pullorum	Intergenic			SPUL_1467	nifJ	putative pyruvate-flavodoxin oxidoreductase
1551058	1484265	66793	Gallinarum	Intergenic			Intergenic
1588404	1447300	141104	Gallinarum	Intergenic			Intergenic
1625381	1410378	215003	Pullorum	Intergenic			SPUL_1385		hypothetical protein
1645215	1390547	254668	Pullorum	SG_1568		putative hydrolase (pseudogene)	SPUL_1367		putative hydrolase
1666165	1369598	296567	Pullorum	SG_1592		putative membrane protein	Intergenic
1666477	1369296	297181	Gallinarum	SG_1592		putative membrane protein	Intergenic
1675877	1359896	315981	Pullorum	SG_1603	ydeE	putative membrane protein	Intergenic
1697786	1337988	359798	Pullorum	SG_1625	ynfI	conserved hypothetical protein	Intergenic
1708817	1326955	381862	Gallinarum	SG_1636		putative exported protease (pseudogene)	Intergenic
1743782	1290650	453132	Gallinarum	SG_1668	pdxY	pyridoxamine kinase (ec 2.7.1.35) (pm kinase)	Intergenic
1796636	1237795	558841	Gallinarum	SG_1730	ttrS	putative histidine kinase, two component	Intergenic
1805008	1229425	575583	Pullorum	Intergenic			Intergenic
1818679	1215755	602924	Pullorum	Intergenic			Intergenic
1840614	1193818	646796	Pullorum	SG_1767	pps	phosphoenolpyruvate synthase	Intergenic
1897988	1136433	761555	Gallinarum	SG_1824		Putative metabolite transport protein	Intergenic
1902910	1131513	771397	Pullorum	SG_1830		putative oxidoreductase	Intergenic
1926706	1107770	818936	Gallinarum	SG_1863		putative membrane protein (pseudogene)	SPUL_1064		hypothetical protein
1934564	1099920	834644	Pullorum	SG_1872		hypothetical protein	Intergenic
1936412	1098070	838342	Gallinarum	Intergenic			SPUL_1053		hypothetical protein
1940788	1093696	847092	Pullorum	Intergenic			Intergenic
1958151	1076328	881823	Gallinarum	Intergenic			Intergenic
1961365	1073116	888249	Pullorum	SG_1897	sifA	putative virulence determinant	Intergenic
1961774	1072708	889066	Pullorum	Intergenic			SPUL_1026		hypothetical protein
2016612	1017859	998753	Pullorum	Intergenic			Intergenic
2017815	1016654	1001161	Gallinarum	SG_1954	yceH	conserved hypothetical protein	SPUL_0968		hypothetical protein
2026012	1008456	1017556	Gallinarum	SG_1965	yceI	putative exported protein	Intergenic
2038433	996034	1042399	Gallinarum	Intergenic			Intergenic
2046310	988230	1058080	Gallinarum	Intergenic			Intergenic
2060573	973966	1086607	Gallinarum	Intergenic			Intergenic
2063375	971163	1092212	Gallinarum	SG_2007		conserved hypothetical protein (pseudogene)	SPUL_0916		hypothetical protein
2074232	960351	1113881	Gallinarum	Intergenic			Intergenic
2074771	959811	1114960	Gallinarum	SG_2020		putative membrane protein	Intergenic
2089157	945439	1143718	Gallinarum	SG_2038	yeeO	tRNA-Asn	Intergenic
2096233	938362	1157871	Gallinarum	SG_2044	cbiO	putative cobalt transport ATP-binding protein	SPUL_0880	cbiO	putative cobalt transport ATP-binding protein
2105522	929072	1176450	Gallinarum	SG_2058	cbiC	precorrin-8X methylmutase (pseudogene)	SPUL_0867	cbiC	precorrin-8X methylmutase
2197148	837408	1359740	Pullorum	SG_2150	wza	putative polysaccharide export protein	SPUL_0779	wza	putative polysaccharide export protein
2230204	804347	1425857	Gallinarum	SG_2174	fbaB	fructose-bisphosphate aldolase class I	Intergenic
2237972	796581	1441391	Pullorum	SG_2182	pegD	putative exported protein	Intergenic
2239942	794612	1445330	Pullorum	Intergenic			SPUL_0741	pegC	putative outer membrane usher protein
2242812	791740	1451072	Gallinarum	Intergenic			Intergenic
2294776	739773	1555003	Gallinarum	Intergenic			Intergenic
2304291	730257	1574034	Gallinarum	Intergenic			Intergenic
2304719	729831	1574888	Pullorum	Intergenic			Intergenic
2326452	708157	1618295	Pullorum	SG_2268	sspH2	secreted effector protein (pseudogene)	Intergenic
2328824	705543	1623281	Gallinarum	SG_2270		phage protein (remnant)	Intergenic
2329968	704398	1625570	Gallinarum	Intergenic			SPUL_0650		hypothetical protein
2332696	701753	1630943	Gallinarum	SG_2275		cytochrome c-type biogenesis protein H1	Intergenic
2351817	683077	1668740	Pullorum	Intergenic			Intergenic
2355934	678961	1676973	Pullorum	SG_2298	rcsC	sensor protein RcsC	SPUL_0620	rcsC	sensor protein RcsC
2362411	672485	1689926	Pullorum	SG_2300		putative MR-MLE-family protein	Intergenic
2364070	670824	1693246	Gallinarum	SG_2301		putative transmembrane transport protein	Intergenic
2387214	647686	1739528	Pullorum	SG_2322	yfaZ	conserved hypothetical protein (pseudogene)	SPUL_0597		hypothetical protein
2404615	630286	1774329	Pullorum	SG_2342	elaC	Ribonuclease Z	Intergenic
2424508	610391	1814117	Gallinarum	Intergenic			Intergenic
2437170	597728	1839442	Gallinarum	SG_2368	yfcC	putative membrane protein	Intergenic
2440709	594188	1846521	Gallinarum	SG_2371		putative membrane protein	Intergenic
2464061	570815	1893246	Gallinarum	SG_2396	accD	acetyl-CoA carboxylase beta subunit	Intergenic
2486430	548448	1937982	Pullorum	Intergenic			SPUL_0495	yfcY	putative 3-ketoacyl-CoA thiolase
2514424	520452	1993972	Gallinarum	SG_2444	mntH	manganese transport protein MntH	Intergenic
2514530	520345	1994185	Gallinarum	SG_2444	mntH	manganese transport protein MntH	Intergenic
2517900	516974	2000926	Gallinarum	SG_2446	yfeA	tRNA-Ala	SPUL_0467		hypothetical protein
2554595	480272	2074323	Gallinarum	SG_2487	eutL	ethanolamine utilization protein EutL	SPUL_0424	eutL	ethanolamine utilization protein EutL
2554597	480269	2074328	Gallinarum	SG_2487	eutL	ethanolamine utilization protein EutL	SPUL_0424	eutL	ethanolamine utilization protein EutL
2561704	473161	2088543	Gallinarum	SG_2493	eutJ	putative ethanolamine utilization protein EutJ	Intergenic
2573804	461063	2112741	Pullorum	SG_2505		hypothetical protein	Intergenic
2603553	431312	2172241	Gallinarum	Intergenic			Intergenic
2604612	430252	2174360	Gallinarum	Intergenic			Intergenic
2612037	422829	2189208	Pullorum	SG_2535		putative membrane protein	Intergenic
2620245	414619	2205626	Gallinarum	SG_2545	shdA	host colonisation factor (pseudogene)	SPUL_0367	shdA	host colonisation factor (ShdA)
2679737	356292	2323445	Gallinarum	SG_2585	asrB	anaerobic sulfite reductase subunit B	SPUL_0326	asrB	anaerobic sulfite reductase subunit B
2681082	354946	2326136	Gallinarum	SG_2587		putative inner membrane protein (pseudogene)	SPUL_0324		putative inner membrane protein
2710910	325114	2385796	Gallinarum	SG_2610		putative oxidoreductase	SPUL_0300		putative oxidoreductase
2720877	315149	2405728	Pullorum	SG_2622	rseB	sigma-E factor regulatory protein RseB	SPUL_0288	rseB	sigma-E factor regulatory protein RseB
2723432	312592	2410840	Gallinarum	Intergenic			Intergenic
2732012	304014	2427998	Pullorum	SG_2633	trxC	thioredoxin 2	Intergenic
2744849	2731329	13520	Gallinarum	Intergenic			Intergenic
2744865	2731346	13519	Gallinarum	Intergenic			Intergenic
2744882	2731364	13518	Gallinarum	Intergenic			Intergenic
2745043	2731526	13517	Pullorum	Intergenic			Intergenic
2785450	2771957	13493	Gallinarum	SG_2669		putative type I secretion protein, ATP-binding	SPUL_2758		putative type I secretion protein, ATP-binding
2789300	2775808	13492	Gallinarum	Intergenic			Intergenic
2801834	2788343	13491	Gallinarum	Intergenic			Intergenic
2807409	2793919	13490	Gallinarum	SG_2688	nxiA	nickel transporter	SPUL_2776	nxiA	putative cation transporter
2810103	2796614	13489	Gallinarum	SG_2690	tctD	transcriptional regulator	SPUL_2778	tctD	transcriptional regulator
2810938	2797450	13488	Gallinarum	SG_2691		putative exported protein	Intergenic
2839202	2825626	13576	Gallinarum	SG_2723	emrB	MFS-family multidrug resistance protein	Intergenic
2841799	2828224	13575	Gallinarum	Intergenic			Intergenic
2841980	2828406	13574	Gallinarum	Intergenic			Intergenic
2844818	2831245	13573	Gallinarum	SG_2728	yqaB	tRNA-Ser	SPUL_2819		hypothetical protein
2852473	2838901	13572	Gallinarum	SG_2734	mltB	membrane-bound lytic transglycosylase B	SPUL_2825	mltB	membrane-bound lytic transglycosylase B
2852483	2838912	13571	Gallinarum	SG_2734	mltB	membrane-bound lytic transglycosylase B	SPUL_2825	mltB	membrane-bound lytic transglycosylase B
2853994	2840424	13570	Gallinarum	SG_2735	srlA	PTS system, glucitol/sorbitol-specific IIBC	Intergenic
2864757	2851194	13563	Pullorum	SG_2745	hypF	hydrogenase maturation protein	Intergenic
2885395	2871855	13540	Pullorum	SG_2768	avrA	pathogenicity island membrane protein	SPUL_2862	avrA	pathogenicity island membrane protein
2899265	2885724	13541	Gallinarum	SG_2782	sicP	chaperone (associated with virulence)	SPUL_2876	sicP	chaperone (associated with virulence)
2946339	2932799	13540	Gallinarum	SG_2833	ispD	2-C-methyl-D-erythritol 4-phosphate	Intergenic
2947702	2934163	13539	Gallinarum	SG_2835	ygbE	conserved hypothetical protein	Intergenic
2952160	2938622	13538	Pullorum	Intergenic			Intergenic
2952233	2938693	13540	Gallinarum	Intergenic			Intergenic
2952296	2938758	13538	Pullorum	Intergenic			Intergenic
2974534	2960741	13793	Pullorum	Intergenic			Intergenic
2974565	2960771	13794	Gallinarum	Intergenic			Intergenic
2981649	2967856	13793	Gallinarum	SG_2865		hypothetical protein	SPUL_2963		hypothetical protein
2985297	2971505	13792	Gallinarum	SG_2867	ygcA	putative RNA methyltransferase	Intergenic
2987402	2973611	13791	Gallinarum	SG_2868	barA	sensor protein	Intergenic
3042651	3028861	13790	Gallinarum	SG_2914	mutH	DNA mismatch repair protein mutH	Intergenic
3042804	3029015	13789	Gallinarum	SG_2914	mutH	DNA mismatch repair protein mutH	Intergenic
3049423	3035661	13762	Pullorum	Intergenic			Intergenic
3054613	3040850	13763	Gallinarum	SG_2924	ygeA	conserved hypothetical protein	Intergenic
3168791	3154917	13874	Gallinarum	SG_3033	gsp	glutathionylspermidine synthetase/amidase	SPUL_3145	gsp	glutathionylspermidine synthetase/amidase
3199353	3185480	13873	Gallinarum	SG_3068	ygiK	decarboxylate transporter	Intergenic
3213709	3199837	13872	Gallinarum	Intergenic			Intergenic
3263124	3249253	13871	Gallinarum	SG_3127	yqjK	conserved hypothetical protein	SPUL_3244		hypothetical protein
3263527	3249657	13870	Gallinarum	SG_3128	yqjF	putative membrane protein	Intergenic
3371163	3357308	13855	Gallinarum	SG_3233		conserved hypothetical protein	Intergenic
3372815	3358961	13854	Gallinarum	SG_3236	yhcM	putative ATP/GTP-binding protein	Intergenic
3388515	3374650	13865	Gallinarum	Intergenic			Intergenic
3414103	3399492	14611	Gallinarum	Intergenic			Intergenic
3422637	3408027	14610	Gallinarum	SG_3282	acrF	acriflavin resistance protein F (pseudogene)	SPUL_3402	acrF	acriflavin resistance protein F
3467874	3590990	123116	Gallinarum	SG_3314		serine hydroxymethyltransferase	SPUL_3555		hypothetical protein
3480428	3603545	123117	Gallinarum	Intergenic			Intergenic
3506520	3629638	123118	Gallinarum	SG_3351		conserved hypothetical protein	Intergenic
3506523	3629642	123119	Gallinarum	SG_3351		conserved hypothetical protein	Intergenic
3509356	3632476	123120	Gallinarum	SG_3354		putative carbohydrate kinase (pseudogene)	SPUL_3598		putative carbohydrate kinase
3526061	3649182	123121	Gallinarum	SG_3372	rhaR	L-rhamnose operon transcriptional activator	SPUL_3618	rhaR	L-rhamnose operon transcriptional activator
3542415	3665537	123122	Gallinarum	SG_3388	fdoH	formate dehydrogenase-O beta subunit	Intergenic
3577666	3700364	122698	Gallinarum	Intergenic			Intergenic
3577666	3700364	122698	Pullorum	Intergenic			Intergenic
3590611	3416581	174030	Gallinarum	Intergenic			Intergenic
3590627	3416598	174029	Gallinarum	Intergenic			Intergenic
3590644	3416616	174028	Gallinarum	Intergenic			SPUL_3406		hypothetical protein
3601607	3427586	174021	Pullorum	SG_3440	yjaD	conserved hypothetical protein	Intergenic
3628539	3454457	174082	Gallinarum	Intergenic			Intergenic
3628545	3454464	174081	Pullorum	Intergenic			Intergenic
3632016	3457934	174082	Pullorum	Intergenic			Intergenic
3632025	3457942	174083	Pullorum	Intergenic			Intergenic
3633934	3460013	173921	Gallinarum	Intergenic			Intergenic
3633950	3460030	173920	Gallinarum	Intergenic			Intergenic
3633967	3460048	173919	Gallinarum	Intergenic			Intergenic
3636036	3462118	173918	Gallinarum	SG_3466	trkH	trk system potassium uptake protein	Intergenic
3686619	3512748	173871	Pullorum	Intergenic			Intergenic
3718796	3544924	173872	Gallinarum	SG_3541	ilvG	acetolactate synthase large subunit	Intergenic
3719334	3545463	173871	Gallinarum	Intergenic			Intergenic
3722963	3549090	173873	Gallinarum	Intergenic			Intergenic
3726555	3711253	15302	Gallinarum	Intergenic			Intergenic
3726563	3711262	15301	Gallinarum	Intergenic			Intergenic
3728634	3713171	15463	Gallinarum	Intergenic			Intergenic
3728650	3713188	15462	Gallinarum	Intergenic			Intergenic
3728667	3713206	15461	Gallinarum	Intergenic			Intergenic
3730126	3714666	15460	Pullorum	SG_3546	yieO	putative transmembrane efflux protein	Intergenic
3736298	3720837	15461	Gallinarum	SG_3551	rbsA	high affinity ribose transport protein	Intergenic
3748232	3732772	15460	Gallinarum	SG_3561	atpI	ATP synthase protein I.	Intergenic
3763230	3747771	15459	Gallinarum	Intergenic			SPUL_3712		putative PTS system permease
3788111	3772674	15437	Gallinarum	SG_3599		putative MFS-family membrane transport protein	Intergenic
3804240	3785156	19084	Gallinarum	Intergenic			SPUL_3746		putative cytochrome c peroxidase
3816857	3797687	19170	Gallinarum	SG_3626		putative membrane transport protein	Intergenic
3840092	3820935	19157	Gallinarum	SG_3652	yicM	putative inner membrane transport protein	SPUL_3784	yicM	putative inner membrane transport protein
3860322	3841174	19148	Gallinarum	SG_3669	marT	putative transcriptional regulator (MarT)	SPUL_3804	marT	putative transcriptional regulator (MarT)
3864666	3845411	19255	Gallinarum	Intergenic			Intergenic
3865416	3846162	19254	Gallinarum	Intergenic			Intergenic
3869534	3850281	19253	Gallinarum	SG_3680		tRNA-Sec	SPUL_3812		hypothetical protein
3891078	3871826	19252	Pullorum	Intergenic			Intergenic
3906491	3887238	19253	Gallinarum	SG_3716	rfaZ	lipopolysaccharide core biosynthesis protein	SPUL_3849	rfaZ	lipopolysaccharide core biosynthesis protein
3930165	3910913	19252	Pullorum	Intergenic			SPUL_3872	lldP	L-lactate permease
3936095	3916569	19526	Pullorum	SG_3739		putative exported protein	Intergenic
3955780	3936253	19527	Gallinarum	Intergenic			SPUL_3891	lyxK	putative L-xylulose kinase
3991217	3971703	19514	Gallinarum	SG_3795	lpfC	outer membrane usher protein (LpfC)	Intergenic
3995028	3975515	19513	Pullorum	SG_3798	lpfE	fimbrial protein (LpfE)	Intergenic
4043108	4023607	19501	Gallinarum	Intergenic			Intergenic
4104622	4085122	19500	Pullorum	Intergenic			Intergenic
4135016	4115401	19615	Pullorum	Intergenic			Intergenic
4166450	4146747	19703	Gallinarum	SG_3943	yrfF	putative membrane protein	Intergenic
4177959	4158257	19702	Gallinarum	Intergenic			Intergenic
4180471	4160770	19701	Gallinarum	SG_3957	trpS	tryptophanyl-tRNA synthetase	Intergenic
4181476	4161776	19700	Pullorum	Intergenic			Intergenic
4185867	4166173	19694	Gallinarum	SG_3959	bigA	putative surface-exposed virulence protein	SPUL_4102	bigA	putative surface-exposed virulence protein BigA
4208595	4188779	19816	Gallinarum	SG_3981	kefB	glutathione-regulated potassium-efflux system	Intergenic
4208788	4188973	19815	Pullorum	Intergenic			Intergenic
4238308	4218492	19816	Gallinarum	Intergenic			SPUL_4173	sun	sun protein
4244560	4224745	19815	Gallinarum	Intergenic			SPUL_4184		hypothetical protein
4244578	4224764	19814	Gallinarum	Intergenic			Intergenic
4244593	4224780	19813	Gallinarum	Intergenic			Intergenic
4246502	4226853	19649	Pullorum	Intergenic			Intergenic
4246511	4226861	19650	Pullorum	Intergenic			Intergenic
4271263	4251612	19651	Pullorum	SG_4059		phage-related protein	Intergenic
4277059	4257407	19652	Gallinarum	Intergenic			Intergenic
4283499	4263848	19651	Pullorum	SG_4070	malF	maltose transport inner membrane protein	Intergenic
4294296	4274644	19652	Gallinarum	Intergenic			Intergenic
4298968	4279317	19651	Gallinarum	SG_4085		putative exported protein	SPUL_4232		hypothetical protein
4337961	4318311	19650	Gallinarum	SG_4107	yjcC	putative exported protein (pseudogene)	SPUL_4256		hypothetical protein
4346596	4326953	19643	Gallinarum	Intergenic			Intergenic
4357179	4337537	19642	Gallinarum	SG_4126		cytochrome c-type biogenesis protein	Intergenic
4383019	4363325	19694	Gallinarum	SG_4146	dcuB	anaerobic C4-dicarboxylate transporter	SPUL_4293	dcuB	anaerobic C4-dicarboxylate transporter
4395499	4375645	19854	Pullorum	SG_4157		putative GerE family regulatory protein	Intergenic
4406893	4387038	19855	Pullorum	SG_4170	yjeH	putative permease (pseudogene)	Intergenic
4407745	4387889	19856	Pullorum	Intergenic			Intergenic
4413414	4393557	19857	Pullorum	Intergenic			Intergenic
4429328	4409470	19858	Pullorum	Intergenic			Intergenic
4429800	4409941	19859	Gallinarum	Intergenic			Intergenic
4431411	4411553	19858	Gallinarum	SG_4195	yjeS	putative 4Fe-4S binding protein	Intergenic
4436388	4416531	19857	Gallinarum	SG_4200	mutL	DNA mismatch repair protein	Intergenic
4450760	4430904	19856	Gallinarum	SG_4214	yjfL	putative membrane protein (pseudogene)	SPUL_4364		hypothetical protein
4458457	4438619	19838	Pullorum	SG_4225	sgaT	putative transport protein SgaT	Intergenic
4483443	4463604	19839	Gallinarum	SG_4254	ytfM	putative exported protein	Intergenic
4535242	4515431	19811	Gallinarum	Intergenic			Intergenic
4550086	4529414	20672	Gallinarum	SG_4320	sefC	outer membrane fimbrial usher protein	Intergenic
4587504	4566863	20641	Gallinarum	SG_4355		Type I restriction-modification system	SPUL_4516		putative Type I restriction-modification system
4587847	4567207	20640	Pullorum	SG_4356		putative Type I restriction-modification system	Intergenic
4601539	4580898	20641	Gallinarum	SG_4367		PTS transport system, IIC component	Intergenic
4643205	4622582	20623	Pullorum	Intergenic			Intergenic
4653036	4632412	20624	Pullorum	SG_4415	sthB	Outer membrane fimbrial usher protein	SPUL_4581	sthB	Outer membrane fimbrial usher protein
