# Supplementary material for: Genomic Comparison of the Closely-Related Salmonella enterica Serovars Enteritidis, Dublin and Gallinarum
Source: PLoS One. 2015 Jun 3;10(6):e0126883. doi: 10.1371/journal.pone.0126883 (PMC4454671; doi:10.1371/journal.pone.0126883)
Supplement: S10 Table — (CSV) [file pone.0126883.s010.csv]

Supplementary Table 10. SNPs between Gallinarum 287/91 and Pullorum RKS5078.
Gal SNP Position (bp #)	Pul SNP Position (bp #)	Relative Distance (# of bp)	Gal SNP Base	Pul SNP Base	Gallinarum SNP Base +/- 10 bp	Pullorum SNB Base +/- 10 bp	Gal Codon	Gal AA	Pul Codon	Pul AA	Gal Gene Strand	Gal Gene Name or Intergenic	Gallinarum Product Name/Comment	Pullorum Product Name/Comment
1378	1488	110	A	G	AGCTGAAAGA_A_GGGCTGCTGG	AGCTGAAAGA_G_GGGCTGCTGG	GAA	E	GAG	E	+	thrA	aspartokinase I/homoserine dehydrogenase I	aspartokinase I/homoserine dehydrogenase I
2016	2126	110	T	C	TTCGCCGCCG_T_GCAATCACGG	TTCGCCGCCG_C_GCAATCACGG	GTG	V	GCG	A	+	thrA	aspartokinase I/homoserine dehydrogenase I	aspartokinase I/homoserine dehydrogenase I
2285	2395	110	G	A	GTTGATCCTC_G_CCCGCGAGAC	GTTGATCCTC_A_CCCGCGAGAC	GCC	A	ACC	T	+	thrA	aspartokinase I/homoserine dehydrogenase I	aspartokinase I/homoserine dehydrogenase I
2783	2893	110	A	G	ACGGCACGTT_A_CTGGGCGATG	ACGGCACGTT_G_CTGGGCGATG	TTA	L	TTG	L	+	thrB	homoserine kinase	homoserine kinase
2835	2945	110	C	T	TCTGCATAAC_C_TGGGGCGATT	TCTGCATAAC_T_TGGGGCGATT	CTG	L	TTG	L	+	thrB	homoserine kinase	homoserine kinase
3164	3274	110	C	A	TTGAAGAAAA_C_GGCATTATTA	TTGAAGAAAA_A_GGCATTATTA	AAC	N	AAA	K	+	thrB	homoserine kinase	homoserine kinase
3401	3511	110	C	T	ACCGCGCGCG_C_TTACTGCCGG	ACCGCGCGCG_T_TTACTGCCGG	CGC	R	CGT	R	+	thrB	homoserine kinase	homoserine kinase
4721	4831	110	T	C	ACCAGTTAAA_T_CCTGGCGAGT	ACCAGTTAAA_C_CCTGGCGAGT	AAT	N	AAC	N	+	thrC	threonine synthase	threonine synthase
4800	4910	110	G	A	TCTGGGAGAA_G_CGCTGGCCTT	TCTGGGAGAA_A_CGCTGGCCTT	GCG	A	ACG	T	+	thrC	threonine synthase	threonine synthase
5613	5723	110	C	T	GATCCGCCAG_C_TTGTCGCTAA	GATCCGCCAG_T_TTGTCGCTAA	AAG	K	AAA	K	-	yaaA	conserved hypothetical protein	hypothetical protein
8960	9070	110	T	C	TGCCGACCGC_T_ATTCTTTCCC	TGCCGACCGC_C_ATTCTTTCCC	GCT	A	GCC	A	+	mog	molybdopterin biosynthesis Mog protein	molybdopterin biosynthesis Mog protein
9164	9274	110	C	T	AAGTGGTTGC_C_GCTTTCCGTC	AAGTGGTTGC_T_GCTTTCCGTC	GCC	A	GCT	A	+	mog	molybdopterin biosynthesis Mog protein	molybdopterin biosynthesis Mog protein
10485	10595	110	A	G	CCGTAATGCT_A_AAACTCGCCG	CCGTAATGCT_G_AAACTCGCCG							not annotated	hypothetical protein
11189	11299	110	A	C	ATACTCTGCT_A_ATGACAACGA	ATACTCTGCT_C_ATGACAACGA						intergenic
11228	11338	110	G	A	TCTTTTTATT_G_CAATTTTTCT	TCTTTTTATT_A_CAATTTTTCT						intergenic
11343	11453	110	C	T	CCCTTGATGA_C_GTGGGTTACG	CCCTTGATGA_T_GTGGGTTACG						intergenic
14806	14916	110	G	A	AAAAAAACGT_G_ATGTGATGAC	AAAAAAACGT_A_ATGTGATGAC							not annotated	hypothetical protein
15925	16035	110	A	G	CTCCTGACAG_A_GCGCTTACAC	CTCCTGACAG_G_GCGCTTACAC						intergenic
17027	17137	110	T	C	TGTTTTTTTC_T_TCCCTTTGTT	TGTTTTTTTC_C_TCCCTTTGTT	AGA	R	GGA	G	-		putative membrane protein	hypothetical protein
18626	18739	113	G	T	GAAAGTAAAA_G_ATCTGATGGC	GAAAGTAAAA_T_ATCTGATGGC	GAT	D	TAT	Y	+		putative chitinase (pseudogene)	putative chitinase
18705	18818	113	C	G	GAAACTCTGG_C_CCACCACACC	GAAACTCTGG_G_CCACCACACC	GCC	A	GGC	G	+		putative chitinase (pseudogene)	putative chitinase
19018	19131	113	A	C	AGGTCGCTGA_A_GCTGACTACC	AGGTCGCTGA_C_GCTGACTACC	GAA	E	GAC	D	+		putative chitinase (pseudogene)	putative chitinase
20358	20471	113	G	A	AGCGATACCC_G_CCGCAGACGA	AGCGATACCC_A_CCGCAGACGA	GCC	A	ACC	T	+		putative chitinase	not annotated
22333	22446	113	T	C	CTGCGCGATA_T_CGCTGATCCG	CTGCGCGATA_C_CGCTGATCCG	ATC	I	ACC	T	+		putative chitinase	not annotated
22423	22536	113	C	A	GACTTTATTG_C_GTTTGATAAA	GACTTTATTG_A_GTTTGATAAA	GCG	A	GAG	E	+		putative chitinase	not annotated
23549	23662	113	T	C	CCCGCGCGAC_T_GGAACACTTT	CCCGCGCGAC_C_GGAACACTTT	CTG	L	CCG	P	+		conserved hypothetical protein	hypothetical protein
24479	24592	113	C	T	GGACAGGTCG_C_TGACGCTGCC	GGACAGGTCG_T_TGACGCTGCC	GCT	A	GTT	V	+	bcfA	fimbrial subunit	fimbrial subunit
24869	24982	113	A	C	AATGTTACCG_A_GACGGCGACA	AATGTTACCG_C_GACGGCGACA	GAG	E	GCG	A	+	bcfA	fimbrial subunit	fimbrial subunit,fimbrial chaperone
26533	26646	113	C	A	CTACAACTGG_C_GTCTGACGAC	CTACAACTGG_A_GTCTGACGAC	GCG	A	GAG	E	+	bcfC	fimbrial usher protein	fimbrial usher protein
26764	26877	113	T	C	TATAACGTGC_T_CTATTCCGCC	TATAACGTGC_C_CTATTCCGCC	CTC	L	CCC	P	+	bcfC	fimbrial usher protein	fimbrial usher protein
26978	27091	113	C	A	CAAATCTGGG_C_GACTGGGGCG	CAAATCTGGG_A_GACTGGGGCG	GGC	G	GGA	G	+	bcfC	fimbrial usher protein	fimbrial usher protein
27010	27123	113	A	T	GATGTCACCC_A_GGCTACCAGT	GATGTCACCC_T_GGCTACCAGT	CAG	Q	CTG	L	+	bcfC	fimbrial usher protein	fimbrial usher protein
28385	28498	113	T	C	CAGACGTGTG_T_AAAAACGTTA	CAGACGTGTG_C_AAAAACGTTA	TGT	C	TGC	C	+	bcfD	fimbrial subunit	fimbrial subunit
28763	28876	113	C	T	AGTTTCAGCT_C_AAAATTGTTA	AGTTTCAGCT_T_AAAATTGTTA	CTC	L	CTT	L	+	bcfD	fimbrial subunit	fimbrial subunit
28791	28904	113	G	T	CGTCGGCACG_G_TGAATATTAG	CGTCGGCACG_T_TGAATATTAG	GTG	V	TTG	L	+	bcfD	fimbrial subunit	fimbrial subunit
29329	29442	113	G	C	TAAATGAACA_G_ATCACACTGC	TAAATGAACA_C_ATCACACTGC	AGA	R	ACA	T	+	bcfF	fimbrial subunit	not annotated
29658	29771	113	A	G	CGGGATGGGA_A_GCGGAAACAT	CGGGATGGGA_G_GCGGAAACAT	AGC	S	GGC	G	+	bcfF	fimbrial subunit	fimbrial subunit
30058	30171	113	A	G	CAGTTTTATC_A_CGCGGGCGAC	CAGTTTTATC_G_CGCGGGCGAC	CAC	H	CGC	R	+	bcfG	fimbrial subunit	fimbrial subunit
32408	32521	113	T	G	TCACCTTCCC_T_GGACACGGTC	TCACCTTCCC_G_GGACACGGTC						intergenic
33977	34090	113	C	A	TTGGAGTTAT_C_GGTGTTGTTG	TTGGAGTTAT_A_GGTGTTGTTG	ATC	I	ATA	I	+		putative transcriptional regulator (lysR family)	putative transcriptional regulator (lysR family)
34113	34226	113	G	T	ACCCGTTTAT_G_CTTATCTGGC	ACCCGTTTAT_T_CTTATCTGGC	GCT	A	TCT	S	+		putative transcriptional regulator (lysR family)	putative transcriptional regulator (lysR family)
35087	35200	113	A	T	GAATAGTTTT_A_GTCTGGGTGT	GAATAGTTTT_T_GTCTGGGTGT						intergenic
37106	37219	113	A	C	GATATTTTTA_A_CTTTAGTGAA	GATATTTTTA_C_CTTTAGTGAA	GTT	V	GGT	G	-		putative secreted 5'-nucleotidase	putative secreted 5'-nucleotidase
37460	37573	113	A	G	GGCGCCAGGA_A_CGGTAGCCAT	GGCGCCAGGA_G_CGGTAGCCAT	GTT	V	GCT	A	-		putative secreted 5'-nucleotidase	putative secreted 5'-nucleotidase
38062	38175	113	G	A	CGATGACGCC_G_ATCTTGAATC	CGATGACGCC_A_ATCTTGAATC	ATC	I	ATT	I	-		putative secreted 5'-nucleotidase	putative secreted 5'-nucleotidase
38753	38866	113	C	T	ACGGAGGCGG_C_CCATCGCGGC	ACGGAGGCGG_T_CCATCGCGGC	GCC	A	ACC	T	-		putative exported protein	hypothetical protein
40924	41037	113	C	T	CCATCGTCAT_C_TTTACCAGCG	CCATCGTCAT_T_TTTACCAGCG	ATC	I	ATT	I	+		putative secreted sulfatase	putative secreted sulfatase
41013	41126	113	G	A	CTGCGCGGGC_G_TAAAGACAAC	CTGCGCGGGC_A_TAAAGACAAC	CGT	R	CAT	H	+		putative secreted sulfatase	putative secreted sulfatase
45383	45496	113	G	A	CGTGACTTTT_G_GACTTGGGGC	CGTGACTTTT_A_GACTTGGGGC	TGG	W	TAG	*	+		possible sulfatase	not annotated
47040	47153	113	A	G	TGCCGCAGGG_A_ACCACTTATC	TGCCGCAGGG_G_ACCACTTATC	GGA	G	GGG	G	+	nhaA	Na(+)/H(+) antiporter 1	Na(+)/H(+) antiporter 1
47068	47181	113	A	G	CATGGCGGTC_A_GCATTTTGTG	CATGGCGGTC_G_GCATTTTGTG	AGC	S	GGC	G	+	nhaA	Na(+)/H(+) antiporter 1	Na(+)/H(+) antiporter 1
47228	47341	113	G	A	GCGCGTTTGA_G_CGCGCCGGCA	GCGCGTTTGA_A_CGCGCCGGCA	AGC	S	AAC	N	+	nhaA	Na(+)/H(+) antiporter 1	Na(+)/H(+) antiporter 1
47797	47910	113	C	T	TATTCTCAGT_C_AAAATCGGCG	TATTCTCAGT_T_AAAATCGGCG	GTC	V	GTT	V	+	nhaR	transcriptional activator protein NhaR	transcriptional activator protein NhaR
48903	49016	113	A	C	GCGCAGCGAT_A_TAAACGAGGA	GCGCAGCGAT_C_TAAACGAGGA	ATA	I	AGA	R	-		putative glycosyl hydrolase	putative glycosyl hydrolase
48966	49079	113	A	G	GCCGGCCCAG_A_CGCAGCGTAG	GCCGGCCCAG_G_CGCAGCGTAG	GTC	V	GCC	A	-		putative glycosyl hydrolase	putative glycosyl hydrolase
49214	49327	113	T	C	CCGGATGAGT_T_GCATCAAAGT	CCGGATGAGT_C_GCATCAAAGT	GCA	A	GCG	A	-		putative glycosyl hydrolase	putative glycosyl hydrolase
51278	51391	113	A	G	CATCAGGGGT_A_ATATTGCACT	CATCAGGGGT_G_ATATTGCACT	TTA	L	TCA	S	-		putative transport protein (pseudogene)	not annotated
51506	51619	113	C	T	GTCTATGCCA_C_CGATAATACG	GTCTATGCCA_T_CGATAATACG	GGT	G	GAT	D	-		putative transport protein (pseudogene)	not annotated
52240	52352	112	A	G	CAGACCTTTA_A_CAGCCTGACG	CAGACCTTTA_G_CAGCCTGACG	GTT	V	GCT	A	-	rpsT	30S ribosomal protein S20	30S ribosomal protein S20
54174	54286	112	G	T	TCGTCTGGGC_G_TGTTGGGCGA	TCGTCTGGGC_T_TGTTGGGCGA	GTG	V	TTG	L	+	ileS	isoleucyl-tRNA synthetase	isoleucyl-tRNA synthetase
54335	54447	112	G	A	CGGAAGCGGA_G_GTTGAATATT	CGGAAGCGGA_A_GTTGAATATT	GAG	E	GAA	E	+	ileS	isoleucyl-tRNA synthetase	isoleucyl-tRNA synthetase
54419	54531	112	T	C	CGAAGTTTGG_T_CTGCCGGGCG	CGAAGTTTGG_C_CTGCCGGGCG	GGT	G	GGC	G	+	ileS	isoleucyl-tRNA synthetase	isoleucyl-tRNA synthetase
54788	54900	112	C	T	AAAAGTATGG_C_CTGGAAACGG	AAAAGTATGG_T_CTGGAAACGG	GGC	G	GGT	G	+	ileS	isoleucyl-tRNA synthetase	isoleucyl-tRNA synthetase
55193	55305	112	G	A	CGCAGGAGCT_G_CTGCCGATTG	CGCAGGAGCT_A_CTGCCGATTG	CTG	L	CTA	L	+	ileS	isoleucyl-tRNA synthetase	isoleucyl-tRNA synthetase
56753	56865	112	C	T	TTTTAGCTTC_C_TGGCGGATAG	TTTTAGCTTC_T_TGGCGGATAG	CTG	L	TTG	L	+	lspA	lipoprotein signal peptidase	lipoprotein signal peptidase
57064	57176	112	A	G	CAGCGAAAGA_A_CAGGCATAAG	CAGCGAAAGA_G_CAGGCATAAG	GAA	E	GAG	E	+	lspA	lipoprotein signal peptidase	lipoprotein signal peptidase
57257	57369	112	G	T	GCAACAGCGC_G_ATCCTCGTTC	GCAACAGCGC_T_ATCCTCGTTC	GCG	A	GCT	A	+	slpA	probable FkbB-type 16 kD peptidyl-prolyl cis-trans isomerase	putative FkbB-type 16 kD peptidyl-prolyl cis-trans isomerase
57631	57743	112	T	A	CATACCGTTC_T_CTTTGATATT	CATACCGTTC_A_CTTTGATATT	CTC	L	CAC	H	+	slpA	probable FkbB-type 16 kD peptidyl-prolyl cis-trans isomerase	putative FkbB-type 16 kD peptidyl-prolyl cis-trans isomerase
58249	58361	112	T	C	AAATCGTCGG_T_CCGCGCAAAG	AAATCGTCGG_C_CCGCGCAAAG	GGT	G	GGC	G	+	lytB	LytB protein	LytB protein
58588	58700	112	A	C	TTGTTTTCGA_A_GTGCCGAAAG	TTGTTTTCGA_C_GTGCCGAAAG	GAA	E	GAC	D	+	lytB	LytB protein	LytB protein
58926	59038	112	A	C	TGCCTGGGAG_A_GAAACTATAC	TGCCTGGGAG_C_GAAACTATAC	AGA	R	CGA	R	+		putative exported protein	not annotated
58950	59062	112	T	G	GACTATCGCG_T_GGAAACCGGT	GACTATCGCG_G_GGAAACCGGT	TGG	W	GGG	G	+		putative exported protein	not annotated
61240	61355	115	T	C	TTCTTTGGCC_T_GGATATTAAA	TTCTTTGGCC_C_GGATATTAAA	CAG	Q	CGG	R	-		transcriptional regulatory protein citb	transcriptional regulatory protein citb
62965	63080	115	T	C	CGATCTCATC_T_GGGTTGACGT	CGATCTCATC_C_GGGTTGACGT	CCA	P	CCG	P	-		sensor kinase cita	sensor kinase
63447	63562	115	T	C	CCAGCACGTA_T_TTCAGCATCA	CCAGCACGTA_C_TTCAGCATCA	AAA	K	AAG	K	-		oxaloacetate decarboxylase beta chain	oxaloacetate decarboxylase beta chain
63477	63592	115	G	A	CAATGGCCGA_G_CCAATTACCC	CAATGGCCGA_A_CCGATAACCC	GGC	G	GGT	G	-		oxaloacetate decarboxylase beta chain	oxaloacetate decarboxylase beta chain
63480	63595	115	A	G	TGGCCGAGCC_A_ATTACCCCCG	TGGCCGAACC_G_ATAACCCCCG	ATT	I	ATC	I	-		oxaloacetate decarboxylase beta chain	oxaloacetate decarboxylase beta chain
63483	63598	115	T	A	CCGAGCCAAT_T_ACCCCCGCCA	CCGAACCGAT_A_ACCCCCGCCA	GTA	V	GTT	V	-		oxaloacetate decarboxylase beta chain	oxaloacetate decarboxylase beta chain
64017	64132	115	C	T	GCATAATCGG_C_GGCTGGATTA	GCATAATCGG_T_GGCTGGATTA	CCG	P	CCA	P	-		oxaloacetate decarboxylase beta chain	oxaloacetate decarboxylase beta chain
64086	64201	115	G	C	GCAGCTCCGG_G_GCCAGCTTGC	GCAGCTCCGG_C_GCCAGCTTGC	GCC	A	GCG	A	-		oxaloacetate decarboxylase beta chain	oxaloacetate decarboxylase beta chain
64137	64252	115	A	G	CGCCGCCGAT_A_ATGCCGATTG	CGCCGCCGAT_G_ATGCCGATTG	ATT	I	ATC	I	-		oxaloacetate decarboxylase beta chain	oxaloacetate decarboxylase beta chain
64242	64357	115	C	G	GCGCCGCCGC_C_CCCAGCAGCA	GCGCCGCCGC_G_CCGAGCAGCA	GGG	G	GGC	G	-		oxaloacetate decarboxylase beta chain	oxaloacetate decarboxylase beta chain
64245	64360	115	C	G	CCGCCGCCCC_C_AGCAGCAGGG	CCGCCGCGCC_G_AGCAGCAGGG	CTG	L	CTC	L	-		oxaloacetate decarboxylase beta chain	oxaloacetate decarboxylase beta chain
64299	64414	115	C	G	TCATCGCGCC_C_ACGCCCATAA	TCATCGCGCC_G_ACGCCCATAA	GTG	V	GTC	V	-		oxaloacetate decarboxylase beta chain	oxaloacetate decarboxylase beta chain
64350	64465	115	A	G	TCGCCACTTT_A_TAGAACAGCG	TCGCCACTTT_G_TAGAACAACG	TAT	Y	TAC	Y	-		oxaloacetate decarboxylase beta chain	oxaloacetate decarboxylase beta chain
64358	64473	115	G	A	TTATAGAACA_G_CGCCAGCACC	TTGTAGAACA_A_CGCCAGCACC	CTG	L	TTG	L	-		oxaloacetate decarboxylase beta chain	oxaloacetate decarboxylase beta chain
64374	64489	115	C	T	GCACCCCCGG_C_GTGTAGCCCA	GCACCCCCGG_T_GTATAGCCCA	ACG	T	ACA	T	-		oxaloacetate decarboxylase beta chain	oxaloacetate decarboxylase beta chain
64377	64492	115	G	A	CCCCCGGCGT_G_TAGCCCATGT	CCCCCGGTGT_A_TAGCCCATGT	TAC	Y	TAT	Y	-		oxaloacetate decarboxylase beta chain	oxaloacetate decarboxylase beta chain
64476	64591	115	G	A	GCGCGCAGTT_G_AGCTTCGCGG	GCGCGCAGTT_A_AGCTTCGCGG	CTC	L	CTT	L	-		oxaloacetate decarboxylase beta chain	oxaloacetate decarboxylase beta chain
64500	64615	115	T	C	TCACCGCCAG_T_TGCCCGGCGT	TCACCGCCAG_C_TGCCCGGCGT	CAA	Q	CAG	Q	-		oxaloacetate decarboxylase beta chain	oxaloacetate decarboxylase beta chain
64530	64645	115	C	T	CCAGCAGGCT_C_TCCAGAGCGG	CCAGCAGGCT_T_TCCAGCGCGG	GAG	E	GAA	E	-		oxaloacetate decarboxylase beta chain	oxaloacetate decarboxylase beta chain
64536	64651	115	A	C	GGCTCTCCAG_A_GCGGTCAGCG	GGCTTTCCAG_C_GCGGTCAGCG	GCT	A	GCG	A	-		oxaloacetate decarboxylase beta chain	oxaloacetate decarboxylase beta chain
64551	64666	115	A	G	TCAGCGCCAT_A_CCCGCTTCCG	TCAGCGCCAT_G_CCCGCTTCCG	GGT	G	GGC	G	-		oxaloacetate decarboxylase beta chain	oxaloacetate decarboxylase beta chain
64563	64678	115	G	A	CCGCTTCCGG_G_ATATTGGAGA	CCGCTTCCGG_A_ATGTTCGACA	ATC	I	ATT	I	-		oxaloacetate decarboxylase beta chain	oxaloacetate decarboxylase beta chain
64566	64681	115	A	G	CTTCCGGGAT_A_TTGGAGAGCA	CTTCCGGAAT_G_TTCGACAGCA	AAT	N	AAC	N	-		oxaloacetate decarboxylase beta chain	oxaloacetate decarboxylase beta chain
64569	64684	115	G	C	CCGGGATATT_G_GAGAGCAGGC	CCGGAATGTT_C_GACAGCAGCC	TCC	S	TCG	S	-		oxaloacetate decarboxylase beta chain	oxaloacetate decarboxylase beta chain
64572	64687	115	G	C	GGATATTGGA_G_AGCAGGCCGC	GAATGTTCGA_C_AGCAGCCCGC	CTC	L	CTG	L	-		oxaloacetate decarboxylase beta chain	oxaloacetate decarboxylase beta chain
64578	64693	115	G	C	TGGAGAGCAG_G_CCGCCGAAGC	TCGACAGCAG_C_CCGCCGAAGC	GGC	G	GGG	G	-		oxaloacetate decarboxylase beta chain	oxaloacetate decarboxylase beta chain
64620	64735	115	C	T	GTTCGAACTT_C_TTCGCAATCG	GTTCGAACTT_T_TTCGCAATCG	AAG	K	AAA	K	-		oxaloacetate decarboxylase beta chain	oxaloacetate decarboxylase beta chain
64732	64850	118	T	C	ACTTTCCATT_T_CAGTTCTCCG	TTCCATGGTT_C_CAGTTCCTTA						intergenic
64739	64857	118	T	C	ATTTCAGTTC_T_CCGTTACGCC	GTTCCAGTTC_C_TTACGCCAGC						intergenic
64797	64912	115	C	T	CGGACTTCAC_C_GCGATACCGC	CGGACTTCAC_T_GCGATGCCGC	GCG	A	GCA	A	-		oxaloacetate decarboxylase alpha chain	oxaloacetate decarboxylase alpha chain
64803	64918	115	A	G	TCACCGCGAT_A_CCGCGTACCG	TCACTGCGAT_G_CCGCGCACGG	GGT	G	GGC	G	-		oxaloacetate decarboxylase alpha chain	oxaloacetate decarboxylase alpha chain
64809	64924	115	T	C	CGATACCGCG_T_ACCGTCCCGG	CGATGCCGCG_C_ACGGTTCCGG	GTA	V	GTG	V	-		oxaloacetate decarboxylase alpha chain	oxaloacetate decarboxylase alpha chain
64812	64927	115	C	G	TACCGCGTAC_C_GTCCCGGCCT	TGCCGCGCAC_G_GTTCCGGCCT	ACG	T	ACC	T	-		oxaloacetate decarboxylase alpha chain	oxaloacetate decarboxylase alpha chain
64815	64930	115	C	T	CGCGTACCGT_C_CCGGCCTGCG	CGCGCACGGT_T_CCGGCCTGCG	GGG	G	GGA	G	-		oxaloacetate decarboxylase alpha chain	oxaloacetate decarboxylase alpha chain
64848	64963	115	C	T	CGGTTTCCAT_C_TTCATGGCTT	CGGTTTCCAT_T_TTCATGGCTT	AAG	K	AAA	K	-		oxaloacetate decarboxylase alpha chain	oxaloacetate decarboxylase alpha chain
64890	65005	115	G	C	CTTCGGCCAC_G_CTCTGGCCCT	CTTCGGCCAC_C_GTCTGGCCCT	AGC	S	AGG	R	-		oxaloacetate decarboxylase alpha chain	oxaloacetate decarboxylase alpha chain
64891	65006	115	C	G	TTCGGCCACG_C_TCTGGCCCTC	TTCGGCCACC_G_TCTGGCCCTC	AGC	S	ACC	T	-		oxaloacetate decarboxylase alpha chain	oxaloacetate decarboxylase alpha chain
64923	65038	115	G	A	CCTTCCAGAT_G_TTGCCCGCCA	CCTTCCAGAT_A_TTCCCCGCCA	AAC	N	AAT	N	-		oxaloacetate decarboxylase alpha chain	oxaloacetate decarboxylase alpha chain
64926	65041	115	G	C	TCCAGATGTT_G_CCCGCCAGCG	TCCAGATATT_C_CCCGCCAGCG	GGC	G	GGG	G	-		oxaloacetate decarboxylase alpha chain	oxaloacetate decarboxylase alpha chain
64971	65086	115	A	G	CTGCCGGGGC_A_ACCGGGGATG	CTGCCGGGGC_G_GTGGCAGGAG	GTT	V	GTC	V	-		oxaloacetate decarboxylase alpha chain	oxaloacetate decarboxylase alpha chain
64972	65087	115	A	G	TGCCGGGGCA_A_CCGGGGATGC	TGCCGGGGCG_G_TGGCAGGAGC	GTT	V	GCT	A	-		oxaloacetate decarboxylase alpha chain	oxaloacetate decarboxylase alpha chain
64973	65088	115	C	T	GCCGGGGCAA_C_CGGGGATGCC	GCCGGGGCGG_T_GGCAGGAGCA	GTT	V	ATT	I	-		oxaloacetate decarboxylase alpha chain	oxaloacetate decarboxylase alpha chain
64974	65089	115	C	G	CCGGGGCAAC_C_GGGGATGCCG	CCGGGGCGGT_G_GCAGGAGCAG	CCG	P	CCC	P	-		oxaloacetate decarboxylase alpha chain	oxaloacetate decarboxylase alpha chain
64976	65091	115	G	C	GGGGCAACCG_G_GGATGCCGCC	GGGGCGGTGG_C_AGGAGCAGAA	CCG	P	GCG	A	-		oxaloacetate decarboxylase alpha chain	oxaloacetate decarboxylase alpha chain
64977	65092	115	G	A	GGGCAACCGG_G_GATGCCGCCT	GGGCGGTGGC_A_GGAGCAGAAG	TCC	S	TCT	S	-		oxaloacetate decarboxylase alpha chain	oxaloacetate decarboxylase alpha chain
64979	65094	115	A	G	GCAACCGGGG_A_TGCCGCCTGA	GCGGTGGCAG_G_AGCAGAAGAG	TCC	S	CCC	P	-		oxaloacetate decarboxylase alpha chain	oxaloacetate decarboxylase alpha chain
64980	65095	115	T	A	CAACCGGGGA_T_GCCGCCTGAA	CGGTGGCAGG_A_GCAGAAGAGG	GCA	A	GCT	A	-		oxaloacetate decarboxylase alpha chain	oxaloacetate decarboxylase alpha chain
64983	65098	115	C	A	CCGGGGATGC_C_GCCTGAACCG	TGGCAGGAGC_A_GAAGAGGCAG	GCG	A	GCT	A	-		oxaloacetate decarboxylase alpha chain	oxaloacetate decarboxylase alpha chain
64991	65102	111	C	G	GCCGCCTGAA_C_CGGCGCAGAC	AGGAGCAGAA_G_AGGCAGCAGG	GTT	V	CTT	L	-		oxaloacetate decarboxylase alpha chain	oxaloacetate decarboxylase alpha chain
64992	65103	111	C	A	CCGCCTGAAC_C_GGCGCAGACG	GGAGCAGAAG_A_GGCAGCAGGT	CCG	P	CCT	P	-		oxaloacetate decarboxylase alpha chain	oxaloacetate decarboxylase alpha chain
65000	65112	112	A	G	ACCGGCGCAG_A_CGAAGCCGCC	GAGGCAGCAG_G_TGCAGCCGCA	TCT	S	CCT	P	-		oxaloacetate decarboxylase alpha chain	oxaloacetate decarboxylase alpha chain
65001	65113	112	C	T	CCGGCGCAGA_C_GAAGCCGCCG	AGGCAGCAGG_T_GCAGCCGCAG	TCG	S	TCA	S	-		oxaloacetate decarboxylase alpha chain	oxaloacetate decarboxylase alpha chain
65003	65115	112	A	C	GGCGCAGACG_A_AGCCGCCGTC	GCAGCAGGTG_C_AGCCGCAGTG	TCG	S	GCG	A	-		oxaloacetate decarboxylase alpha chain	oxaloacetate decarboxylase alpha chain
65010	65122	112	C	A	ACGAAGCCGC_C_GTCAGCTGGC	GTGCAGCCGC_A_GTGAGCTGGC	ACG	T	ACT	T	-		oxaloacetate decarboxylase alpha chain	oxaloacetate decarboxylase alpha chain
65013	65125	112	C	G	AAGCCGCCGT_C_AGCTGGCTGA	CAGCCGCAGT_G_AGCTGGCTGA	CTG	L	CTC	L	-		oxaloacetate decarboxylase alpha chain	oxaloacetate decarboxylase alpha chain
65043	65155	112	C	T	CGTCGCTGAC_C_TTCACCACAA	CGTCGCTGAC_T_TTCACCACAA	AAG	K	AAA	K	-		oxaloacetate decarboxylase alpha chain	oxaloacetate decarboxylase alpha chain
65091	65203	112	G	A	AGATACCGGA_G_GCGGCAGGCT	AGATACCGGA_A_GCTGCGGCTT	GCC	A	GCT	A	-		oxaloacetate decarboxylase alpha chain	oxaloacetate decarboxylase alpha chain
65094	65206	112	G	T	TACCGGAGGC_G_GCAGGCTTCT	TACCGGAAGC_T_GCGGCTTTTG	GCC	A	GCA	A	-		oxaloacetate decarboxylase alpha chain	oxaloacetate decarboxylase alpha chain
65097	65209	112	A	G	CGGAGGCGGC_A_GGCTTCTCTG	CGGAAGCTGC_G_GCTTTTGCCG	CCT	P	CCC	P	-		oxaloacetate decarboxylase alpha chain	oxaloacetate decarboxylase alpha chain
65099	65211	112	G	C	GAGGCGGCAG_G_CTTCTCTGCT	GAAGCTGCGG_C_TTTTGCCGGG	CCT	P	GCT	A	-		oxaloacetate decarboxylase alpha chain	oxaloacetate decarboxylase alpha chain
65100	65212	112	C	T	AGGCGGCAGG_C_TTCTCTGCTT	AAGCTGCGGC_T_TTTGCCGGGG	AAG	K	AAA	K	-		oxaloacetate decarboxylase alpha chain	oxaloacetate decarboxylase alpha chain
65103	65215	112	C	T	CGGCAGGCTT_C_TCTGCTTTTG	CTGCGGCTTT_T_GCCGGGGCAG	GAG	E	GAA	E	-		oxaloacetate decarboxylase alpha chain	oxaloacetate decarboxylase alpha chain
65104	65216	112	T	G	GGCAGGCTTC_T_CTGCTTTTGC	TGCGGCTTTT_G_CCGGGGCAGC	GAG	E	GCG	A	-		oxaloacetate decarboxylase alpha chain	oxaloacetate decarboxylase alpha chain
65106	65218	112	T	C	CAGGCTTCTC_T_GCTTTTGCCA	CGGCTTTTGC_C_GGGGCAGCGG	GCA	A	GCG	A	-		oxaloacetate decarboxylase alpha chain	oxaloacetate decarboxylase alpha chain
65108	65220	112	C	G	GGCTTCTCTG_C_TTTTGCCACC	GCTTTTGCCG_G_GGCAGCGGCA	GCA	A	CCA	P	-		oxaloacetate decarboxylase alpha chain	oxaloacetate decarboxylase alpha chain
65109	65221	112	T	G	GCTTCTCTGC_T_TTTGCCACCG	CTTTTGCCGG_G_GCAGCGGCAG	AAA	K	AAC	N	-		oxaloacetate decarboxylase alpha chain	oxaloacetate decarboxylase alpha chain
65110	65222	112	T	G	CTTCTCTGCT_T_TTGCCACCGG	TTTTGCCGGG_G_CAGCGGCAGG	AAA	K	ACA	T	-		oxaloacetate decarboxylase alpha chain	oxaloacetate decarboxylase alpha chain
65111	65223	112	T	C	TTCTCTGCTT_T_TGCCACCGGC	TTTGCCGGGG_C_AGCGGCAGGC	AAA	K	GAA	E	-		oxaloacetate decarboxylase alpha chain	oxaloacetate decarboxylase alpha chain
65112	65224	112	T	A	TCTCTGCTTT_T_GCCACCGGCT	TTGCCGGGGC_A_GCGGCAGGCT	GCA	A	GCT	A	-		oxaloacetate decarboxylase alpha chain	oxaloacetate decarboxylase alpha chain
65115	65227	112	C	G	CTGCTTTTGC_C_ACCGGCTGCG	CCGGGGCAGC_G_GCAGGCTGCG	GTG	V	GTC	V	-		oxaloacetate decarboxylase alpha chain	oxaloacetate decarboxylase alpha chain
65116	65228	112	A	G	TGCTTTTGCC_A_CCGGCTGCGC	CGGGGCAGCG_G_CAGGCTGCGC	GTG	V	GCG	A	-		oxaloacetate decarboxylase alpha chain	oxaloacetate decarboxylase alpha chain
65118	65230	112	C	A	CTTTTGCCAC_C_GGCTGCGCGG	GGGCAGCGGC_A_GGCTGCGCGG	CCG	P	CCT	P	-		oxaloacetate decarboxylase alpha chain	oxaloacetate decarboxylase alpha chain
65193	65305	112	A	G	ATTTGAGGCC_A_ATCTGCGGGA	ATTTGAGGCC_G_ATTTGCGGGA	ATT	I	ATC	I	-		oxaloacetate decarboxylase alpha chain	oxaloacetate decarboxylase alpha chain
65196	65308	112	C	T	TGAGGCCAAT_C_TGCGGGAACA	TGAGGCCGAT_T_TGCGGGAACA	CAG	Q	CAA	Q	-		oxaloacetate decarboxylase alpha chain	oxaloacetate decarboxylase alpha chain
65826	65938	112	G	C	CGCTCATGGA_G_GAAATCGCCG	CGCTCATGGA_C_GAAATCGCCG	TCC	S	TCG	S	-		oxaloacetate decarboxylase alpha chain	oxaloacetate decarboxylase alpha chain
66075	66187	112	G	A	TGTGCGCCGG_G_CTGGTGGTGT	TGTGCGCCGG_A_CTGGTGGTGT	AGC	S	AGT	S	-		oxaloacetate decarboxylase alpha chain	oxaloacetate decarboxylase alpha chain
66108	66220	112	T	C	CCTGGGCGTG_T_GCGCCGTGGC	CCTGGGCGTG_C_GCCCCGTGGC	GCA	A	GCG	A	-		oxaloacetate decarboxylase alpha chain	oxaloacetate decarboxylase alpha chain
66111	66223	112	G	C	GGGCGTGTGC_G_CCGTGGCTGC	GGGCGTGCGC_C_CCGTGGCTAC	GGC	G	GGG	G	-		oxaloacetate decarboxylase alpha chain	oxaloacetate decarboxylase alpha chain
66120	66232	112	G	A	CGCCGTGGCT_G_CGCACCGCCT	CCCCGTGGCT_A_CGTACCGCCT	CGC	R	CGT	R	-		oxaloacetate decarboxylase alpha chain	oxaloacetate decarboxylase alpha chain
66123	66235	112	C	T	CGTGGCTGCG_C_ACCGCCTGCA	CGTGGCTACG_T_ACCGCCTGCA	GTG	V	GTA	V	-		oxaloacetate decarboxylase alpha chain	oxaloacetate decarboxylase alpha chain
66141	66253	112	C	T	GCAGGGCGGC_C_TTCATATTGC	GCAGGGCGGC_T_TTCATATTGC	AAG	K	AAA	K	-		oxaloacetate decarboxylase alpha chain	oxaloacetate decarboxylase alpha chain
66168	66280	112	G	A	CGTTCATGGC_G_TCGAAGACGC	CGTTCATGGC_A_TCGAAGACGC	GAC	D	GAT	D	-		oxaloacetate decarboxylase alpha chain	oxaloacetate decarboxylase alpha chain
66183	66295	112	G	C	AGACGCGGAA_G_ACGTCCATGC	AGACGCGGAA_C_ACGTCCATGC	GTC	V	GTG	V	-		oxaloacetate decarboxylase alpha chain	oxaloacetate decarboxylase alpha chain
66201	66313	112	G	C	TGCCGTTTTT_G_ACGGCGCGTT	TGCCGTTTTT_C_ACCGCGCGTT	GTC	V	GTG	V	-		oxaloacetate decarboxylase alpha chain	oxaloacetate decarboxylase alpha chain
66204	66316	112	G	C	CGTTTTTGAC_G_GCGCGTTCGA	CGTTTTTCAC_C_GCGCGTTCGA	GCC	A	GCG	A	-		oxaloacetate decarboxylase alpha chain	oxaloacetate decarboxylase alpha chain
66288	66400	112	C	T	GCATCTGCAG_C_GGGGTTTTGG	GCATCTGCAG_T_GGGGTTTTGG	CCG	P	CCA	P	-		oxaloacetate decarboxylase alpha chain	oxaloacetate decarboxylase alpha chain
66411	66523	112	G	A	AGCCCACGTC_G_TCGAGCGCGG	AGCCCACGTC_A_TCGAGCGCGG	GAC	D	GAT	D	-		oxaloacetate decarboxylase alpha chain	oxaloacetate decarboxylase alpha chain
66468	66580	112	G	A	TGGCGAACAG_G_GACTGGTGGG	TGGCGAACAG_A_GACTGGTGGG	TCC	S	TCT	S	-		oxaloacetate decarboxylase alpha chain	oxaloacetate decarboxylase alpha chain
66981	67093	112	G	A	CAATACCGCC_G_CCCAGACGAG	CAATACCGCC_A_CCCAGACGAG							not annotated	citrate-sodium symporter
69369	69483	114	A	G	CACGATCCGA_A_GCGCAGCGGC	CACGATCCGA_G_GCGCAGCGGC	AAG	K	AGG	R	+	citC2	[citrate (PRO-3S)-lyase] ligase	[citrate (PRO-3S)-lyase] ligase
71467	71505	38	A	G	CACCGCGGGC_A_CGATTCGTCT	CACCGCGGGC_G_CGATTCGTCT	ACG	T	GCG	A	+	citF2	citrate lyase alpha chain	citrate lyase alpha chain
72301	72339	38	C	A	CTGCTGTACC_C_GGGCCAGGCA	CTGCTGTACC_A_GGGCCAGGCA	CCG	P	CAG	Q	+	citX2	citx protein	citx protein
73069	73107	38	T	C	AGAAAATGTC_T_TGGTGATGCT	AGAAAATGTC_C_TGGTGATGCT	TTG	L	CTG	L	+	citG2	citg protein	citg protein
73195	73233	38	A	C	TGGCCGACTT_A_TCGCGCGGGG	TGGCCGACTT_C_TCGCGCGGGG	ATC	I	CTC	L	+	citG2	citg protein	citg protein
73940	73978	38	T	C	CCGGTGGCCG_T_ATGGGACGGC	CCGGTGGCCG_C_ATGGGACGGC	CGT	R	CGC	R	+	dapB	dihydrodipicolinate reductase	dihydrodipicolinate reductase
74144	74182	38	C	T	GTCCGGAAGG_C_ACGTTGACGC	GTCCGGAAGG_T_ACGTTGACGC	GGC	G	GGT	G	+	dapB	dihydrodipicolinate reductase	dihydrodipicolinate reductase
74924	74962	38	G	A	CAGACTGATA_G_GACTGATATC	CAGACTGATA_A_GACTGATATC						intergenic
75085	75123	38	G	T	CTAAATTGGA_G_TTATCATTAT	CTAAATTGGA_T_TTATCATTAT						intergenic
75134	75172	38	T	G	TTTATGATAC_T_TTTGATTTTA	TTTATGATAC_G_TTTGACTTGA						intergenic
75140	75178	38	T	C	ATACTTTTGA_T_TTTATTTTTT	ATACGTTTGA_C_TTGATTTTTT						intergenic
75143	75181	38	T	G	CTTTTGATTT_T_ATTTTTTCTT	CGTTTGACTT_G_ATTTTTTATT						intergenic
75151	75189	38	C	A	TTTATTTTTT_C_TTTTTATAAC	TTGATTTTTT_A_TTTTTATAAC						intergenic
75294	75332	38	T	G	TTGACCATTT_T_GTCCACTTTT	TTGACCATTT_G_GTCCACTTTT							not annotated	hypothetical protein
75372	75410	38	C	A	CTTAGTTGAT_C_TTTTTGCCTC	CTTAGTTGAT_A_TTTTTGCCTC							not annotated	hypothetical protein
75527	75564	37	G	T	CATACTGACT_G_AATAAATTAA	CATACTGACT_T_AATGAATTAA						intergenic
75531	75568	37	A	G	CTGACTGAAT_A_AATTAATATG	CTGACTTAAT_G_AATTAATATG						intergenic
75565	75602	37	C	A	TGAATATTCT_C_TGGAGGGTGT	TGAATATTCT_A_TGGAGGGTGT						intergenic
76554	76591	37	T	C	CCAACCTGCG_T_GTGACCCACA	CCAACCTGCG_C_GTGACCCACA	CGT	R	CGC	R	+	carA	carbamoyl-phosphate synthase small chain	carbamoyl-phosphate synthase small chain
79899	79936	37	G	A	CCACGACGAT_G_GCGTTGAATG	CCACGACGAT_A_GCGTTGAATG	ATG	M	ATA	I	+	carB	carbamoyl-phosphate synthase large chain	carbamoyl-phosphate synthase large chain
81523	81559	36	G	T	GCTTCAGCAC_G_CCGCTGCGGA	GCTTCAGCAC_T_CCGCTGCGGA	GGC	G	GGA	G	-	caiD	carnitine racemase	carnitine racemase
81828	81864	36	C	A	TCCGGCAGCG_C_GAAGCTGGCG	TCCGGCAGCG_A_GAAGCTGGCG	GCG	A	TCG	S	-	caiD	carnitine racemase	carnitine racemase
83308	83344	36	C	A	GTCAGTGGAT_C_ACGCGGGCGT	GTCAGTGGAT_A_ACGCGGGCGT							not annotated	putative crotonobetaine/carnitine-CoA ligase
83915	83951	36	C	T	TGCCGACCAG_C_TCCTTAATAT	TGCCGACCAG_T_TCCTTAATAT	GAG	E	GAA	E	-	caiB	L-carnitine dehydratase	L-carnitine dehydratase
84276	84312	36	G	A	GCCTTCCGGA_G_CTTCCGGCGT	GCCTTCCGGA_A_CTTCCGGCGT	GCT	A	GTT	V	-	caiB	L-carnitine dehydratase	L-carnitine dehydratase
84610	84646	36	G	C	TACGGGAAGG_G_TGGCATCGGC	TACGGGAAGG_C_TGGCATCGGC	CCC	P	GCC	A	-	caiB	L-carnitine dehydratase	L-carnitine dehydratase
85020	85056	36	G	C	GGCGAATGGA_G_CGGCGATTTC	GGCGAATGGA_C_CGGCGATTTC	GCT	A	GGT	G	-	caiB	L-carnitine dehydratase	L-carnitine dehydratase
85673	85709	36	C	T	AGCCGTTACC_C_TCCCGACCGA	AGCCGTTACC_T_TCCCGACCGA	GAG	E	GAA	E	-	caiA	probable carnitine operon oxidoreductase CaiA	putative carnitine operon oxidoreductase CaiA
86126	86162	36	C	T	GTCCCAGCTC_C_ATCCAGACGG	GTCCCAGCTC_T_ATCCAGACGG	ATG	M	ATA	I	-	caiA	probable carnitine operon oxidoreductase CaiA	putative carnitine operon oxidoreductase CaiA
86397	86433	36	C	T	ACTTGTCTTT_C_CAGTGCACCT	ACTTGTCTTT_T_CAGTGCACCT	TGG	W	TGA	*	-	caiT	probable carnitine transporter	putative carnitine transporter
86607	86643	36	C	T	GACAGGTCGA_C_ATCGCCAGGG	GACAGGTCGA_T_ATCGCCAGGG	ATG	M	ATA	I	-	caiT	probable carnitine transporter	putative carnitine transporter
87381	87417	36	A	C	GCGGTACCAG_A_GTGGAGCTGG	GCGGTACCAG_C_GTGGAGCTGG	ACT	T	ACG	T	-	caiT	probable carnitine transporter	putative carnitine transporter
87725	87761	36	T	C	AGCATGACGA_T_CATATACCAT	AGCATGACGA_C_CATATACCAT	ATC	I	GTC	V	-	caiT	probable carnitine transporter	putative carnitine transporter
88124	88160	36	G	T	TTTATCAATT_G_ATTGGTTGTG	TTTATCAATT_T_ATTAGTTGTG						intergenic
88128	88164	36	G	A	TCAATTGATT_G_GTTGTGGTTT	TCAATTTATT_A_GTTGTGGTTT						intergenic
88163	88199	36	C	T	GTATCTGGCG_C_TCAATATTGT	GTATCTGGCG_T_TCAATATTGT							not annotated	hypothetical protein
89434	89470	36	T	C	CTGCCGAATA_T_GCGTCGGGGC	CTGCCGAATA_C_GCGTCGGGGC	ATG	M	ACG	T	+	fixB	FixB protein	FixB protein
90103	90139	36	C	T	GCTGCCTTAG_C_GCGATAAACC	GCTGCCTTAG_T_GCGATAAACC	GCG	A	GTG	V	+	fixB	FixB protein	FixB protein
91130	91166	36	A	G	ATATCCGCAG_A_CGAAGCGGCG	ATATCCGCAG_G_CGAAGCGGCG	GAC	D	GGC	G	+	fixC	FixC protein	FixC protein
91651	91687	36	G	A	GGAACGTGCC_G_GATCCTCGGC	GGAACGTGCC_A_GATCCTCGGC	CGG	R	CAG	Q	+	fixX	ferredoxin like protein FixX	ferredoxin like protein FixX
92296	92332	36	T	C	CCCGCCAGCG_T_GCGTTCTCCA	CCCGCCAGCG_C_GCGTTCTCCA	CGT	R	CGC	R	+	yaaU	putative metabolite transport protein	putative metabolite transport protein
92683	92719	36	C	T	GGCCGCAGAT_C_GTCGGGTTAC	GGCCGCAGAT_T_GTCGGGTTAC	ATC	I	ATT	I	+	yaaU	putative metabolite transport protein	putative metabolite transport protein
92769	92805	36	C	T	GGCTGTATAC_C_GGCGATGTTC	GGCTGTATAC_T_GGCGATGTTC	CCG	P	CTG	L	+	yaaU	putative metabolite transport protein	putative metabolite transport protein
93638	93674	36	A	G	GGGACGCCGG_A_AAACGTCGAA	GGGACGCCGG_G_AAACGTCGAA						intergenic
93690	93726	36	G	T	CGCGCTGTCC_G_CTTACATGAG	CGCGCTGTCC_T_CTTACATGAG						intergenic
94409	94445	36	A	C	AACATGGCAC_A_TTGCTGGCGC	AACATGGCAC_C_TTGCTGGCGC						intergenic
94501	94537	36	A	G	CTTCGGCAAC_A_GCTTCAAAAT	CTTCGGCAAC_G_GCTTCAAAAT	GCT	A	GCC	A	-		probable secreted protein	putative secreted protein
95162	95198	36	G	A	CCTGTAAATA_G_TAGTTTTTAT	CCTGTAAATA_A_TAGTTTTTAT						intergenic
96584	96620	36	C	A	AGGCATCAAT_C_ATTCAATGAG	AGGCATCAAT_A_ATTCAATGAG	TCA	S	TAA	*	+		putative sulfatase	not annotated
97017	97053	36	A	C	ACCGCAAAGG_A_GTTAATTTTA	ACCGCAAAGG_C_GTTAATTTTA	GGA	G	GGC	G	+		putative sulfatase	not annotated
97639	97675	36	G	T	TTATTGGGTC_G_GTATCATCAT	TTATTGGGTC_T_GTATCATCAT						intergenic
98029	98065	36	T	G	AGGCAGGGAC_T_CTGGAAAACG	AGGCAGGGAC_G_CTGGAAAACG	ACT	T	ACG	T	+	yabF	putative NAD(P)H oxidoreductase	putative NAD(P)H oxidoreductase
98141	98177	36	C	T	CTGGCAGCAT_C_CGATGCAGTG	CTGGCAGCAT_T_CGATGCAGTG	CCG	P	TCG	S	+	yabF	putative NAD(P)H oxidoreductase	putative NAD(P)H oxidoreductase
98193	98229	36	C	T	ATGGATAAAG_C_CCTCACCCAC	ATGGATAAAG_T_CCTCACCCAC	GCC	A	GTC	V	+	yabF	putative NAD(P)H oxidoreductase	putative NAD(P)H oxidoreductase
98207	98243	36	T	C	CACCCACGGC_T_GGGCTTACGG	CACCCACGGC_C_GGGCTTACGG	TGG	W	CGG	R	+	yabF	putative NAD(P)H oxidoreductase	putative NAD(P)H oxidoreductase
98246	98282	36	T	C	GCACGGTAAA_T_ATCTGCTGTG	GCACGGTAAA_C_ATCTGCTGTG	TAT	Y	CAT	H	+	yabF	putative NAD(P)H oxidoreductase	putative NAD(P)H oxidoreductase
98726	98762	36	T	C	AGCTGCGCGC_T_TCGGTATTTG	AGCTGCGCGC_C_TCGGTATTTG	GCT	A	GCC	A	+	kefC	glutathione-regulated potassium-efflux system protein KefC	glutathione-regulated potassium-efflux system protein KefC
100401	100437	36	A	G	CTGTTTTTGA_A_CTACTGTAAT	CTGTTTTTGA_G_CTACTGTAAT						intergenic
100472	100508	36	G	C	TCGTGCTCAT_G_CTCTTTTCGT	TCGTGCTCAT_C_CTCTTTTCGT						intergenic
103846	103882	36	C	T	GCGGCAAATT_C_ACCGTTCAGA	GCGGCAAATT_T_ACCGTTCAGA	GAA	E	AAA	K	-	pdxA	pyridoxal phosphate biosynthetic protein PdxA	pyridoxal phosphate biosynthetic protein PdxA
105253	105289	36	C	T	TCAAACGTTC_C_AGGATTTGGT	TCAAACGTTC_T_AGGATCTGGT	CTG	L	CTA	L	-	surA	survival protein SurA precursor	survival protein SurA precursor
105259	105295	36	T	C	GTTCCAGGAT_T_TGGTGACGCA	GTTCTAGGAT_C_TGGTGACGCA	CAA	Q	CAG	Q	-	surA	survival protein SurA precursor	survival protein SurA precursor
105822	105858	36	C	T	CCGCGCCCAC_C_TGGTTGATGC	CCGCGCCCAC_T_TGGTTGATGC	CAG	Q	CAA	Q	-	imp	organic solvent tolerance protein precursor	organic solvent tolerance protein precursor
107059	107095	36	T	C	ACGGAATTCG_T_TCTCCCACAT	ACGGAATTCG_C_TCTCCCACAT	AAC	N	AGC	S	-	imp	organic solvent tolerance protein precursor	organic solvent tolerance protein precursor
110001	110037	36	T	C	AGTTTGCTGC_T_GGTGTGGCGA	AGTTTGCTGC_C_GGTGTGGCGA	AGC	S	GGC	G	-	hepA	probable ATP-dependent helicase HepA	putative ATP-dependent helicase HepA
111773	111809	36	T	G	CAGATGATGC_T_CTTCGTCGAC	CAGATGATGC_G_CTTCGTCGAC	GAG	E	GCG	A	-	hepA	probable ATP-dependent helicase HepA	putative ATP-dependent helicase HepA
113047	113083	36	G	A	GTGCGGCGGA_G_CGTTACGTTG	GTGCGGCGGA_A_CGTTACGTTG	GCT	A	GTT	V	-	polB	DNA polymerase II	not annotated
114762	114799	37	A	G	GCATCTCGCC_A_TCTACCCAAA	GCATCTCGCC_G_TCTACCCAAA	GAT	D	GAC	D	-	polB	DNA polymerase II	not annotated
115086	115123	37	C	T	AAGAGACCTC_C_GTTCCTTGCG	AAGAGACCTC_T_GTTCCTTGCG	ACG	T	ACA	T	-	polB	DNA polymerase II	not annotated
115927	115964	37	T	C	ATACAGCAGA_T_ATAATTATCC	ATACAGCAGA_C_ATAATTATCC							not annotated	putative secreted protein
116800	116837	37	T	C	AGTGTTTATC_T_AGCAGGGATT	AGTGTTTATC_C_AGCAGGGATT	CTA	L	CTG	L	-	araD	L-ribulose-5-phosphate 4-epimerase	L-ribulose-5-phosphate 4-epimerase
116940	116977	37	A	G	CCGTGCGAAT_A_GACAAGCACG	CCGTGCGAAT_G_GACAAGCACG	TAT	Y	CAT	H	-	araD	L-ribulose-5-phosphate 4-epimerase	L-ribulose-5-phosphate 4-epimerase
117481	117518	37	G	T	CGCTTATCCG_G_CCTACGAGCG	CGCTTATCCG_T_CCTACGAGCG						intergenic
121349	121386	37	T	C	GTCTGTCGGC_T_TGGAGATATA	GTCTGTCGGC_C_TGGAGATATA	CTT	L	CCT	P	+	araC	arabinose operon regulatory protein	arabinose operon regulatory protein
122242	122279	37	T	G	TGATGGCGGG_T_CTGGGCGCGC	TGATGGCGGG_G_CTGGGCGCGC	GGT	G	GGG	G	+	yabI	DedA family integral membrane protein	DedA family integral membrane protein
123471	123508	37	C	T	GTACCGCTGG_C_AGGCGCAAGA	GTACCGCTGG_T_AGGCGCAAGA	GCC	A	ACC	T	-	yabJ	hypothetical ABC transporter	putative ABC transporter
123711	123748	37	T	C	GTCCTGGCTG_T_GGTAGGAGCC	GTCCTGGCTG_C_GGTAGGAGCC	CAC	H	CGC	R	-	yabK	putative ABC transporter integral membrane protein	putative ABC transporter integral membrane protein
124191	124228	37	G	A	CACACACAGA_G_CGCCCGCCGC	CACACACAGA_A_CGCCCGCCGC	GCT	A	GTT	V	-	yabK	putative ABC transporter integral membrane protein	putative ABC transporter integral membrane protein
125050	125087	37	A	G	AATGAGAAGC_A_CACCACATGC	AATGAGAAGC_G_CACCACATGC	TGC	C	CGC	R	-	yabK	putative ABC transporter integral membrane protein	putative ABC transporter integral membrane protein
127224	127261	37	A	G	CCGATAGGGT_A_GCTGGCGAAA	CCGATAGGGT_G_GCTGGCGAAA	TAC	Y	CAC	H	-	yabN	putative ABC transporter periplasmic solute binding protein	hypothetical protein
128476	128513	37	T	A	GACTTTTTTT_T_ATTTTTATCA	GACTTTTTTT_A_ATTTTTATCA						intergenic
130254	130291	37	A	G	AGCGTCATGC_A_GCCTTCCATA	AGCGTCATGC_G_GCCTTCCATA	TGC	C	CGC	R	-	leuC	3-isopropylmalate dehydratase large subunit	3-isopropylmalate dehydratase large subunit
130676	130713	37	G	A	CATTTCACCG_G_AAGCATTAAT	CATTTCACCG_A_AAGCATTAAT	TCC	S	TTC	F	-	leuC	3-isopropylmalate dehydratase large subunit	3-isopropylmalate dehydratase large subunit
130750	130787	37	T	C	GCTGACGTAC_T_GGACGATGGT	GCTGACGTAC_C_GGACGATGGT	CCA	P	CCG	P	-	leuC	3-isopropylmalate dehydratase large subunit	3-isopropylmalate dehydratase large subunit
131791	131828	37	G	T	AATGGCATCC_G_CCTGCTCGCA	AATGGCATCC_T_CCTGCTCGCA	GCG	A	GAG	E	-	leuB	3-isopropylmalate dehydrogenase	3-isopropylmalate dehydrogenase
131839	131876	37	C	T	ATGACCATGA_C_TGTCGATAGC	ATGACCATGA_T_TGTCGATAGC	AGT	S	AAT	N	-	leuB	3-isopropylmalate dehydrogenase	3-isopropylmalate dehydrogenase
132199	132236	37	G	A	TCTTTGCCCT_G_GCCTTTGGCG	TCTTTGCCCT_A_GCCTTTGGCG	CAG	Q	TAG	*	-	leuA	2-isopropylmalate synthase	not annotated
133992	134029	37	C	T	ATGCTAAAGG_C_TTGGTTTATC	ATGCTAAAGG_T_TTGGTTTATC						intergenic
134201	134238	37	G	A	TAAACATTAT_G_AATCGCAATG	TAAACATTAT_A_AATCGCAATG						intergenic
134999	135036	37	T	C	CGCGTATTAG_T_GGCCCGCTAC	CGCGTATTAG_C_GGCCCGCTAC	AGT	S	AGC	S	+	leuO	probable activator protein in leuABCD operon	putative activator protein in leuABCD operon
135956	135993	37	G	T	ATTCCATTCC_G_CTGGTGATTC	ATTCCATTCC_T_CTGGTGATTC	CCG	P	CCT	P	+	ilvI	acetolactate synthase isozyme III large subunit	not annotated
136027	136064	37	T	C	TGCGACATGG_T_GGGGATTTCC	TGCGACATGG_C_GGGGATTTCC	GTG	V	GCG	A	+	ilvI	acetolactate synthase isozyme III large subunit	not annotated
136921	136957	36	A	C	TGGATTAATT_A_CGGCGGGCTC	TGGATTAATT_C_CGGCGGGCTC	TAC	Y	TCC	S	+	ilvI	acetolactate synthase isozyme III large subunit	not annotated
137009	137045	36	C	A	TCTGCGTGAC_C_GGCGATGGCA	TCTGCGTGAC_A_GGCGATGGCA	ACC	T	ACA	T	+	ilvI	acetolactate synthase isozyme III large subunit	not annotated
137284	137320	36	A	G	GTGCGTAATA_A_CCGACTGGTG	GTGCGTAATA_G_CCGACTGGTG	AAC	N	AGC	S	+	ilvI	acetolactate synthase isozyme III large subunit	not annotated
137985	138021	36	C	T	TCAGGCAGGT_C_TGCCGGATAT	TCAGGCAGGT_T_TGCCGGATAT							not annotated	hypothetical protein
139380	139416	36	G	A	TTACAAGCAG_G_CAAGAGATCG	TTACAAGCAG_A_CAAGAAATCG						intergenic
139386	139422	36	G	A	GCAGGCAAGA_G_ATCGTCGAAT	GCAGACAAGA_A_ATCGTCGAAT						intergenic
139443	139479	36	A	G	CGTAGGCGCT_A_GTATAGCAGG	CGTAGGCGCT_G_GTATAGCAGG						intergenic
139520	139556	36	C	A	CTCGCGTCGC_C_AACTGACACT	CTCGCGTCGC_A_AACTGACACT						intergenic
141341	141377	36	G	A	GGTGACGGTG_G_TCACGACGGC	GGTGACGGTG_A_TCACGACGGC	GTC	V	ATC	I	+	ftsL	cell division protein FtsL	cell division protein FtsL
141940	141976	36	C	T	AGCTCTCCGC_C_CGTATCAACG	AGCTCTCCGC_T_CGTATCAACG	GCC	A	GCT	A	+	ftsI	penicillin-binding protein 3 precursor	penicillin-binding protein 3 precursor
142312	142348	36	T	C	AACTGAACAA_T_GCGGTGGCGT	AACTGAACAA_C_GCGGTGGCGT	AAT	N	AAC	N	+	ftsI	penicillin-binding protein 3 precursor	penicillin-binding protein 3 precursor
144066	144102	36	G	A	CCGCTGGCTG_G_CGTCGCTACC	CCGCTGGCTG_A_CGTCGCTACC	GCG	A	ACG	T	+	murE	UDP-N-acetylmuramoylalanyl-D-glutamate--2,6-dia minopim ligase	UDP-N-acetylmuramoylalanyl-D-glutamate--2,6-dia minopim ligase
144504	144540	36	C	T	TAAGCGCCCA_C_TCATGGGGGC	TAAGCGCCCA_T_TCATGGGGGC	CTC	L	TTC	F	+	murE	UDP-N-acetylmuramoylalanyl-D-glutamate--2,6-dia minopim ligase	UDP-N-acetylmuramoylalanyl-D-glutamate--2,6-dia minopim ligase
144584	144620	36	C	T	AGCCGCGCGC_C_ATTATCAACG	AGCCGCGCGC_T_ATTATCAACG	GCC	A	GCT	A	+	murE	UDP-N-acetylmuramoylalanyl-D-glutamate--2,6-dia minopim ligase	UDP-N-acetylmuramoylalanyl-D-glutamate--2,6-dia minopim ligase
146430	146466	36	C	G	GGGCTTACCC_C_TCTAACCCGT	GGGCTTACCC_G_TCTAACCCGT	CCC	P	CCG	P	+	mraY	phospho-N-acetylmuramoyl-pentapeptide- transferase	phospho-N-acetylmuramoyl-pentapeptide- transferase
149307	149343	36	G	A	TCGTTCTGGA_G_CCCCTGGGAA	TCGTTCTGGA_A_CCCCTGGGAA	AGC	S	AAC	N	+	ftsW	cell division protein FtsW	cell division protein FtsW
149880	149916	36	A	G	CGCATCATTT_A_ATGGCCCAGG	CGCATCATTT_G_ATGGCCCAGG	TTA	L	TTG	L	+	murG	UDP-N-acetylglucosamine:N-acetylmuramyl- (pentapeptide) pyrophosphoryl-undecaprenol N-acetylglucosamine transferase	UDP-N-acetylglucosamine:N-acetylmuramyl- (pentapeptide) pyrophosphoryl-undecaprenol N-acetylglucosamine transferase
150087	150123	36	C	T	AGCCGGATGT_C_GTGCTGGGAA	AGCCGGATGT_T_GTGCTGGGAA	GTC	V	GTT	V	+	murG	UDP-N-acetylglucosamine:N-acetylmuramyl- (pentapeptide) pyrophosphoryl-undecaprenol N-acetylglucosamine transferase	UDP-N-acetylglucosamine:N-acetylmuramyl- (pentapeptide) pyrophosphoryl-undecaprenol N-acetylglucosamine transferase
152537	152573	36	A	G	TGGCCGGGTT_A_CGTGAAGGCG	TGGCCGGGTT_G_CGTGAAGGCG	TTA	L	TTG	L	+	ddlB	D-alanine:D-alanine ligase B	not annotated
153206	153242	36	G	A	GCACGGGATG_G_GGGCGTATTG	GCACGGGATG_A_GGGCGTATTG	TGG	W	TGA	*	+	ddlB	D-alanine:D-alanine ligase B	not annotated
153297	153333	36	A	C	TAGTCTGGTG_A_CGATGGCGGC	TAGTCTGGTG_C_CGATGGCGGC	ACG	T	CCG	P	+	ddlB	D-alanine:D-alanine ligase B	not annotated
157035	157072	37	T	C	CGGGCTTAGG_T_ATCGATAACA	CGGGCTTAGG_C_ATCGATAACA	GGT	G	GGC	G	+	lpxC	UDP-3-O-[3-hydroxymyristoyl] N-acetylglucosamine deacetylase	UDP-3-O-[3-hydroxymyristoyl] N-acetylglucosamine deacetylase
157732	157769	37	T	C	TAACCTGGCA_T_TCTCTCCGGC	TAACCTGGCA_C_TCTCTCCGGC						intergenic
159105	159142	37	T	C	ACATGGCGTT_T_AGCCCGGAAG	ACATGGCGTT_C_AGCCCGGAAG	TTT	F	TTC	F	+	secA	preprotein translocase SecA subunit	preprotein translocase SecA subunit
159354	159391	37	A	G	ACCTGACCGA_A_CGCGGTCTGG	ACCTGACCGA_G_CGCGGTCTGG	GAA	E	GAG	E	+	secA	preprotein translocase SecA subunit	preprotein translocase SecA subunit
159462	159499	37	A	C	ACGTCACCGC_A_GCGCTGCGCG	ACGTCACCGC_C_GCGCTGCGCG	GCA	A	GCC	A	+	secA	preprotein translocase SecA subunit	preprotein translocase SecA subunit
160842	160879	37	C	T	AAACGCTCGA_C_TCCCTGTGGA	AAACGCTCGA_T_TCCCTGTGGA	GAC	D	GAT	D	+	secA	preprotein translocase SecA subunit	preprotein translocase SecA subunit
162608	162645	37	G	A	TGGCTCTTCC_G_ACTAACCTTT	TGGCTCTTCC_A_ACTAACCTTT	GTC	V	GTT	V	-		putative aldo/keto reductase	hypothetical protein
163207	163244	37	C	T	CTGACCGTAC_C_GCGCACGGCG	CTGACCGTAC_T_GCGCACGGCG	CCG	P	CTG	L	+		putative lysR-family transcriptional regulator	not annotated
163353	163391	38	G	A	CTTTGGCGAT_G_CGGTACAACT	CTTTGGCGAT_A_CGGTACAACT	GCG	A	ACG	T	+		putative lysR-family transcriptional regulator	not annotated
164312	164350	38	T	C	AGCTTTCAAT_T_TGGGCGTCGC	AGCTTTCAAT_C_TGGGCGTCGC	CAA	Q	CAG	Q	-	yacF	conserved hypothetical protein	hypothetical protein
165871	165909	38	A	G	AGAGTGGGCA_A_CTTTTATCAA	AGAGTGGGCA_G_CTTTTATCAA	ACT	T	GCT	A	+	guaC	GMP reductase	GMP reductase
167353	167391	38	A	C	CAAAGTGCAG_A_ATGGCGAAAA	CAAAGTGCAG_C_ATGGCGAAAA	ATT	I	ATG	M	-	hofC	protein transport protein HofC	protein transport protein HofC
167923	167961	38	A	C	AGTATCTCTT_A_AAAGGGCGTC	AGTATCTCTT_C_AAAGGACGTC	TAA	*	GAA	E	-	hofB	protein transport protein HofB	protein transport protein HofB
167929	167967	38	G	A	TCTTAAAAGG_G_CGTCATGCCT	TCTTCAAAGG_A_CGTCATGCCT	CCC	P	TCC	S	-	hofB	protein transport protein HofB	protein transport protein HofB
169963	170001	38	A	C	AGAGATCGAG_A_GCGCGCACGT	AGAGATCGAG_C_GCGCGCACGT	GCT	A	GCG	A	-	nadC	nicotinate-nucleotide pyrophosphorylase	nicotinate-nucleotide pyrophosphorylase
170182	170220	38	T	G	CCAGATTTTC_T_ACCTCGACTT	CCAGATTTTC_G_ACCTCGACTT	GTA	V	GTC	V	-	nadC	nicotinate-nucleotide pyrophosphorylase	nicotinate-nucleotide pyrophosphorylase
171617	171655	38	G	A	TGGGAATGAC_G_GCGATCGCGA	TGGGAATGAC_A_GCGATCGCGA	ACG	T	ACA	T	+	ampE	AmpE protein	AmpE protein
172479	172517	38	G	T	TCGTCCCAGC_G_CACCCGTTTC	TCGTCCCAGC_T_CACCCGTTTC	CGC	R	AGC	S	-		putatuve glycosysl hydrolase	putative glycosysl hydrolase
175225	175263	38	A	C	AGACCACCAG_A_GCCATCAGCA	AGACCACCAG_C_GCCATCAGCA	GCT	A	GCG	A	-	aroP	aromatic amino acid transport protein AroP	aromatic amino acid transport protein AroP
175362	175400	38	T	C	TTCGGCGCAT_T_TCCCTGCTGG	TTCGGCGCAT_C_TCCCTGCTGG	AAT	N	GAT	D	-	aroP	aromatic amino acid transport protein AroP	aromatic amino acid transport protein AroP
175742	175780	38	G	T	AAAGCCGCCC_G_GTTCCCACAG	AAAGCCGCCC_T_GTTCCCACAG	CCG	P	CAG	Q	-	aroP	aromatic amino acid transport protein AroP	aromatic amino acid transport protein AroP
176199	176237	38	G	C	GACTGAATAA_G_GGAGGCGCTT	GACTGAATAA_C_GGAGGCGCTT	CTT	L	GTT	V	-	aroP	aromatic amino acid transport protein AroP	aromatic amino acid transport protein AroP
176957	176995	38	A	G	CCTTGAGGGA_A_CATTGCGTCC	CCTTGAGGGA_G_CATTGCGTCC	ACA	T	GCA	A	+	pdhR	pyruvate dehydrogenase complex repressor	pyruvate dehydrogenase complex repressor
176996	177034	38	T	C	GGAACGTGAA_T_TGGCAAAACA	GGAACGTGAA_C_TGGCAAAACA	TTG	L	CTG	L	+	pdhR	pyruvate dehydrogenase complex repressor	pyruvate dehydrogenase complex repressor
177629	177667	38	T	C	CCGCCTGGAA_T_AGCGCAAGAA	CCGCCTGGAA_C_AGCGCAAGAA	TAG	*	CAG	Q	+	pdhR	pyruvate dehydrogenase complex repressor	pyruvate dehydrogenase complex repressor
178562	178600	38	T	C	ACTGGACAAC_T_TGGTCTTTGT	ACTGGACAAC_C_TGGTCTTTGT	TTG	L	CTG	L	+	aceE	pyruvate dehydrogenase E1 component	pyruvate dehydrogenase E1 component
179856	179894	38	A	G	AAACAAGAGA_A_CGTTTACTAC	AAACAAGAGA_G_CGTTTACTAC	AAC	N	AGC	S	+	aceE	pyruvate dehydrogenase E1 component	pyruvate dehydrogenase E1 component
181590	181628	38	G	A	AACGCGCGGA_G_GCTGCACCGG	AACGCGCGGA_A_GCTGCACCGG	GAG	E	GAA	E	+	aceF	dihydrolipoamide acetyltransferase component (E2) of pyruvate dehydrogenase	dihydrolipoamide acetyltransferase component (E2) of pyruvate dehydrogenase
181683	181721	38	A	G	AAGAAGTGGA_A_CTGGGCCGTA	AAGAAGTGGA_G_CTGGGCCGTA	GAA	E	GAG	E	+	aceF	dihydrolipoamide acetyltransferase component (E2) of pyruvate dehydrogenase	dihydrolipoamide acetyltransferase component (E2) of pyruvate dehydrogenase
182759	182797	38	G	A	GTTATCGAAG_G_AGCCAAAGCG	GTTATCGAAG_A_AGCCAAAGCG	GGA	G	GAA	E	+	lpdA	dihydrolipoamide dehydrogenase	dihydrolipoamide dehydrogenase
184429	184467	38	T	C	GAATGCGCAG_T_ATCAGCAGAT	GAATGCGCAG_C_ATCAGCAGAT	TAT	Y	CAT	H	+		probable secreted protein	putative secreted protein
185484	185522	38	C	A	GTGACTGCCG_C_GACGGCTTTC	GTGACTGCCG_A_GACGGCTTTC	CGC	R	CTC	L	-	yacH	putative exported protein	not annotated
186071	186109	38	C	G	CGGATATCCG_C_TTGAAATTAT	CGGATATCCG_G_TTGAAATTAT	AAG	K	AAC	N	-	yacH	putative exported protein	not annotated
186965	187004	39	A	G	GTACGCCCGA_A_GCGGCAAATA	GTACGCCCGA_G_GCGGCAAATA	GCT	A	GCC	A	-	yacH	putative exported protein	not annotated
187005	187044	39	T	C	GGCAATGAGA_T_GGGGTTTAAA	GGCAATGAGA_C_GGGGTTTAAA	CAT	H	CGT	R	-	yacH	putative exported protein	not annotated
188276	188315	39	G	A	ACACTATGGA_G_GATGCGGGCG	ACACTATGGA_A_GATGCGGGCG	GAG	E	GAA	E	+	acnB	aconitate hydratase 2 (citrate hydro-lyase 2)	aconitate hydratase 2 (citrate hydro-lyase 2)
188697	188736	39	C	T	GCTGAAAGAC_C_TGGCCTGTCT	GCTGAAAGAC_T_TGGCCTGTCT	CTG	L	TTG	L	+	acnB	aconitate hydratase 2 (citrate hydro-lyase 2)	aconitate hydratase 2 (citrate hydro-lyase 2)
190158	190197	39	G	A	TCAATACTTC_G_CCATATATTA	TCAATACTTC_A_CCATATATTA	GGC	G	GGT	G	-		putative membrane protein	hypothetical protein
190592	190631	39	T	G	TGCTGATATC_T_CCCATTGCTG	TGCTGATATC_G_CCCATTGCTG						intergenic
192075	192114	39	G	A	TTGATTGAAT_G_TAATCGTTAT	TTGATTGAAT_A_TAATCGTTAT						intergenic
193697	193736	39	A	G	GCGGCGTGTG_A_ACAACCGTCG	GCGGCGTGTG_G_ACAACCGTCG	GAA	E	GGA	G	+		conserved hypothetical protein	hypothetical protein
194632	194671	39	T	A	CGGGGGATTT_T_GCGTATCGCT	CGGGGGATTT_A_GCGTATCGCT	TTT	F	TTA	L	+		4-hydroxythreonine-4-phosphate dehydrogenase	4-hydroxythreonine-4-phosphate dehydrogenase
195352	195391	39	G	T	ACCGTCTGGA_G_CTCATTGTGG	ACCGTCTGGA_T_CTCATTGTGG	GAG	E	GAT	D	+		putative transcriptional regulator	putative transcriptional regulator
196218	196257	39	C	T	TCAGTGAGAT_C_TTCCGGTTTG	TCAGTGAGAT_T_TTCCGGTTTG	GAT	D	AAT	N	-	speD	s-adenosylmethionine decarboxylase proenzyme (ec 4.1.1.50) (adometdc) (samdc) [contains: s-adenosylmethionine decarboxylase beta chain; s-adenosylmethionine decarboxylase alpha chain]	S-adenosylmethionine decarboxylase proenzyme
198431	198470	39	C	T	CTTAGACACC_C_GCCTGTTCAT	CTTAGACACC_T_GCCTGTTCAT						intergenic
198654	198693	39	C	T	ACGCGACAAC_C_TGGGGCTACA	ACGCGACAAC_T_TGGGGCTACA	ACC	T	ACT	T	+	cueO	possible multicopper oxidase precursor	putative multicopper oxidase precursor
198779	198818	39	T	C	CTGGAGATTC_T_AGGCATCGTC	CTGGAGATTC_C_AGGCATCGTC	CTA	L	CCA	P	+	cueO	possible multicopper oxidase precursor	putative multicopper oxidase precursor
200454	200493	39	A	G	GGAACGGCAT_A_CTGTCGCGCG	GGAACGGCAT_G_CTGTCGCGCG	AGT	S	AGC	S	-	gcd	glucose dehydrogenase	glucose dehydrogenase
200836	200875	39	C	A	ACCTTCATAG_C_GCAACTGGTG	ACCTTCATAG_A_GCAACTGGTG	CGC	R	CTC	L	-	gcd	glucose dehydrogenase	glucose dehydrogenase
201478	201517	39	C	G	GAAGTTATCC_C_TGACCGAACC	GAAGTTATCC_G_TGACCGAACC	AGG	R	ACG	T	-	gcd	glucose dehydrogenase	glucose dehydrogenase
201844	201883	39	A	G	CTGGTGAGCT_A_TACACAGATA	CTGGTGAGCT_G_TACACAGATA	ATA	I	ACA	T	-	gcd	glucose dehydrogenase	glucose dehydrogenase
202339	202378	39	T	C	GGCATACAGC_T_ACAGTGCGGC	GGCATACAGC_C_ACAGTGCGGC							not annotated	glucose dehydrogenase
206589	206628	39	G	A	TGAAAAGGGA_G_CGGGGATATA	TGAAAAGGGA_A_CGGGGATATA	GCT	A	GTT	V	-	stiH	putative fimbriae	putative fimbriae
207445	207484	39	G	T	CGCCGGTCTG_G_TTTTCAACCG	CGCCGGTCTG_T_TTTTCAACCG	AAC	N	AAA	K	-	stiC	putative fimbrial usher protein	not annotated
209038	209077	39	A	C	TCAGCATCAG_A_GCGGTAATCC	TCAGCATCAG_C_GCGGTAATCC	GCT	A	GCG	A	-	stiC	putative fimbrial usher protein	not annotated
210036	210075	39	C	T	GAAAAAGCGG_C_GGGGTGACCA	GAAAAAGCGG_T_GGGGTGACCA	CCG	P	CCA	P	-	stiB	putative fimbrial chaparone	putative fimbrial chaparone
210176	210215	39	G	A	AAAATAACCC_G_CGTTGTGCCG	AAAATAACCC_A_CGTTGTGCCG	CGG	R	TGG	W	-	stiB	putative fimbrial chaparone	putative fimbrial chaparone
210435	210474	39	G	A	TGCTGTAGGG_G_GGTTGACTGG	TGCTGTAGGG_A_GGTTGACTGG	CCC	P	CTC	L	-	stiA	putative fimbrial subunit	putative fimbrial subunit
211545	211595	50	C	T	TTCAGCATTT_C_GCGACCAGAT	TTCAGCATTT_T_GCGACCAGAT	CGC	R	TGC	C	+	yadI	putative PTS system IIA component (pseudogene)	putative PTS system IIA component
211679	211729	50	A	G	TTTTGCTACA_A_TGACGGCGTT	TTTTGCTACA_G_TGACGGCGTT						intergenic
212031	212081	50	A	C	ATCTGGTGAC_A_TGGAAGGACA	ATCTGGTGAC_C_TGGAAGGACA	ACA	T	ACC	T	+	yadE	conserved hypothetical protein	hypothetical protein
212474	212524	50	T	A	GTATTAAAGC_T_GTACGATATG	GTATTAAAGC_A_GTACGATATG	CTG	L	CAG	Q	+	yadE	conserved hypothetical protein	hypothetical protein
213827	213877	50	T	C	GGAAATCCTT_T_TCGCCAAAGC	GGAAATCCTT_C_TCGCCAAAGC	GAA	E	GAG	E	-	panC	Pantoate--beta-alanine ligase	Pantoate--beta-alanine ligase
214225	214275	50	G	T	CCTTCCTGAC_G_CAGACGACGA	CCTTCCTGAC_T_CAGACGACGA	CGT	R	AGT	S	-	panC	Pantoate--beta-alanine ligase	Pantoate--beta-alanine ligase
216084	216134	50	A	C	CACGGGTAAG_A_GTGGTAAGGC	CACGGGTAAG_C_GTGGTAAGGC	ACT	T	ACG	T	-	pcnB	poly(A) polymerase	poly(A) polymerase
216147	216197	50	C	T	CATTCATGGC_C_AGCGCGAAAG	CATTCATGGC_T_AGCGCGAAAG	CTG	L	CTA	L	-	pcnB	poly(A) polymerase	poly(A) polymerase
218195	218245	50	C	T	CGAAATGCAG_C_TCGCCGGATG	CGAAATGCAG_T_TCGCCGGATG	GAG	E	GAA	E	-	yadB	glutamyl-tRNA synthetase-related protein	glutamyl-tRNA synthetase-related protein
218317	218367	50	G	A	AACGGGATTA_G_CCCGCCATCT	AACGGGATTA_A_CCCGCCATCT	GGC	G	GGT	G	-	dksA	dosage-dependent dnaK suppressor protein	dosage-dependent dnaK suppressor protein
218501	218551	50	T	G	GCGCTCACGG_T_CACGATTACG	GCGCTCACGG_G_CACGATTACG	GAC	D	GCC	A	-	dksA	dosage-dependent dnaK suppressor protein	dosage-dependent dnaK suppressor protein
218688	218738	50	T	C	TACTCTTCGC_T_CGGTTTTTCC	TACTCTTCGC_C_CGGTTTCTCC	AGC	S	GGC	G	-	dksA	dosage-dependent dnaK suppressor protein	dosage-dependent dnaK suppressor protein
218695	218745	50	T	C	CGCTCGGTTT_T_TCCTGGTACG	CGCCCGGTTT_C_TCCTGGTACG	GAA	E	GAG	E	-	dksA	dosage-dependent dnaK suppressor protein	dosage-dependent dnaK suppressor protein
219339	219389	50	G	A	TCAGAATATT_G_TACCCCGCCA	TCAGAATATT_A_TACCCCGCCA	TAC	Y	TAT	Y	-	sfsA	Sugar fermentation stimulation protein homolog.	sugar fermentation stimulation protein
219563	219613	50	C	T	AGCGTAAGCG_C_CGTACCGTCA	AGCGTAAGCG_T_CGTACCGTCA	GCG	A	ACG	T	-	sfsA	Sugar fermentation stimulation protein homolog.	sugar fermentation stimulation protein
220164	220214	50	A	C	TCGGGTAAGT_A_AATCGCAAAA	TCGGGTAAGT_C_AATCGCAAAA	TAC	Y	GAC	D	-	ligT	2'-5' RNA ligase	2'-5' RNA ligase
220847	220897	50	A	T	CTCGCGACGC_A_TTTGCGTTTT	CTCGCGACGC_T_TTTGCGTTTT	CAT	H	CTT	L	+	hrpB	ATP-dependent helicase HrpB	ATP-dependent helicase HrpB
222512	222538	26	C	T	CAGGGCCGCG_C_GCCGCTGGTG	CAGGGCCGCG_T_GCCGCTGGTG	GCG	A	GTG	V	+	hrpB	ATP-dependent helicase HrpB	ATP-dependent helicase HrpB
223478	223504	26	C	A	TCGTCCCGCG_C_AGCGGTTTCC	TCGTCCCGCG_A_AGCGGTTTCC	CGC	R	CGA	R	+	mrcB	penicillin-binding protein 1b; peptidoglycan synthetase	penicillin-binding protein 1b, peptidoglycan synthetase
223812	223838	26	T	G	TTTTCCGCTG_T_CGAGCCTGTA	TTTTCCGCTG_G_CGAGCCTGTA	TCG	S	GCG	A	+	mrcB	penicillin-binding protein 1b; peptidoglycan synthetase	penicillin-binding protein 1b, peptidoglycan synthetase
225597	225623	26	T	G	CTATCATGCT_T_CGGTTATAAT	CTATCATGCT_G_CAGTTATAAT							not annotated	hypothetical protein
225599	225625	26	G	A	ATCATGCTTC_G_GTTATAATAA	ATCATGCTGC_A_GTTATAATAA							not annotated	hypothetical protein
229040	229066	26	G	T	CGCGGATCGC_G_CCGGGGCGCG	CGCGGATCGC_T_CCGGGGCGCG	GCG	A	GCT	A	+	fhuD	ferrichrome-binding periplasmic protein precursor	ferrichrome-binding periplasmic protein precursor
229405	229431	26	C	A	ATCTGCTTCG_C_TCACGGGAAT	ATCTGCTTCG_A_TCACGGGAAT	GCT	A	GAT	D	+	fhuD	ferrichrome-binding periplasmic protein precursor	ferrichrome-binding periplasmic protein precursor
230165	230191	26	C	T	CCACGATCAG_C_TGCAAAGCAT	CCACGATCAG_T_TGCAAAGCAT	CTG	L	TTG	L	+	fhuB	ferrichrome transport protein FhuB precursor	ferrichrome transport protein FhuB precursor
230477	230503	26	C	T	TCTGCTGGCG_C_GCCTGATGCT	TCTGCTGGCG_T_GCCTGATGCT	CGC	R	TGC	C	+	fhuB	ferrichrome transport protein FhuB precursor	ferrichrome transport protein FhuB precursor
230594	230620	26	A	G	GGCGTTAATC_A_GCGCGCCGCT	GGCGTTAATC_G_GCGCGCCGCT	AGC	S	GGC	G	+	fhuB	ferrichrome transport protein FhuB precursor	ferrichrome transport protein FhuB precursor
231975	232001	26	T	G	TCGGTATTAA_T_CCTTTTTAAA	TCGGTATTAA_G_CCTTTTTAAA						intergenic
232152	232177	25	T	G	CAAAAAAAAT_T_TAATTTAGCA	ACAAAAAAAT_G_TAATTTAGCA						intergenic
232376	232401	25	G	T	TACTTGTCTT_G_GGGTTTTTAA	TACTTGTCTT_T_GGGTTTTTAA						intergenic
232636	232661	25	C	T	CCAGCTTTGC_C_AATGCTGCGG	CCAGCTTTGC_T_AATGCTGCGG	GCC	A	GCT	A	+	stfA	major fimbrial subunit stfa (putative fimbrial subunit)	major fimbrial subunit stfa (putative fimbrial subunit)
232891	232916	25	T	C	ATCCGGGCAG_T_GTTGCGCTGA	ATCCGGGCAG_C_GTTGCGCTGA	AGT	S	AGC	S	+	stfA	major fimbrial subunit stfa (putative fimbrial subunit)	major fimbrial subunit stfa (putative fimbrial subunit)
233705	233730	25	T	C	GGGATCCACC_T_TCCCGCTGGG	GGGATCCACC_C_TCCCGCTGGG	CCT	P	CCC	P	+	stfC	outer membrane usher protein stfc (putative fimbrial outer membrane usher)	not annotated
234579	234604	25	C	T	CGGCACCATT_C_AGGGTAACTC	CGGCACCATT_T_AGGGTAACTC	CAG	Q	TAG	*	+	stfC	outer membrane usher protein stfc (putative fimbrial outer membrane usher)	not annotated
234674	234699	25	C	T	AAGAAAACTA_C_ATGACGATGG	AAGAAAACTA_T_ATGACGATGG	TAC	Y	TAT	Y	+	stfC	outer membrane usher protein stfc (putative fimbrial outer membrane usher)	not annotated
234829	234854	25	A	G	ACCTACTGGA_A_TCAACCTAAC	ACCTACTGGA_G_TCAACCTAAC	AAT	N	AGT	S	+	stfC	outer membrane usher protein stfc (putative fimbrial outer membrane usher)	not annotated
234890	234915	25	A	G	TCGGTGAGGT_A_CGCGGGATCA	TCGGTGAGGT_G_CGCGGGATCA	GTA	V	GTG	V	+	stfC	outer membrane usher protein stfc (putative fimbrial outer membrane usher)	not annotated
234997	235022	25	G	T	AACCGCACGC_G_GAGCTACAAC	AACCGCACGC_T_GAGCTACAAC	CGG	R	CTG	L	+	stfC	outer membrane usher protein stfc (putative fimbrial outer membrane usher)	not annotated
235298	235323	25	C	A	TGGATGTCGG_C_GATGAAGCGA	TGGATGTCGG_A_GATGAAGCGA	GGC	G	GGA	G	+	stfC	outer membrane usher protein stfc (putative fimbrial outer membrane usher)	not annotated
235568	235593	25	C	A	CGCCCTTCGG_C_GCAGAGGTTT	CGCCCTTCGG_A_GCAGAGGTTT	GGC	G	GGA	G	+	stfC	outer membrane usher protein stfc (putative fimbrial outer membrane usher)	not annotated
235606	235631	25	G	T	CAGTTAGGGA_G_CGTAGGTGAA	CAGTTAGGGA_T_CGTAGGTGAA	AGC	S	ATC	I	+	stfC	outer membrane usher protein stfc (putative fimbrial outer membrane usher)	not annotated
238350	238375	25	A	G	GATACGCATG_A_CGGAGTATAG	GATACGCATG_G_CGGAGTATAC	GAC	D	GGC	G	+		putative exported protein	not annotated
238360	238385	25	G	C	ACGGAGTATA_G_TATGGCACCT	GCGGAGTATA_C_TATGGCACCT						intergenic
238796	238821	25	T	G	AAAACTTTGC_T_ATGGCAGCAA	AAAACTTTGC_G_ATGGCAGCAA	TAT	Y	GAT	D	+		putative exported protein	not annotated
239849	239875	26	T	C	AAACGCCGCG_T_GCACTGACGT	AAACGCCGCG_C_GCACTGACGT	CAC	H	CGC	R	-	hemL	Glutamate-1-semialdehyde 2,1-aminomutase	Glutamate-1-semialdehyde 2,1-aminomutase
242640	242666	26	C	T	CGCTTTCCAG_C_GGTACTGAAA	CGCTTTCCAG_T_GGTACTGAAA	CCG	P	CCA	P	-	yadS	putative membrane protein	hypothetical protein
245851	245877	26	G	A	TTTTGCCGGT_G_CCTTCAATCA	TTTTGCCGGT_A_CCTTCAATCA	GCC	A	ACC	T	+	dgt	Deoxyguanosinetriphosphate triphosphohydrolase	Deoxyguanosinetriphosphate triphosphohydrolase
247311	247337	26	C	T	CTGAGCTGAA_C_TCCGAATTGG	CTGAGCTGAA_T_TCCGAATTGG	AAC	N	AAT	N	+	htrA	protease DO precursor; heat shock protein HtrA	protease DO precursor, heat shock protein HtrA
249744	249770	26	C	T	ACGTCATGAG_C_AAAAGGGCGG	ACGTCATGAG_T_AAAAGGGCGG						intergenic
251954	251980	26	G	A	CGCCTCTCGG_G_TCACGGTATC	CGCCTCTCGG_A_TCACGGTATC	ACC	T	ATC	I	-	dapD	2,3,4,5-tetrahydropyridine-2-carboxylate N-succinyltransferase	2,3,4,5-tetrahydropyridine-2-carboxylate N-succinyltransferase
253864	253890	26	A	C	GCTTAACTGG_A_GGTCGAACAG	GCTTAACTGG_C_GGTCGAACAG	CTC	L	CGC	R	-	glnD	[Protein-PII] uridylyltransferase	[Protein-PII] uridylyltransferase
254351	254377	26	T	C	CATAATAAAG_T_CAGCAGCTCG	CATAATAAAG_C_CAGCAGCTCG	ACT	T	GCT	A	-	glnD	[Protein-PII] uridylyltransferase	[Protein-PII] uridylyltransferase
254400	254426	26	G	T	GCTTTTTGCG_G_CTTAAAATGA	GCTTTTTGCG_T_CTTAAAATGA	AGC	S	AGA	R	-	glnD	[Protein-PII] uridylyltransferase	[Protein-PII] uridylyltransferase
254604	254630	26	C	T	CCAGCCAGTG_C_TGAAAGATGT	CCAGCCAGTG_T_TGAAAGATGT	CAG	Q	CAA	Q	-	glnD	[Protein-PII] uridylyltransferase	[Protein-PII] uridylyltransferase
255130	255156	26	C	T	GGTGCGGATA_C_GGTAATCCCC	GGTGCGGATA_T_GGTAATCCCC	CGT	R	CAT	H	-	map	methionine aminopeptidase	methionine aminopeptidase
255871	255897	26	T	C	CATTCTGAAC_T_TCGCCTTTCG	CATTCTGAAC_C_TCGCCTTTCG						intergenic
256881	256907	26	C	T	TGCAACCGTT_C_GTGAAGGCCG	TGCAACCGTT_T_GTGAAGGCCG	CGT	R	TGT	C	+	rpsB	30S ribosomal protein S2	30s ribosomal protein S2
257730	257756	26	G	A	GCGGCAAGCA_G_GCCGGAATTC	GCGGCAAGCA_A_GCCGGAATTC	AGG	R	AAG	K	+	tsf	Elongation factor Ts	Elongation factor Ts
258097	258123	26	C	A	TTGCGCCTCT_C_TTGTAAAATC	TTGCGCCTCT_A_TTGTAAAATC						intergenic
259137	259163	26	A	G	TCAAAACCCA_A_ATCAGCAAAG	TCAAAACCCA_G_ATCAGCAAAG	CAA	Q	CAG	Q	+	frr	Ribosome recycling factor	Ribosome recycling factor
259985	260011	26	A	G	CAGCAGCATG_A_CAGCCGCACC	CAGCAGCATG_G_CAGCCGCACC	GAC	D	GGC	G	+	dxr	1-deoxy-D-xylulose 5-phosphate reductoisomerase	1-deoxy-D-xylulose 5-phosphate reductoisomerase
260578	260604	26	C	T	CCTGGCGCAG_C_TTGGAGAACC	CCTGGCGCAG_T_TTGGAGAACC	CTT	L	TTT	F	+	dxr	1-deoxy-D-xylulose 5-phosphate reductoisomerase	1-deoxy-D-xylulose 5-phosphate reductoisomerase
261776	261802	26	G	T	GGAGTGCTGC_G_CCCCGATCAG	GGAGTGCTGC_T_CCCCGATCAG	CGC	R	CTC	L	+	uppS	undecaprenyl pyrophosphate synthetase	undecaprenyl pyrophosphate synthetase
264547	264573	26	A	G	CGATGGTAAT_A_CCCTTCTGGT	CGATGGTAAT_G_CCCTTCTGGT	ACC	T	GCC	A	+	yaeT	outer membrane protein precursor	outer membrane protein precursor
264920	264946	26	A	G	CCGTGGTGGA_A_CGTCGTCGGC	CCGTGGTGGA_G_CGTCGTCGGC	AAC	N	AGC	S	+	yaeT	outer membrane protein precursor	outer membrane protein precursor
266496	266522	26	G	T	ATGCTAATTC_G_GTCCGTACTT	ATGCTAATTC_T_GTCCGTACTT	TCG	S	TCT	S	+	yaeT	outer membrane protein precursor	outer membrane protein precursor
268401	268427	26	G	A	ATTCTTTTCC_G_GCCTGTCACA	ATTCTTTTCC_A_GCCTGTCACA						intergenic
271344	271370	26	T	C	AGTATGGCTT_T_GCGCAGCACA	AGTATGGCTT_C_GCGCAGCACA	TTT	F	TTC	F	+	rnhB	Ribonuclease HII	Ribonuclease HII
271387	271413	26	T	C	TCTGGAAAAG_T_TGGCCCAGTA	TCTGGAAAAG_C_TGGCCCAGTA	TTG	L	CTG	L	+	rnhB	Ribonuclease HII	Ribonuclease HII
272123	272149	26	T	C	ATTTTGACGC_T_CATGAGATTC	ATTTTGACGC_C_CATGAGATTC	GCT	A	GCC	A	+	dnaE	DNA polymerase III, alpha chain	DNA polymerase III, alpha chain
276750	276775	25	T	C	ATTTCCTCAG_T_TATTTTGGTC	ATTTCCTCAG_C_TATTTTGGTC	AGT	S	AGC	S	+		putative secreted chitinase	putative secreted chitinase
276983	277008	25	G	T	AAAGCAAACG_G_CCTGGTATCA	AAAGCAAACG_T_CCTGGTATCA	GGC	G	GTC	V	+		putative secreted chitinase	putative secreted chitinase
277798	277823	25	C	T	GTGCAAACCG_C_TCCCGGAAGG	GTGCAAACCG_T_TCCCGGAAGG	CTC	L	TTC	F	+		putative secreted chitinase	putative secreted chitinase
277880	277905	25	T	C	GCATGGAACG_T_ATTGTAATAA	GCATGGAACG_C_ATTGTAATAA	GTA	V	GCA	A	+		putative secreted chitinase	putative secreted chitinase
279706	279731	25	A	C	GGATTTTTAT_A_GCAATATGCG	GGATTTTTAT_C_GCAATATGCG	AGC	S	CGC	R	+	ldcC	lysine decarboxylase	lysine decarboxylase
279975	280000	25	T	C	AGAGTCGGGC_T_GTGCTCGATT	AGAGTCGGGC_C_GTGCTCGATT	GCT	A	GCC	A	+	ldcC	lysine decarboxylase	lysine decarboxylase
281318	281343	25	T	C	ACGGACTGTA_T_CACGGCGGAG	ACGGACTGTA_C_CACGGCGGAG	ATC	I	ACC	T	+	mesJ	cell cycle protein MesJ	cell cycle protein MesJ
283406	283431	25	T	C	GCAGGAGTTC_T_GGAGCCAGGA	GCAGGAGTTC_C_GGAGCCAGGA	TGG	W	CGG	R	+	yaeJ	putative release factor	putative release factor
283487	283512	25	T	C	GCAGAAAAGC_T_GTCGCGCAAC	GCAGAAAAGC_C_GTCGCGCAAC	TGT	C	CGT	R	+	yaeJ	putative release factor	putative release factor
286264	286289	25	C	T	CACTTCAAAT_C_CGGTGTTAAC	CACTTCAAAT_T_CGGTGTTAAC	GGA	G	GAA	E	-	yaeB	conserved hypothetical protein	hypothetical protein
286470	286495	25	C	T	TTTCAGCTAT_C_GGCGCCTGTT	TTTCAGCTAT_T_GGCGCCTGTT	CCG	P	CCA	P	-	yaeB	conserved hypothetical protein	hypothetical protein
288146	288171	25	G	T	TCGGCAACTT_G_CTGCTCTGCG	TCGGCAACTT_T_CTGCTCTGCG	CAA	Q	AAA	K	-	yaeC	putative lipoprotein precursor	putative lipoprotein precursor
288729	288754	25	C	T	GACAATTATT_C_GGGTAAAAGG	GACAATTATT_T_GGGTAAAAGG	CGA	R	CAA	Q	-	yaeE	putative ABC transporter permease protein	putative ABC transporter permease protein
288805	288830	25	A	T	GCAGAGAGGG_A_GCGATACAGC	GCAGAGAGGG_T_GCGATACAGC	TCC	S	ACC	T	-	yaeE	putative ABC transporter permease protein	putative ABC transporter permease protein
289049	289074	25	T	C	CCGTGCATTT_T_CGTTAGCATA	CCGTGCATTT_C_CGTTAGCATA	AAA	K	GAA	E	-	abc	putative ABC transporter ATP-binding protein	putative ABC transporter ATP-binding protein
289120	289145	25	T	G	ATTGTTCACG_T_TGAAACGACG	ATTGTTCACG_G_TGAAACGACG	AAC	N	ACC	T	-	abc	putative ABC transporter ATP-binding protein	putative ABC transporter ATP-binding protein
289290	289315	25	C	T	GCGCCAGCGG_C_GTTTTAGGAT	GCGCCAGCGG_T_GTTTTAGGAT	ACG	T	ACA	T	-	abc	putative ABC transporter ATP-binding protein	putative ABC transporter ATP-binding protein
289623	289648	25	A	C	AATCCAGCAG_A_TCTGTGACAC	AATCCAGCAG_C_TCTGTGACAC	GAT	D	GAG	E	-	abc	putative ABC transporter ATP-binding protein	putative ABC transporter ATP-binding protein
290934	290959	25	G	A	AGCGTAATAT_G_CACACCCCGC	AGCGTAATAT_A_CGCCACCTCG							not annotated	hypothetical protein
290936	290961	25	A	G	CGTAATATGC_A_CACCCCGCGC	CGTAATATAC_G_CCACCTCGCG							not annotated	hypothetical protein
290941	290967	26	C	T	TATGCACACC_C_CGCGCCGCTG	ATACGCCACC_T_CGCGACGGTG						intergenic
290946	290972	26	C	A	ACACCCCGCG_C_CGCTGAGAAA	CCACCTCGCG_A_CGGTGAGCTG						intergenic
290949	290975	26	C	G	CCCCGCGCCG_C_TGAGAAAAAG	CCTCGCGACG_G_TGAGCTGAAA						intergenic
290954	290980	26	A	C	CGCCGCTGAG_A_AAAAGCGAAG	CGACGGTGAG_C_TGAAAGCCGC						intergenic
290955	290982	27	A	G	GCCGCTGAGA_A_AAAGCGAAGC	ACGGTGAGCT_G_AAAGCCGCGT						intergenic
290961	290988	27	G	C	GAGAAAAAGC_G_AAGCGGCACT	AGCTGAAAGC_C_GCGTCGCACC						intergenic
290962	290989	27	A	G	AGAAAAAGCG_A_AGCGGCACTG	GCTGAAAGCC_G_CGTCGCACCT						intergenic
290963	290990	27	A	C	GAAAAAGCGA_A_GCGGCACTGC	CTGAAAGCCG_C_GTCGCACCTG						intergenic
290965	290992	27	C	T	AAAAGCGAAG_C_GGCACTGCTC	GAAAGCCGCG_T_CGCACCTGCT						intergenic
290966	290993	27	G	C	AAAGCGAAGC_G_GCACTGCTCT	AAAGCCGCGT_C_GCACCTGCTC						intergenic
291046	291074	28	C	T	GGACGAAAAA_C_GAATACCAAG	GGACGAAAAA_T_GAATACCAAG						intergenic
291207	291235	28	C	T	CTTGCTGCTT_C_GCTGACGAGT	CTTGCTGCTT_T_GCTGACGAGT						intergenic
291604	291632	28	C	T	TGACGTTACC_C_GCAGAAGAAG	TGACGTTACC_T_GCAGAAGAAG						intergenic
292062	292090	28	C	T	AGCGGTGGAG_C_ATGTGGTTTA	AGCGGTGGAG_T_ATGTGGTTTA						intergenic
292248	292276	28	G	A	GTTGCCAGCG_G_TTAGGCCGGG	GTTGCCAGCG_A_TTAGGTCGGG						intergenic
292254	292282	28	C	T	AGCGGTTAGG_C_CGGGAACTCA	AGCGATTAGG_T_CGGGAACTCA						intergenic
294601	2727859	2433258	C	A	GGGTGAGTCG_C_CCCCTAAGGC	GGGTGAGTCG_A_CCCCTAAGGC						intergenic
294779	2727681	2432902	C	T	TGAGGCGTGA_C_GACGAGGCAC	TGAGGCGTGA_T_GACGAGGCAC						intergenic
294803	2727657	2432854	C	T	GGTGCTGAAG_C_AACAAATGCC	GGTGCTGAAG_T_AACAAATGCC						intergenic
294992	2727468	2432476	T	C	GATTTACTCA_T_GGAGCTGAAG	GATTTACTCA_C_GGAGCTGAAG						intergenic
296193	2726267	2430074	A	C	GGATGAGAGA_A_GATTTTCAGC	GGATGAGAGA_C_GATTTTCAGC						intergenic
296230	2726230	2430000	C	A	GTACGCAATA_C_TTTGCGCAGC	GTACGCAATA_A_TTTGCGCAGC						intergenic
296482	2725978	2429496	G	A	CATCAAATTA_G_AAGTATGGCA	CATCAAATTA_A_GCAGTAAACT						intergenic
296627	2725968	2429341	C	T	TGCAGTAAAC_C_GGGATGAAAA	AGCAGTAAAC_T_GATGTAAAAA						intergenic
296629	2725966	2429337	G	A	CAGTAAACCG_G_GATGAAAATC	CAGTAAACTG_A_TGTAAAAATC						intergenic
296630	2725965	2429335	G	T	AGTAAACCGG_G_ATGAAAATCC	AGTAAACTGA_T_GTAAAAATCA						intergenic
296631	2725964	2429333	A	G	GTAAACCGGG_A_TGAAAATCCG	GTAAACTGAT_G_TAAAAATCAG						intergenic
296633	2725962	2429329	G	A	AAACCGGGAT_G_AAAATCCGGG	AAACTGATGT_A_AAAATCAGTG						intergenic
296640	2725955	2429315	C	A	GATGAAAATC_C_GGGTTGTGAC	TGTAAAAATC_A_GTGGTTGTAA						intergenic
296654	2725943	2429289	G	A	TTGTGACAAA_G_AAATTCGGTG	TGGTTGTAAA_A_GAATTCGGTG						intergenic
296655	2725942	2429287	A	G	TGTGACAAAG_A_AATTCGGTGG	GGTTGTAAAA_G_AATTCGGTGG						intergenic
298451	2724146	2425695	T	G	CTGAAGTATC_T_CTCTCCTTCT	CTGAAGTATC_G_CTCTCCTTCT	AGA	R	CGA	R	-	yafC	hypothetical transcriptional regulator	putative transcriptional regulator
298718	2723879	2425161	C	T	TACTGCGTGT_C_ATCTGATTAC	TACTGCGTGT_T_ATCTGATTAC						intergenic
298783	2723814	2425031	C	A	CAATAAGTGC_C_TTCGCTATTG	CAATAAGTGC_A_TTCGCTATTG	GCC	A	GCA	A	+		putative drug efflux protein	putative drug efflux protein
299013	2723584	2424571	C	T	TGGCAGGCGC_C_GGGCTATATG	TGGCAGGCGC_T_GGGCTATATG	CCG	P	CTG	L	+		putative drug efflux protein	putative drug efflux protein
299204	2723393	2424189	T	C	TATCGGTCAG_T_ATTTTGGCTG	TATCGGTCAG_C_ATTTTGGCTG	TAT	Y	CAT	H	+		putative drug efflux protein	putative drug efflux protein
300098	2722499	2422401	A	C	CCGGACAGCC_A_GCCGAACGGA	CCGGACAGCC_C_GCCGAACGGA	CCA	P	CCC	P	+	yafD	conserved hypothetical protein	hypothetical protein
300614	2721983	2421369	T	G	CTGTCATTAT_T_GCGGGTGATT	CTGTCATTAT_G_GCGGGTGATT	ATT	I	ATG	M	+	yafD	conserved hypothetical protein	hypothetical protein
300655	2721942	2421287	T	C	CGTATGAATG_T_GTTGTACCGC	CGTATGAATG_C_GTTGTACCGC	GTG	V	GCG	A	+	yafD	conserved hypothetical protein	hypothetical protein
301790	2720807	2419017	A	G	TCCTTCACAA_A_CAACGTAAGC	TCCTTCACAA_G_CAACGTAAGC	TTT	F	CTT	L	-	dniR	membrane-bound lytic murein transglycosylase d precursor	membrane-bound lytic murein transglycosylase d precursor
302901	2719696	2416795	A	C	GGCTGTTTTC_A_GGAATTCCCA	GGCTGTTTTC_C_GGAATTCCCA	CCT	P	CCG	P	-	dniR	membrane-bound lytic murein transglycosylase d precursor	membrane-bound lytic murein transglycosylase d precursor
304115	2718482	2414367	C	T	TGTATGGTTT_C_CATTTGCTTA	TGTATGGTTT_T_CATTTGCTTA	TTC	F	TTT	F	+	yafS	conserved hypothetical protein	hypothetical protein
304403	2718194	2413791	G	A	TACGTAAACT_G_GTACCCGTTT	TACGTAAACT_A_GTACCCGTTT	CTG	L	CTA	L	+	yafS	conserved hypothetical protein	hypothetical protein
307642	2714955	2407313	A	C	GTAGCCGGAG_A_CGGTATACAA	GTAGCCGGAG_C_CGGTATACAA	GTC	V	GGC	G	-		conserved hypothetical protein	hypothetical protein
308108	2714489	2406381	G	A	GTCGGTCCGG_G_CCAGGTCATA	GTCGGTCCGG_A_CCAGGTCATA	GGC	G	GAC	D	+		hypothetical protein	hypothetical protein
308536	2714061	2405525	C	A	CCCAGGACAC_C_GTCTGCGTCA	CCCAGGACAC_A_GTCTGCGTCA	GGT	G	TGT	C	-		conserved hypothetical protein	hypothetical protein
309223	2713374	2404151	T	C	AGGCCTGGTC_T_AGGTGACGTA	AGGCCTGGTC_C_AGGTGACGTA	CTA	L	CTG	L	-		conserved hypothetical protein	hypothetical protein
309392	2713205	2403813	G	T	TGTGGTCTTC_G_TCATTTAAGG	TGTGGTCTTC_T_TCATTTAAGG	ACG; GAC	T; D	AAG; GAA	K; E	-; -	;	conserved hypothetical protein; conserved hypothetical protein	hypothetical protein
309457	2713140	2403683	A	C	AGGCTGACAG_A_GCCCTGTGGA	AGGCTGACAG_C_GCCCTGTGGA	TCT	S	GCT	A	-		conserved hypothetical protein	hypothetical protein
310362	2712235	2401873	T	C	CCACCAGGTC_T_AGGGCCTGTC	CCACCAGGTC_C_AGGGCCTGTC	CTA	L	CTG	L	-		putative exported protein	hypothetical protein
310672	2711925	2401253	C	T	GCGTAACTGG_C_TCTCCAGCAG	GCGTAACTGG_T_TCTCCAGCAG	AGC	S	AAC	N	-		putative exported protein	hypothetical protein
310932	2711665	2400733	C	T	CTCATGTCCG_C_GCTGTTGCCG	CTCATGTCCG_T_GCTGTTGCCG	GCG	A	ACG	T	-		conserved hypothetical protein	hypothetical protein
311160	2711437	2400277	C	T	TCATCCGGTA_C_GGGCGTGGCG	TCATCCGGTA_T_GGGCGTGGCG	GTA	V	ATA	I	-		conserved hypothetical protein	hypothetical protein
311755	2710842	2399087	G	A	CATGGCCCGG_G_GTGTCTGTCG	CATGGCCCGG_A_GTGTCTGTCG	ACC	T	ACT	T	-		hypothetical protein	not annotated
312493	2710104	2397611	T	C	CGACATCGCC_T_CGGTGCGGAA	CGACATCGCC_C_CGGTGCGGAA	CGA	R	CGG	R	-		conserved hypothetical protein	hypothetical protein
312522	2710075	2397553	G	A	TCGCCAAAGG_G_CTGCCCGCAG	TCGCCAAAGG_A_CTGCCCGCAG	CCC	P	TCC	S	-		conserved hypothetical protein	hypothetical protein
312988	2709609	2396621	A	G	ATGGCCTGTT_A_GCGTGGTTGC	ATGGCCTGTT_G_GCGTGGTTGC						intergenic
313284	2709313	2396029	C	T	TAGTAAAAAG_C_GCCTGTCATC	TAGTAAAAAG_T_GCCTGTCATC	GCT	A	ACT	T	-		conserved hypothetical protein	hypothetical protein
314656	2707941	2393285	T	C	GCAGGGAGTT_T_ACTCTTCAAT	GCAGGGAGTT_C_ACTCTTCAAT	TAA	*	TGA	*	-		putative exported protein	hypothetical protein
314725	2707872	2393147	T	G	GGCCAGTGAT_T_TCCTGTTCTG	GGCCAGTGAT_G_TCCTGTTCTG	AAA	K	ACA	T	-		putative exported protein	hypothetical protein
315982	2706615	2390633	C	T	CCTATTACAT_C_AGCCTGATAA	CCTATTACAT_T_AGCCTGATAA	GAT	D	AAT	N	-		putative exported protein	hypothetical protein
316372	2706225	2389853	C	A	CCGCCAGAAA_C_CACTCACCGG	CCGCCAGAAA_A_CACTCACCGG	TGG	W	TGT	C	-		putative DNA-binding protein	putative DNA-binding protein
316478	2706119	2389641	T	C	CCTGACCAGT_T_GTGTGAAGAT	CCTGACCAGT_C_GTGTGAAGAT	CAA	Q	CGA	R	-		putative DNA-binding protein	putative DNA-binding protein
316808	2705789	2388981	G	C	CGCGAGCAGA_G_GGCTGATAAT	CGCGAGCAGA_C_GGCTGATAAT	CCT	P	CGT	R	-		putative DNA-binding protein	putative DNA-binding protein
317261	2705336	2388075	C	A	CGCCCCACGG_C_CTCACCGAAG	CGCCCCACGG_A_CTCACCGAAG	GCC	A	TCC	S	-		putative nucleotide binding protein (pseudogene)	hypothetical protein
317449	2705148	2387699	C	G	GAATATCGTG_C_TAATGGCGGC	GAATATCGTG_G_TAATGGCGGC	AGC	S	ACC	T	-		putative nucleotide binding protein (pseudogene)	hypothetical protein
317606	2704991	2387385	A	G	TGCCAGAACT_A_CTCGTCTACT	TGCCAGAACT_G_CTCGTCTACT							not annotated	hypothetical protein
317888	2704709	2386821	C	T	CCCATGATGC_C_AATCACCGGC	CCCATGATGC_T_AATCACCGGC	GGC	G	AGC	S	-		putative nucleotide binding protein (pseudogene)	hypothetical protein
317980	2704617	2386637	A	G	TTGTTCCAGG_A_CCTGAAGGCC	TTGTTCCAGG_G_CCTGAAGGCC	GTC	V	GCC	A	-		putative nucleotide binding protein (pseudogene)	hypothetical protein
318699	2703898	2385199	C	T	TTTGAAACGG_C_AGGATGTGCA	TTTGAAACGG_T_AGGATGTGCA	CAG	Q	TAG	*	+		type III restriction enzyme, res subunit	not annotated
318927	2703670	2384743	G	A	ATATGTTTAT_G_ACTATTAATA	ATATGTTTAT_A_ACTATTAATA							not annotated	hypothetical protein
318954	2703643	2384689	G	T	AAATCAATAG_G_TTACATGTCA	AAATCAATAG_T_TTACATGTCA							not annotated	hypothetical protein
322301	2700296	2377995	T	C	CAATCGACAG_T_AACGAGATGC	CAATCGACAG_C_AACGAGATGC							not annotated	NERD domain protein
323979	2698618	2374639	A	G	CGTGATGGGA_A_TAACTTCAAT	CGTGATGGGA_G_TAACTTCAAT	AAT	N	AGT	S	+		DNA helicase	NERD domain protein
324370	2698227	2373857	A	G	GTTCTTTAAA_A_TCCAAGAATG	GTTCTTTAAA_G_TCCAAGAATG	ATC	I	GTC	V	+		hypothetical protein	hypothetical protein
324642	2697955	2373313	G	T	ATCTGGATTT_G_GATGGCCAAG	ATCTGGATTT_T_GATGGCCAAG	TTG	L	TTT	F	+		hypothetical protein	hypothetical protein
325430	2697167	2371737	T	C	ATAGCAAGTT_T_ATTGATATCT	ATAGCAAGTT_C_ATTGATATCT	TTA	L	TCA	S	+		hypothetical protein	hypothetical protein
325575	2697022	2371447	G	A	GCAATTATTT_G_GATTCATATT	GCAATTATTT_A_GATTCATATT						intergenic
325893	2696704	2370811	G	A	GTGTTTTCCC_G_GTCTGTATTT	GTGTTTTCCC_A_GTCTGTATTT	ACC	T	ACT	T	-		hypothetical protein	hypothetical protein
326760	2695837	2369077	G	T	TTTTTAATGC_G_CTGATACTCT	TTTTTAATGC_T_CTGATACTCT	AGC	S	AGA	R	-		hypothetical protein	hypothetical protein
327699	2694898	2367199	A	G	CGTACATCAG_A_CTGGCAAAAG	CGTACATCAG_G_CTGGCAAAAG	AGT	S	AGC	S	-		hypothetical protein	hypothetical protein
328212	2694385	2366173	A	G	CCCTCCAGGG_A_AGCATGGCTC	CCCTCCAGGG_G_AGCATGGCTC	GGA	G	GGG	G	+		hypothetical protein	not annotated
328422	2694175	2365753	T	G	GGCAACACGT_T_CTATGGGATG	GGCAACACGT_G_CTATGGGATG	GTT	V	GTG	V	+		hypothetical protein	hypothetical protein
328768	2693829	2365061	A	G	CCGGCTTGGT_A_TGCTGTTGAT	CCGGCTTGGT_G_TGCTGTTGAT	ATG	M	GTG	V	+		hypothetical protein	hypothetical protein
329207	2693384	2364177	C	A	CTGGAAGCTG_C_GTTGTTAATA	CTGGAAGCTG_A_GTTGTTAATA	GCG	A	GAG	E	+		hypothetical protein	hypothetical protein
329236	2693355	2364119	C	A	GCACCTTAAT_C_ATTTTATTGT	GCACCTTAAT_A_ATTTTATTGT	CAT	H	AAT	N	+		hypothetical protein	hypothetical protein
329469	2693122	2363653	T	C	CGCATTACAT_T_AAATACCTGG	CGCATTACAT_C_AAATACCTGG	ATT	I	ATC	I	+		hypothetical protein	hypothetical protein
330430	2692161	2361731	T	G	GAATCACAGC_T_CGTGGTTCAC	GAATCACAGC_G_CGTGGTTCAC	TCG	S	GCG	A	+		hypothetical protein	not annotated
331325	2691266	2359941	G	T	TCATAGGGGG_G_CATTATTGAT	TCATAGGGGG_T_CATTATTGAT						intergenic
331452	2691139	2359687	A	G	TTCATTGATT_A_TTTAATATTA	TTCATTGATT_G_TTTAATATTA						intergenic
331527	2691064	2359537	T	C	TTTTCGAGGC_T_ATCAATAAAG	TTTTCGAGGC_C_ATCAATAAAG						intergenic
333517	2689074	2355557	A	G	CTGGAGTGGA_A_CGCGCAGGGG	CTGGAGTGGA_G_CGCGCAGGGG	AAC	N	AGC	S	+		putative RHS protein (remnant)	ClpB protein
333773	2688818	2355045	C	T	AGGGAGAAAG_C_AGGCAGGTGT	AGGGAGAAAG_T_AGGCAGGTGT	AGC	S	AGT	S	+		putative RHS protein (remnant)	ClpB protein
334375	2688216	2353841	A	G	GAACTAGATG_A_GAAAACAACT	GAACTAGATG_G_GAAAACAACT	GAG	E	GGG	G	+		putative RHS protein (remnant)	ClpB protein
334583	2688008	2353425	G	A	AAACTATCCA_G_AACAAGAAAA	AAACTATCCA_A_AACAAGAAAA							not annotated	hypothetical protein
334695	2687896	2353201	A	G	ATAAAACAGA_A_GAGGAAATGT	ATAAAACAGA_G_GAGGAAATGT							not annotated	hypothetical protein
334708	2687883	2353175	G	A	GGAAATGTTG_G_AAATGCTAAA	GGAAATGTTG_A_AAATGCTAAA							not annotated	hypothetical protein
335803	2686788	2350985	T	C	CGCTATTTTT_T_ATGGGAATAT	CGCTATTTTT_C_ATGGGAATAT	TTA	L	TCA	S	+		hypothetical protein	not annotated
336344	2686247	2349903	C	T	GGGCCTGCAT_C_AAAATCTGTT	GGGCCTGCAT_T_AAAATCTGTT	CAA	Q	TAA	*	+		putative RHS protein (remnant)	not annotated
336952	2685640	2348688	C	A	CCATGTTGAT_C_TTTATTATTG	CCATGTTGAT_A_TTTATTATTG						intergenic
337710	2684882	2347172	C	A	AAAATGATAG_C_GCTATTCGAG	AAAATGATAG_A_GCTATTCGAG	AGC	S	AGA	R	+		exported pathogenicity island protein	not annotated
338517	2684075	2345558	A	C	CTTGATGAAT_A_TGTTGCTGTT	CTTGATGAAT_C_TGTTGCTGTT	TAT	Y	TCT	S	+		conserved hypothetical pathogenicity island protein	conserved hypothetical pathogenicity island protein
338633	2683959	2345326	T	C	ATATGAAAAA_T_ATCCCGAAAT	ATATGAAAAA_C_ATCCCGAAAT	TAT	Y	CAT	H	+		conserved hypothetical pathogenicity island protein	conserved hypothetical pathogenicity island protein
338856	2683736	2344880	A	C	ATGCGGGTTA_A_GCCCATCCCT	ATGCGGGTTA_C_GCCCATCCCT						intergenic
339082	2683510	2344428	G	A	TCAATCTGCC_G_ACGCAGGAGA	TCAATCTGCC_A_ACGCAGGAGA						intergenic
339183	2683409	2344226	A	G	GATGTCTACC_A_GGAGGCCGGT	GATGTCTACC_G_GGAGGCCGGT	CAG	Q	CGG	R	+		putative insertion sequence transposase protein A (pseudogene)	not annotated
339326	2683266	2343940	C	T	CAACGGCTGC_C_GGTACGCAAT	CAACGGCTGC_T_GGTACGCAAT	CCG	P	CTG	L	+		transposase (remnant)	not annotated
339836	2682756	2342920	A	G	AATGCATGGA_A_CTAAAACGGG	AATGCATGGA_G_CTAAAACGGG	ACT	T	GCT	A	+		transposase (remnant)	not annotated
340563	2682029	2341466	C	T	CAACTACAAG_C_ACAGCTTACT	CAACTACAAG_T_ACAGCTTACT	GCA	A	GTA	V	+	safA	lipoprotein	not annotated
340764	2681828	2341064	G	T	TTTGGGGGGG_G_AGCCTGTGCC	TTTGGGGGGG_T_AGCCTGTGCC	GGA	G	GTA	V	+	safA	lipoprotein	lipoprotein
342770	2679822	2337052	G	A	TTGTGGTGCC_G_TATCAGACCC	TTGTGGTGCC_A_GATCAGACCC	CCG	P	CCA	P	+	safC	salmonella atypical fimbria outer membrane usher (pseudogene)	atypical fimbria outer membrane usher
342771	2679821	2337050	T	G	TGTGGTGCCG_T_ATCAGACCCC	TGTGGTGCCA_G_ATCAGACCCC	TAT	Y	GAT	D	+	safC	salmonella atypical fimbria outer membrane usher (pseudogene)	atypical fimbria outer membrane usher
344067	2678496	2334429	G	A	TAGTCAATGG_G_CAGGATGGCA	TAGTCAATGG_A_CAGGATGGCA	GGG	G	GGA	G	+	safC	salmonella atypical fimbria outer membrane usher (pseudogene)	atypical fimbria outer membrane usher
345225	2677338	2332113	C	T	TCCCTGTACG_C_TCCGGGCGCA	TCCCTGTACG_T_TCCGGGCGCA	CTC	L	TTC	F	+	ybeJ	conserved hypothetical protein	hypothetical protein
345489	2677074	2331585	T	C	TCATGATGAG_T_GTCAGAAGCT	TCATGATGAG_C_GTCAGAAGCT	TGT	C	CGT	R	+	ybeJ	conserved hypothetical protein	hypothetical protein
346496	2676067	2329571	C	T	AAGGAGAATG_C_CTTTGCAGAA	AAGGAGAATG_T_CTTTGCAGAA	CCT	P	TCT	S	+		transposase (fragment)	hypothetical protein
346849	2675714	2328865	A	G	GAAGTAGGGA_A_TCTTTCCCGG	GAAGTAGGGA_G_TCTTTCCCGG	AAT	N	AGT	S	+	sinR	LysR-family transcriptional regulator	LysR-family transcriptional regulator
347014	2675549	2328535	T	C	AAAAGGATAA_T_ATCTTCCTTT	AAAAGGATAA_C_ATCTTCCTTT	ATA	I	ACA	T	+	sinR	LysR-family transcriptional regulator	LysR-family transcriptional regulator
348096	2674467	2326371	T	G	GTCATTGGAG_T_CAGCCTTTGT	GTCATTGGAG_G_CAGCCTTTGT	GAC	D	GCC	A	-		possible outer membrane adhesin	putative outer membrane adhesin
349120	2673443	2324323	G	A	TCAAGTGCCT_G_GGCGAGATCT	TCAAGTGCCT_A_GGCGAGATCT	CAG	Q	TAG	*	-		probable secreted protein	putative secreted protein
349504	2673059	2323555	G	A	GTGCGTACAA_G_GTTTTTCATG	GTGCGTACAA_A_GTTTTTCATG	CTT	L	TTT	F	-		probable secreted protein	putative secreted protein
350064	2672499	2322435	G	A	CGTTGCCATC_G_GTGCCAACCC	CGTTGCCATC_A_GTGCCAACCC	ACC	T	ACT	T	-	yafV	possible hydrolase	putative hydrolase
352540	2670023	2317483	C	T	ATAGTGATTC_C_TCTGCTCTTC	ATAGTGATTC_T_TCTGCTCTTC	AGG	R	AAG	K	-	yafH	possible acyl-CoA dehydrogenase	putative acyl-CoA dehydrogenase
353111	2669452	2316341	C	T	GCGGTCCAGG_C_GAGCAGAATC	GCGGTCCAGG_T_GAGCAGAATC	GCC	A	ACC	T	-	yafH	possible acyl-CoA dehydrogenase	putative acyl-CoA dehydrogenase
354166	2668397	2314231	T	C	TTGTTTTCTT_T_GATATTTTGA	TTGTTTTCTT_C_GATATTTTGA						intergenic
355044	2667519	2312475	T	C	AACGGTTTGC_T_CACGACGTAA	AACGGTTTGC_C_CACGACGTAA	AGC	S	GGC	G	-	yafK	putative exported protein	hypothetical protein
355081	2667482	2312401	C	T	AAACAGTTGG_C_GGCTTATGCG	AAACAGTTGG_T_GGCTTATGCG	CCG	P	CCA	P	-	yafK	putative exported protein	hypothetical protein
356504	2666059	2309555	T	C	TTAGCCAAAA_T_TCCAGGCGTG	TTAGCCAAAA_C_TCCAGGCGTG	ATT	I	ACT	T	+	dinP	hypothetical protein DinP (DNA damage-inducible protein)	hypothetical protein DinP (DNA damage-inducible protein)
356994	2665569	2308575	A	G	CTCAACTGGA_A_CGACAGTTGG	CTCAACTGGA_G_CGACAGTTGG	GAA	E	GAG	E	+	dinP	hypothetical protein DinP (DNA damage-inducible protein)	hypothetical protein DinP (DNA damage-inducible protein)
357431	2665132	2307701	T	C	CGCGTGGACG_T_TTTTATCCGG	CGCGTGGACG_C_TTTTATCCGG	CGT	R	CGC	R	+		conserved hypothetical protein	hypothetical protein
358232	2664331	2306099	C	A	GCCGCGATCG_C_CAGCTCATTT	GCCGCGATCG_A_CAGCTCATTT	CGC	R	CGA	R	+		conserved hypothetical protein	hypothetical protein
358463	2664100	2305637	G	T	GAAAGAAGCC_G_CCAGAGAAAA	GAAAGAAGCC_T_CCAGAGAAAA	GCC	A	TCC	S	+	prfH	putative peptide chain release factor	putative peptide chain release factor
358576	2663987	2305411	G	A	CTTTCAGTGA_G_CGTTGGTGCG	CTTTCAGTGA_A_CGTTGGTGCG	GAG	E	GAA	E	+	prfH	putative peptide chain release factor	putative peptide chain release factor
359304	2663259	2303955	C	T	GACCGCATTC_C_AGGCCGGCGT	GACCGCATTC_T_AGGCCGGCGT	CTG	L	CTA	L	-	pepD	aminoacyl-histidine dipeptidase precursor	aminoacyl-histidine dipeptidase precursor
361177	2661386	2300209	T	C	CGCATTTCGT_T_ACGATTTTCG	CGCATTTCGT_C_ACGATTTTCG	GTT	V	GTC	V	+	gpt	xanthine-guanine phosphoribosyltransferase	xanthine-guanine phosphoribosyltransferase
361694	2660869	2299175	G	A	GGATTTATGA_G_TGGGCAAAGC	GGATTTATGA_A_TGGGCAAAGC	GAG	E	GAA	E	+	yafA	conserved hypothetical protein	hypothetical protein
361910	2660653	2298743	A	G	GTGAAATGGA_A_TTTGCCGTTC	GTGAAATGGA_G_TTTGCCGTTC	GAA	E	GAG	E	+	yafA	conserved hypothetical protein	hypothetical protein
363313	2659250	2295937	C	T	TCCTCACTGC_C_GACGCCCTCA	TCCTCACTGC_T_GACGCCCTCA	GGC	G	AGC	S	-	phoE	outer membrane pore protein E precursor	not annotated
363513	2659050	2295537	C	T	ACCCGTAGCC_C_AGGCTTCGGC	ACCCGTAGCC_T_AGGCTTCGGC	TGG	W	TAG	*	-	phoE	outer membrane pore protein E precursor	not annotated
363831	2658732	2294901	T	C	CATATCCGTC_T_AGGCCTCAAC	CATATCCGTC_C_AGGCCTCAAC						intergenic
364304	2658259	2293955	A	G	ACAAAGTGAG_A_ATTTTTTTTA	ACAAAGTGAG_G_ATTTTTTTAA							not annotated	hypothetical protein
367517	2655047	2287530	C	T	GGAACCGGCG_C_GAGGCTTTCG	GGAACCGGCG_T_GAGGCTTTCG	TCG	S	TCA	S	-		IS3 transposase (fragment)	hypothetical protein
367692	2654872	2287180	C	T	CCGCTGACGC_C_GGTTTATCTG	CCGCTGACGC_T_GGTTTATCTG	CGG	R	CAG	Q	-		IS3 transposase (fragment)	hypothetical protein
368487	2654077	2285590	T	C	CAGGATCCAC_T_GATGCCGCCA	CAGGATCCAC_C_GATGCCGCCA	ACT	T	ACC	T	+		putative glycerol dehydratase reactivation factor (fragment)	hypothetical protein
368881	2653683	2284802	T	C	GGTGTGCCAG_T_GAGTCCGGAA	GGTGTGCCAG_C_GAGTCCGGAA	GTG	V	GCG	A	+		conserved hypothetical protein	not annotated
370751	2651813	2281062	C	T	TTCGTTGCTC_C_AGGAATATAT	TTCGTTGCTC_T_AGGAATATAT						intergenic
370954	2651610	2280656	C	A	GAATATTGAC_C_ATGTTAATCC	GAATATTGAC_A_ATGTTAATCC	CAT	H	AAT	N	+		3-isopropylmalate dehydratase large subunit 2 (ec 4.2.1.33) (isopropylmalate isomerase 2) (alpha-ipm isomerase 2) (ipmi 2). 3-isopropylmalate dehydratase large subunit 2 (ec 4.2.1.33) (isopropylmalate isomerase 2) (alpha-ipm isomerase 2) (ipmi 2)	3-isopropylmalate dehydratase large subunit 2
371644	2650920	2279276	G	A	CACCTGGGGA_G_TCAGTCCGGA	CACCTGGGGA_A_TCAGTCCGGA	GTC	V	ATC	I	+		3-isopropylmalate dehydratase large subunit 2 (ec 4.2.1.33) (isopropylmalate isomerase 2) (alpha-ipm isomerase 2) (ipmi 2). 3-isopropylmalate dehydratase large subunit 2 (ec 4.2.1.33) (isopropylmalate isomerase 2) (alpha-ipm isomerase 2) (ipmi 2)	3-isopropylmalate dehydratase large subunit 2
372290	2650274	2277984	C	T	GATCGATCGC_C_AGGGGCTGGA	GATCGATCGC_T_AGGGGCTGGA	CAG	Q	TAG	*	+		3-isopropylmalate dehydratase small subunit 2 (ec 4.2.1.33) (isopropylmalate isomerase 2) (alpha-ipm isomerase 2) (ipmi 2)	not annotated
372668	2649896	2277228	T	A	CTTTGTGATC_T_GTGAACTCAA	CTTTGTGATC_A_GTGAACTCAA	TGT	C	AGT	S	+		3-isopropylmalate dehydratase small subunit 2 (ec 4.2.1.33) (isopropylmalate isomerase 2) (alpha-ipm isomerase 2) (ipmi 2)	not annotated
372851	2649713	2276862	A	G	TATCTTGTGA_A_CGGTGGCAAA	TATCTTGTGA_G_CGGTGGCAAA	AAC	N	AGC	S	+		putative fumarylacetoacetate (faa) hydrolase	putative fumarylacetoacetate (faa) hydrolase
373633	2648931	2275298	G	A	ACATATTGGA_G_CCCTGCGCAA	ACATATTGGA_A_CCCTGCGCAA	GCC	A	ACC	T	+		putative fumarylacetoacetate (faa) hydrolase	putative fumarylacetoacetate (faa) hydrolase
374046	2648518	2274472	T	C	CTTTGTAGGG_T_ATGATCGTGG	CTTTGTAGGG_C_ATGATCGTGG	TAT	Y	CAT	H	+		putative hydrolase or acyltransferase	putative hydrolase or acyltransferase
376375	2646189	2269814	C	T	CATAACAATC_C_TCTCATTTTC	CATAACAATC_T_TCTCATTTTC						intergenic
378684	2643880	2265196	G	T	ACATCTCATA_G_AGCTTCCCGG	ACATCTCATA_T_AGCTTCCCGG	CTC	L	CTA	L	-	stbD	putative fimbrial protein	putative fimbrial protein
379696	2642868	2263172	G	A	TATCGCTATT_G_CTATTGCGAT	TATCGCTATT_A_CTATTGCGAT	AGC	S	AGT	S	-	stbC	outer membrane fimbrial usher protein (pseudogene)	not annotated
379851	2642713	2262862	T	G	CAATCCAGCG_T_TATAGAGACA	CAATCCAGCG_G_TATAGAGACA	ACG	T	CCG	P	-	stbC	outer membrane fimbrial usher protein (pseudogene)	not annotated
380258	2642306	2262048	G	A	GTTAGTGCCG_G_TGGTAAACGT	GTTAGTGCCG_A_TGGTAAACGT	ACC	T	ATC	I	-	stbC	outer membrane fimbrial usher protein (pseudogene)	not annotated
380337	2642227	2261890	C	A	GCGTTCGACC_C_GGTGGCGTTA	GCGTTCGACC_A_GGTGGCGTTA	GGG	G	TGG	W	-	stbC	outer membrane fimbrial usher protein (pseudogene)	not annotated
380522	2642042	2261520	T	A	GCCGAAGGCC_T_GCGAATAGTG	GCCGAAGGCC_A_GCGAATAGTG	CAG	Q	CTG	L	-	stbC	outer membrane fimbrial usher protein (pseudogene)	not annotated
380642	2641922	2261280	G	A	TTGATAACGG_G_TGTTGTACAG	TTGATAACGG_A_TGTTGTACAG	ACC	T	ATC	I	-	stbC	outer membrane fimbrial usher protein (pseudogene)	not annotated
381024	2641540	2260516	C	T	ATGTTTAAAC_C_GCTCCATAAG	ATGTTTAAAC_T_GCTCCATAAG	GGT	G	AGT	S	-	stbC	outer membrane fimbrial usher protein (pseudogene)	not annotated
381067	2641497	2260430	T	G	CGGTATTTTC_T_GTGTGGGTCC	CGGTATTTTC_G_GTGTGGGTCC	ACA	T	ACC	T	-	stbC	outer membrane fimbrial usher protein (pseudogene)	not annotated
381583	2640981	2259398	A	C	TGGTGGGGGA_A_ATCGTAGCTC	TGGTGGGGGA_C_ATCGTAGCTC	TTC	F	GTC	V	-	stbB	fimbrial chaperone protein	fimbrial chaperone protein
381671	2640893	2259222	C	A	ACCGTTTGCC_C_GGCAGCCACC	ACCGTTTGCC_A_GGCAGCCACC	CCG	P	CCT	P	-	stbB	fimbrial chaperone protein	fimbrial chaperone protein
381792	2640772	2258980	A	T	CGGATTAACA_A_TAACAATACC	CGGATTAACA_T_TAACAATACC	ATT	I	AAT	N	-	stbB	fimbrial chaperone protein	fimbrial chaperone protein
382883	2639681	2256798	C	T	CTGCTGGAGA_C_AAGAAGCGAG	CTGCTGGAGA_T_AAGAAGCGAG	GTC	V	ATC	I	-	stbA	probable fimbrial protein	putative fimbrial protein
383038	2639526	2256488	T	G	ACTCTATTTT_T_GGATGTGAGC	ACTCTATTTT_G_GGATGTGAGC						intergenic
385268	2637295	2252027	C	T	GGCAAGTCGC_C_GGAAAAGCCG	GGCAAGTCGC_T_GGAAAAGCCG	GCC	A	GCT	A	+		putative rtn protein	putative rtn protein
385953	2636610	2250657	G	A	CGGTAGTTGC_G_GCGGCGTGGA	CGGTAGTTGC_A_GCGGCGTGGA	GGC	G	AGC	S	+		putative rtn protein	putative rtn protein
387816	2634747	2246931	A	G	GAAGTATCCC_A_GGTAAAAGTC	GAAGTATCCC_G_GGTAAAAGTC	CAG	Q	CGG	R	+		putative exported protein	hypothetical protein
387875	2634688	2246813	A	C	ACGGGTTCTG_A_ATCCGGAAGC	ACGGGTTCTG_C_ATCCGGAAGC	AAT	N	CAT	H	+		putative exported protein	hypothetical protein
390825	2631738	2240913	G	T	CCAGCTTCCC_G_ATCCCGGTTC	CCAGCTTCCC_T_ATCCCGGTTC	TCG	S	TAG	*	-		putative outer membrane efflux lipoprotein	not annotated
391257	2631306	2240049	A	G	TTGCGCGGCC_A_GCGTATCTTC	TTGCGCGGCC_G_GCGTATCTTC	CTG	L	CCG	P	-		putative outer membrane efflux lipoprotein	not annotated
392760	2629803	2237043	G	A	CGTAAAGCGA_G_CCGAGGTTAA	CGTAAAGCGA_A_CCGAGGTTAA	GGC	G	GGT	G	-		putative cation efflux protein	putative cation efflux protein
393591	2628972	2235381	C	A	AGAGCGTCAG_C_GAGTTAATGG	AGAGCGTCAG_A_GAGTTAATGG	TCG	S	TCT	S	-		putative cation efflux protein	putative cation efflux protein
397069	2625494	2228425	C	T	CGCTGGTCGC_C_GTGGGAACCG	CGCTGGTCGC_T_GTGGGAACCG	GCC	A	GCT	A	+		putative cation transport atpase (ec 3.6.1.-)	putative cation transport atpase
397396	2625167	2227771	A	C	AAGGCCGCAG_A_TTCGTTGACG	AAGGCCGCAG_C_TTCGTTGACG	AGA	R	AGC	S	+		putative cation transport atpase (ec 3.6.1.-)	putative cation transport atpase
398372	2624191	2225819	G	A	GTTAGGAATT_G_ATGATGTGGT	GTTAGGAATT_A_ATGATGTGGT	GAT	D	AAT	N	+		putative cation transport atpase (ec 3.6.1.-)	putative cation transport atpase
398415	2624148	2225733	C	A	AAAGTCGAGG_C_GATACGGCGC	AAAGTCGAGG_A_GATACGGCGC	GCG	A	GAG	E	+		putative cation transport atpase (ec 3.6.1.-)	putative cation transport atpase
399157	2623406	2224249	A	C	CATGGCGCAA_A_CCCTCAAAGC	CATGGCGCAA_C_CCCTCAAAGC	ACC	T	CCC	P	+		putative transcriptional regulatory protein	putative transcriptional regulatory protein
399287	2623276	2223989	T	G	CGTCCTCGTC_T_CCACGGACTG	CGTCCTCGTC_G_CCACGGACTG	CTC	L	CGC	R	+		putative transcriptional regulatory protein	putative transcriptional regulatory protein
399598	2622965	2223367	A	T	TCAATGGCGA_A_CGGTCTGGCG	TCAATGGCGA_T_CGGTCTGGCG						intergenic
401332	2621231	2219899	C	A	TGAAAGATAA_C_CAAAAACACA	TGAAAGATAA_A_CAAAAACACA	AAC	N	AAA	K	+	mod	type III restriction-modification system enzyme (StyLTI) modification methylase (pseudogene)	not annotated
401445	2621118	2219673	T	C	GAACTGATCG_T_GAAAGGCGGA	GAACTGATCG_C_GAAAGGCGGA	GTG	V	GCG	A	+	mod	type III restriction-modification system enzyme (StyLTI) modification methylase (pseudogene)	not annotated
402239	2620438	2218199	G	A	CGGCGGCTAT_G_CCTATAAAAT	CGGCGGCTAT_A_CCTATAAAAT	GCC	A	ACC	T	+	mod	type III restriction-modification system enzyme (StyLTI) modification methylase (pseudogene)	not annotated
403242	2619435	2216193	C	T	ACAGCTTGAT_C_AAAAAGTGAA	ACAGCTTGAT_T_AAAAAGTGAA	CAA	Q	TAA	*	+	mod	type III restriction-modification system enzyme (StyLTI) modification methylase (pseudogene)	not annotated
403301	2619376	2216075	G	A	TTTTACTGGA_G_GAACTTCCCC	TTTTACTGGA_A_GAACTTCCCC	GAG	E	GAA	E	+	res	type III restriction-modification system enzyme (StyLTI) (ec 3.1.21.5)	not annotated
403684	2618993	2215309	C	T	CGTAAAAATT_C_TCCGGCCCAG	CGTAAAAATT_T_TCCGGCCCAG	TCT	S	TTT	F	+	res	type III restriction-modification system enzyme (StyLTI) (ec 3.1.21.5)	not annotated
405741	2617012	2211271	T	C	TTTTGCGCAG_T_GCCACGATTA	TTTTGCGCAG_C_GCCACGATTA	TGC	C	CGC	R	+	res	type III restriction-modification system enzyme (StyLTI) (ec 3.1.21.5)	not annotated
405878	2616875	2210997	C	T	ATCCCCGTTC_C_CTCTATCAAA	ATCCCCGTTC_T_CTCTATCAAA	TCC	S	TCT	S	+	res	type III restriction-modification system enzyme (StyLTI) (ec 3.1.21.5)	not annotated
407357	2615396	2208039	A	T	GTCCGCTGCC_A_GGCATTTACT	GTCCGCTGCC_T_GGCATTTACT	AGG	R	TGG	W	+		probable terminal oxidase subunit I	putative terminal oxidase subunit I
407477	2615276	2207799	C	A	CGGCCTTAAC_C_CCCTGAAGCA	CGGCCTTAAC_A_CCCTGAAGCA	CCC	P	ACC	T	+		probable terminal oxidase subunit I	putative terminal oxidase subunit I
407602	2615151	2207549	T	G	CCCGCTATGC_T_CTTGAGATCC	CCCGCTATGC_G_CTTGAGATCC	GCT	A	GCG	A	+		probable terminal oxidase subunit I	putative terminal oxidase subunit I
407645	2615108	2207463	T	C	GACGCATAGC_T_TGGACAAACA	GACGCATAGC_C_TGGACAAACA	TTG	L	CTG	L	+		probable terminal oxidase subunit I	putative terminal oxidase subunit I
408555	2614198	2205643	A	G	TGGTGGGCGC_A_GTGGTGAGCG	TGGTGGGCGC_G_GTGGTGAGCG	GCA	A	GCG	A	+		probable terminal oxidase subunit II	putative terminal oxidase subunit II
409357	2613396	2204039	T	C	CGGCGTTTAT_T_GATCACCTTT	CGGCGTTTAT_C_GATCACCTTT	ATT	I	ATC	I	+		hypothetical protein	not annotated
411350	2611403	2200053	A	G	AGCCTGACCT_A_GCGAATTACC	AGCCTGACCT_G_GCGAATTACC							not annotated	ferrioxamine B receptor precursor
411977	2610776	2198799	G	T	TACGATCGGG_G_CAGCGTGTCT	TACGATCGGG_T_CAGCGTGTCT	GGC	G	GTC	V	+	foxA	ferrioxamine B receptor precursor	ferrioxamine B receptor precursor
412085	2610668	2198583	C	T	GGCGTCGCCC_C_CTATCTCAGT	GGCGTCGCCC_T_CTATCTCAGT	CCC	P	CTC	L	+	foxA	ferrioxamine B receptor precursor	ferrioxamine B receptor precursor
412255	2610498	2198243	A	G	GACAAATATC_A_CGACCAAAGA	GACAAATATC_G_CGACCAAAGA	ACG	T	GCG	A	+	foxA	ferrioxamine B receptor precursor	ferrioxamine B receptor precursor
413634	2609119	2195485	C	T	GCGATGATGG_C_GTAATAATAA	GCGATGATGG_T_GTAATAATAA						intergenic
413763	2608990	2195227	C	T	AAAGTCGCCT_C_CGAATACACG	AAAGTCGCCT_T_CGAATACACG	TCC	S	TTC	F	+	yahO	probable secreted protein	putative secreted protein
414200	2608553	2194353	A	C	GTAACGTGTG_A_GCATCCATGG	GTAACGTGTG_C_GCATCCATGG	GCT	A	GCG	A	-	prpR	propionate catabolism operon regulatory protein	propionate catabolism operon regulatory protein
418781	2603972	2185191	G	A	TATCGCTGGC_G_TGGGTGGATG	TATCGCTGGC_A_TGGGTGGATG	GCG	A	GCA	A	+	prpD	PrpD protein	PrpD protein
419573	2603180	2183607	T	C	TCTCCCTGGA_T_AGAGCCCGCC	TCTCCCTGGA_C_AGAGCCCGCC	GAT	D	GAC	D	+	prpD	PrpD protein	PrpD protein
421526	2601227	2179701	T	C	CCCGCGTCGT_T_GCAGCAAATT	CCCGCGTCGT_C_GCAGCAAATT	TTG	L	TCG	S	+	prpE	PrpE protein	PrpE protein
422724	2600029	2177305	A	C	ACGTAGCAGG_A_GCAGCCCCAG	ACGTAGCAGG_C_GCAGCCCCAG						intergenic
424539	2598214	2173675	C	A	AATAGTGGTT_C_TGTTGTCAAT	AATAGTGGTT_A_TGTTGTCAAT	TCT	S	TAT	Y	+	yaiU	puative autotransporter/virulence factor	not annotated
425013	2597739	2172726	A	G	GACCAGACGG_A_AGCAGGTCAG	GACCAGACGG_G_AGCAGGTCAG	GAA	E	GGA	G	+	yaiU	puative autotransporter/virulence factor	not annotated
425532	2597220	2171688	C	T	GCAGGCTTCG_C_GAAAGGCGAT	GCAGGCTTCG_T_GAAAGGCGAT	GCG	A	GTG	V	+	yaiU	puative autotransporter/virulence factor	not annotated
425632	2597120	2171488	A	C	TCTTTGTTGA_A_GGTAACTTAA	TCTTTGTTGA_C_GGTAACTTAA	GAA	E	GAC	D	+	yaiU	puative autotransporter/virulence factor	not annotated
425720	2597032	2171312	T	G	CTCTTCTGAC_T_CCTGGGGCTT	CTCTTCTGAC_G_CCTGGGGCTT	TCC	S	GCC	A	+	yaiU	puative autotransporter/virulence factor	not annotated
426331	2596421	2170090	T	C	TTCGAGTTTG_T_TAATGATAAA	TTCGAGTTTG_C_TAATGATAAA	GTT	V	GCT	A	+	yaiV	conserved hypothetical protein	hypothetical protein
426576	2596176	2169600	A	C	TGAGCAAAAC_A_AACTGTGGCG	TGAGCAAAAC_C_AACTGTGGCG	AAA	K	CAA	Q	+	yaiV	conserved hypothetical protein	hypothetical protein
426787	2595965	2169178	C	T	GTGGCGGAAG_C_TCTCGCGGCC	GTGGCGGAAG_T_TCTCGCGGCC	GCT	A	GTT	V	+	yaiV	conserved hypothetical protein	hypothetical protein
428561	2594191	2165630	T	C	AAGTGCCTAT_T_AGCGCAGCGC	AAGTGCCTAT_C_AGCGCAGCGC	ATT	I	ATC	I	+	sbmA	SbmA protein	SbmA protein
430271	2592481	2162210	T	C	GGTCTTTACG_T_GCCGTGGCGG	GGTCTTTACG_C_GCCGTGGCGG	TGC	C	CGC	R	+	yaiW	putative lipoprotein	putative lipoprotein
430562	2592190	2161628	T	C	AGGCGATAGC_T_TGGCGTTTGA	AGGCGATAGC_C_TGGCGTTTGA	TTG	L	CTG	L	+	yaiW	putative lipoprotein	putative lipoprotein
432589	2590163	2157574	G	A	ACAGCACCAC_G_TCGAAGCGGG	ACAGCACCAC_A_TCGAAGCGGG	GAC	D	GAT	D	-	ddlA	D-alanine:D-alanine ligase A	D-alanine:D-alanine ligase A
433089	2589663	2156574	A	G	TGGCCAGGTC_A_AACTGAGCAG	TGGCCAGGTC_G_AACTGAGCAG	AAA	K	GAA	E	+		hypothetical protein	hypothetical protein
434072	2588680	2154608	G	A	CGCTCAGTAC_G_CTTTCTACCG	CGCTCAGTAC_A_CTTTCTACCG	ACG	T	ACA	T	+		possible efflux pump	putative efflux pump
434554	2588198	2153644	C	T	TTCGCGATGT_C_CTGGGTCACC	TTCGCGATGT_T_CTGGGTCACC	TCC	S	TTC	F	+		possible efflux pump	putative efflux pump
434848	2587904	2153056	C	T	CGGCGTAACG_C_GCAAAAAGCG	CGGCGTAACG_T_GCAAAAAGCG	GCG	A	GTG	V	+		possible efflux pump	putative efflux pump
435046	2587706	2152660	G	T	TTTCGCTGCG_G_CGACAGTGAT	TTTCGCTGCG_T_CGACAGTGAT						intergenic
435165	2587587	2152422	T	C	GGAAATATGG_T_CATGAAAAAT	GGAAATATGG_C_CATGAAAAAT	GTC	V	GCC	A	+	yaiB	conserved hypothetical protein	not annotated
435478	2587274	2151796	T	C	TAAAATAGCC_T_TGGCCGCTTC	TAAAATAGCC_C_TGGCCGCTTC						intergenic
435811	2586941	2151130	T	C	TACTTTTTGG_T_CTGGTCTTTT	TACTTTTTGG_C_CTGGTCTTTT	GGT	G	GGC	G	+	psiF	phosphate starvation-inducible protein PsiF	phosphate starvation-inducible protein PsiF
436207	2586545	2150338	G	A	AAAATAATGA_G_TGATGAAAAT	AAAATAATGA_A_TGATGAAAAT	AGT	S	AAT	N	+	yaiC	adrA protein	not annotated
436294	2586459	2150165	T	C	GGGTTGCGCT_T_CGCCCGGCGC	GGGTTGCGCT_C_CGCCCGGCGC	TTC	F	TCC	S	+	yaiC	adrA protein	not annotated
436894	2585859	2148965	A	G	CACAGCCGAC_A_CCACCATCGG	CACAGCCGAC_G_CCACCATCGG	CAC	H	CGC	R	+	yaiC	adrA protein	adrA protein
437524	2585229	2147705	A	G	GCGAATTTAT_A_AGCCTGAGCG	GCGAATTTAT_G_AGCCTGAGCG	TAT	Y	CAT	H	-	proC	pyrroline-5-carboxylate reductase	pyrroline-5-carboxylate reductase
438275	2584478	2146203	G	T	TGACCATCTG_G_GTGGATGCGG	TGACCATCTG_T_GTGGATGCGG	TGG	W	TGT	C	+	yaiI	conserved hypothetical protein (pseudogene)	hypothetical protein
438637	2584116	2145479	A	G	TCCTGGGGGA_A_CGCCTGCTAT	TCCTGGGGGA_G_CGCCTGCTAT						intergenic
438838	2583915	2145077	T	C	AACCGCGGCC_T_TGGAGGCGGT	AACCGCGGCC_C_TGGAGGCGGT	TTG	L	CTG	L	+	aroL	shikimate kinase II	shikimate kinase II
439398	2583355	2143957	G	A	CGAAGATCCG_G_ATAAATCATA	CGAAGATCCG_A_ATAAATCATA	GAT	D	AAT	N	+	yaiA	conserved hypothetical protein	hypothetical protein
439662	2583091	2143429	A	G	GAATAAAAAT_A_AGTGCGTCGT	GAATAAAAAT_G_AGTGCGTCGT							not annotated	AroM protein
439817	2582936	2143119	T	C	GCTGTAGAGC_T_TGGCGACGAT	GCTGTAGAGC_C_TGGCGACGAT	CTT	L	CCT	P	+	aroM	AroM protein	AroM protein
442504	2580249	2137745	T	G	TGGATCCGGA_T_GTCATTGTGC	TGGATCCGGA_G_GTCATTGTGC	GAT	D	GAG	E	+	yajF	hypothetical ROK-family protein	putative ROK-family protein
442672	2580081	2137409	A	G	GGCCGCTGGC_A_TAACGTTGTT	GGCCGCTGGC_G_TAACGTTGTT	GCA	A	GCG	A	+	yajF	hypothetical ROK-family protein	putative ROK-family protein
443971	2578782	2134811	C	T	AATACCATTC_C_TTATTCGTCT	AATACCATTC_T_TTATTCGTCT						intergenic
445818	2576935	2131117	T	C	ATTGCGCCTG_T_TCCTGATGAT	ATTGCGCCTG_C_TCCTGATGAT	GAA	E	GAG	E	-	sbcC	exonuclease SbcC	exonuclease SbcC
445944	2576809	2130865	C	T	ATGCCCTGGC_C_TCCGCCAGCG	ATGCCCTGGC_T_TCCGCCAGCG	GAG	E	GAA	E	-	sbcC	exonuclease SbcC	exonuclease SbcC
446289	2576464	2130175	G	A	GTTCCTGAAT_G_CGCTCCCAAT	GTTCCTGAAT_A_CGCTCCCAAT	CGC	R	CGT	R	-	sbcC	exonuclease SbcC	exonuclease SbcC
447414	2575339	2127925	C	T	TGTCTGTATT_C_TGCGTTGGAT	TGTCTGTATT_T_TGCGTTGGAT	AGA	R	AAA	K	-	sbcD	exonuclease SbcD	exonuclease SbcD
447875	2574878	2127003	G	A	CGCGTAGCTG_G_CACGCTTCCT	CGCGTAGCTG_A_CACGCTTCCT	TGC	C	TGT	C	-	sbcD	exonuclease SbcD	exonuclease SbcD
448704	2574049	2125345	T	A	AGATTATGAC_T_GTGCGGTGAA	AGATTATGAC_A_GTGCGGTGAA	TGT	C	AGT	S	+	phoB	phosphate regulon transcriptional regulatory protein PhoB	phosphate regulon transcriptional regulatory protein PhoB
449319	2573434	2124115	A	C	AGGTTTCTGG_A_GGAGAAGGCT	AGGTTTCTGG_C_GGAGAAGGCT						intergenic
449638	2573115	2123477	G	A	GAGCTGGGGA_G_CCTGATTAAA	GAGCTGGGGA_A_CCTGATTAAA	AGC	S	AAC	N	+	phoR	phosphate regulon sensor protein PhoR	phosphate regulon sensor protein PhoR
451941	2570812	2118871	G	T	TCTGGTGACG_G_CGGTGGGGCT	TCTGGTGACG_T_CGGTGGGGCT	GCG	A	TCG	S	+	brnQ	branched chain amino acid transport system II carrier protein	branched chain amino acid transport system II carrier protein
453024	2569729	2116705	G	A	TGGAGCAACG_G_CGGCTTCTTC	TGGAGCAACG_A_CGGCTTCTTC	GGC	G	GAC	D	+	proY	proline-specific permease ProY	proline-specific permease ProY
453346	2569407	2116061	T	C	TTTCCGCTAT_T_AACTCCGATG	TTTCCGCTAT_C_AACTCCGATG	ATT	I	ATC	I	+	proY	proline-specific permease ProY	proline-specific permease ProY
458541	2564211	2105670	C	T	CCGATGACGC_C_TTCGGGAATT	CCGATGACGC_T_TTCGGGAATT						intergenic
462099	2560653	2098554	C	T	TGATCGCGGC_C_ATTGTCATTA	TGATCGCGGC_T_ATTGTCATTA	GCC	A	GCT	A	+	secF	protein-export membrane protein SecF	protein-export membrane protein SecF
476177	2546575	2070398	C	T	AAGGTATTGG_C_GGTTTCCCGA	AAGGTATTGG_T_GGTTTCCCGA	GGC	G	GGT	G	+	thiI	thiamine biosynthesis protein ThiI	thiamine biosynthesis protein ThiI
476474	2546278	2069804	G	A	GTATGATGGT_G_CGCGCGGCGT	GTATGATGGT_A_CGCGCGGCGT	GTG	V	GTA	V	+	thiI	thiamine biosynthesis protein ThiI	thiamine biosynthesis protein ThiI
477065	2545687	2068622	G	T	GCCTGCAGGC_G_CTCTATCTGC	GCCTGCAGGC_T_CTCTATCTGC	GCG	A	GCT	A	+	thiI	thiamine biosynthesis protein ThiI	thiamine biosynthesis protein ThiI
477482	2545270	2067788	T	G	GGAAATGCGC_T_CCAGTCCGGT	GGAAATGCGC_G_CCAGTCCGGT	GAG	E	GCG	A	-	phnV	probable membrane component of 2-aminoethylphosphonate transporter	putative membrane component of 2-aminoethylphosphonate transporter
477836	2544916	2067080	T	C	CAGAATACCG_T_TCCACTGCTG	CAGAATACCG_C_TCCACTGCTG	AAC	N	AGC	S	-	phnV	probable membrane component of 2-aminoethylphosphonate transporter	putative membrane component of 2-aminoethylphosphonate transporter
478240	2544512	2066272	T	G	CCGTAACGGG_T_GCGCCCCCAG	CCGTAACGGG_G_GCGCCCCCAG	CAC	H	CCC	P	-	phnU	probable membrane component of 2-aminoethylphosphonate transporter	putative membrane component of 2-aminoethylphosphonate transporter
479021	2543731	2064710	C	T	CCGAACGCGG_C_GTCAGGCTGA	CCGAACGCGG_T_GTCAGGCTGA	ACG	T	ACA	T	-	phnT	probable ATP-binding component of 2-aminoethylphosphonate transporter	putative ATP-binding component of 2-aminoethylphosphonate transporter
479222	2543530	2064308	T	C	GATGCTGATA_T_AGCGCGCGGG	GATGCTGATA_C_AGCGCGCGGG	CTA	L	CTG	L	-	phnT	probable ATP-binding component of 2-aminoethylphosphonate transporter	putative ATP-binding component of 2-aminoethylphosphonate transporter
480070	2542682	2062612	C	A	GTTCGTCGCT_C_GGCGTCACGT	GTTCGTCGCT_A_GGCGTCACGT	CCG	P	CCT	P	-	phnS	probable periplasmic binding component of 2-aminoethylphosphonate transporter	putative periplasmic binding component of 2-aminoethylphosphonate transporter
481307	2541445	2060138	A	C	GCAGGCATGG_A_GGTGGGGTAG	GCAGGCATGG_C_GGTGGGGTAG	TCC	S	GCC	A	-	phnR	probable regulator of 2-aminoethylphosphonate uptake and metabolism operon	putative regulator of 2-aminoethylphosphonate uptake and metabolism operon
482155	2540597	2058442	A	C	GCTGACCGAA_A_TGGCAACGGC	GCTGACCGAA_C_TGGCAACGGC	ATG	M	CTG	L	+	phnW	2-aminoethylphosphonate:pyruvate aminotransferase	2-aminoethylphosphonate:pyruvate aminotransferase
482771	2539981	2057210	C	A	TTTGCACAGG_C_GCTGAAAGAG	TTTGCACAGG_A_GCTGAAAGAG	GCG	A	GAG	E	+	phnW	2-aminoethylphosphonate:pyruvate aminotransferase	2-aminoethylphosphonate:pyruvate aminotransferase
483686	2539066	2055380	T	C	GATGCCGCGC_T_GGGCATTAGC	GATGCCGCGC_C_GGGCATTAGC	CTG	L	CCG	P	+	phnX	phosphonoacetaldehyde phosphonohydrolase	phosphonoacetaldehyde phosphonohydrolase
484499	2538299	2053800	C	T	GCGGCGCATC_C_GCCAGCAGCT	GCGGCGCATC_T_GCCAGCAGCT	GCG	A	GCA	A	-	thiJ	4-methyl-5(b-hydroxyethyl)-thiazole monophosphate biosynthesis (ThiJ) protein	4-methyl-5(b-hydroxyethyl)-thiazole monophosphate biosynthesis (ThiJ) protein
488342	2534456	2046114	G	A	TGAGCTTGGC_G_GTAACTACGG	TGAGCTTGGC_A_GTAACTACGG	GGT	G	AGT	S	+		putative exported protein	hypothetical protein
488391	2534407	2046016	A	G	TATGGCGACG_A_AGTGGCCAAA	TATGGCGACG_G_AGTGGCCAAA	GAA	E	GGA	G	+		putative exported protein	hypothetical protein
491641	2531158	2039517	C	A	CAATCACCGG_C_GGCGCTGCGC	CAATCACCGG_A_GGCGCTGCGC	CCG	P	CCT	P	-	cyoE	cytochrome o ubiquinol oxidase C subunit	cytochrome o ubiquinol oxidase C subunit
492254	2530545	2038291	A	C	AAAATCTGCA_A_CACTGCCATT	AAAATCTGCA_C_CACTGCCATT	TTG	L	GTG	V	-	cyoD	cytochrome o ubiquinol oxidase C subunit	cytochrome o ubiquinol oxidase C subunit
496047	2526752	2030705	G	A	AGGTAAGGTT_G_CATTACTGTA	AGGTAAGGTT_A_CATTACTGTA						intergenic
496075	2526724	2030649	G	A	TTGGTTCTGT_G_TTACCAAGTT	TTGGTTCTGT_A_TTACCAAGTT						intergenic
496775	2526024	2029249	G	A	GGCCAGCCGT_G_CGCTTCAACG	GGCCAGCCGT_A_CGCTTCAACG	CAC	H	TAC	Y	-	ampG	AmpG protein	AmpG protein
498185	2524614	2026429	T	C	CACGCTGCCC_T_GGGAAACATC	CACGCTGCCC_C_GGGAAACATC	CAG	Q	CGG	R	-	yajG	putative lipoprotein	putative lipoprotein
498673	2524126	2025453	G	T	CGAGCGGGGA_G_TTTGAGCGCT	CGAGCGGGGA_T_TTTGAGCGCT							not annotated	hypothetical protein
499715	2523084	2023369	C	A	TCTGATGAGC_C_GCAACTTCGT	TCTGATGAGC_A_GCAACTTCGT	CGC	R	AGC	S	+	tig	trigger factor	trigger factor
500000	2522799	2022799	T	C	GACCATCGAC_T_TCACCGGCTC	GACCATCGAC_C_TCACCGGCTC	TTC	F	CTC	L	+	tig	trigger factor	trigger factor
500764	2522035	2021271	T	C	AAAAAGCCAC_T_TCCTTCAATG	AAAAAGCCAC_C_TCCTTCAATG	ACT	T	ACC	T	+	tig	trigger factor	trigger factor
501064	2521736	2020672	T	G	AGCGGAGAAC_T_AGATAATTTG	AGCGGAGAAC_G_AGATAATTTG	CTA	L	CGA	R	+	clpP	ATP-dependent clp protease proteolytic subunit	ATP-dependent clp protease proteolytic subunit
502063	2520737	2018674	T	G	ACGACATTAT_T_CGCGAAGAAA	ACGACATTAT_G_CGCGAAGAAA	ATT	I	ATG	M	+	clpX	ATP-dependent clp protease ATP-binding subunit ClpX	ATP-dependent clp protease ATP-binding subunit ClpX
502779	2520021	2017242	T	G	GGCGAGCTGT_T_GTCGCAGGTT	GGCGAGCTGT_G_GTCGCAGGTT	TTG	L	TGG	W	+	clpX	ATP-dependent clp protease ATP-binding subunit ClpX	ATP-dependent clp protease ATP-binding subunit ClpX
503490	2519310	2015820	T	C	AATCTATCCG_T_TGTCTGGAAG	AATCTATCCG_C_TGTCTGGAAG	CGT	R	CGC	R	+	lon	Lon protease	Lon protease
503732	2519068	2015336	C	T	TACCTTGATT_C_GCCAGCCATT	TACCTTGATT_T_GCCAGCCATT	TCG	S	TTG	L	+	lon	Lon protease	Lon protease
504102	2518698	2014596	A	C	AAGAGCTTGG_A_GAGATGGACG	AAGAGCTTGG_C_GAGATGGACG	GGA	G	GGC	G	+	lon	Lon protease	Lon protease
504745	2518055	2013310	C	T	CGATCATTAC_C_TGGAAGTGGA	CGATCATTAC_T_TGGAAGTGGA	CTG	L	TTG	L	+	lon	Lon protease	Lon protease
506783	2516017	2009234	T	G	GTGCTGAATC_T_TCTGATAGAT	GTGCTGAATC_G_TCTGATAGAT	CTT	L	CGT	R	+	cypD	peptidyl-prolyl cis-trans isomerase D	peptidyl-prolyl cis-trans isomerase D
507483	2515317	2007834	A	G	TGCCGGAACT_A_AAAAACGCCG	TGCCGGAACT_G_AAAAACGCCG	CTA	L	CTG	L	+	cypD	peptidyl-prolyl cis-trans isomerase D	peptidyl-prolyl cis-trans isomerase D
507609	2515191	2007582	T	C	AGGTTCGCGA_T_GACATTGCCG	AGGTTCGCGA_C_GACATTGCCG	GAT	D	GAC	D	+	cypD	peptidyl-prolyl cis-trans isomerase D	peptidyl-prolyl cis-trans isomerase D
508931	2513869	2004938	T	G	TTGCCAGACT_T_TAGAGGTCAT	TTGCCAGACT_G_TAGAGGTCAT						intergenic
509305	2513493	2004188	G	A	TGGCCGATGC_G_CTCATCACGT	TGGCCGATGC_A_CTCATCACGT	GCG	A	GCA	A	+	ybaW	conserved hypothetical protein	hypothetical protein
510037	2512761	2002724	T	C	TGCGCGCGTG_T_GCCAAGTTTT	TGCGCGCGTG_C_GCCAAGTTTT	ACA	T	GCA	A	-	ybaX	conserved hypothetical protein	hypothetical protein
510480	2512318	2001838	C	T	CAAGCGTAGC_C_TGCAGATGGG	CAAGCGTAGC_T_TGCAGATGGG	CAG	Q	CAA	Q	-	ybaE	putative solute-binding protein	putative solute-binding protein
511952	2510846	1998894	C	T	TTAAGCCGAT_C_CAGTAGCCTC	TTAAGCCGAT_T_CAGTAGCCTC	GAT	D	AAT	N	-	ybaE	putative solute-binding protein	putative solute-binding protein
512343	2510455	1998112	T	C	CGGTGATGCA_T_CATGCCTGGG	CGGTGATGCA_C_CATGCCTGGG	CAT	H	CAC	H	+	cof	conserved hypothetical protein	hypothetical protein
513321	2509477	1996156	T	C	ATCCTGCCAG_T_AAGGTAAAAA	ATCCTGCCAG_C_AAGGTAAAAA	TAC	Y	TGC	C	-		putative lyase	putative lyase
514015	2508783	1994768	G	A	TTTTGTGCCA_G_GAGTAGCGAA	TTTTGTGCCA_A_GGGTAGCGAA	AGG	R	AAG	K	+	ybaO	putative transcriptional regulator	not annotated
514017	2508781	1994764	A	G	TTGTGCCAGG_A_GTAGCGAAAA	TTGTGCCAAG_G_GTAGCGAAAA	AGT	S	GGT	G	+	ybaO	putative transcriptional regulator	not annotated
515173	2507625	1992452	G	T	GGCGCAGGCC_G_CCTTCTCCAG	GGCGCAGGCC_T_CCTTCTCCGG	GCC	A	TCC	S	+	mdlA	putative ABC transporter ATP-binding membrane protein	putative ABC transporter ATP-binding membrane protein
515182	2507616	1992434	A	G	CGCCTTCTCC_A_GCCTGAACGA	CTCCTTCTCC_G_GCCTGAACGA	AGC	S	GGC	G	+	mdlA	putative ABC transporter ATP-binding membrane protein	putative ABC transporter ATP-binding membrane protein
515465	2507333	1991868	A	G	TTGATGATTT_A_GCCGATGCTG	TTGATGATTT_G_GCCGATGCTG							not annotated	putative ABC transporter ATP-binding membrane protein
516494	2506304	1989810	A	C	TAGCGGTCCG_A_TGCTGATCAG	TAGCGGTCCG_C_TGCTGATCAG	ATG	M	CTG	L	+	mdlB	putative ABC transporter ATP-binding membrane protein	putative ABC transporter ATP-binding membrane protein
516898	2505900	1989002	A	G	TTCCGGCGGT_A_TTGACCGTGA	TTCCGGCGGT_G_TTGACCGTGA	GTA	V	GTG	V	+	mdlB	putative ABC transporter ATP-binding membrane protein	putative ABC transporter ATP-binding membrane protein
517738	2505060	1987322	A	G	TGGCAGATCT_A_GCGCGCGGCC	TGGCAGATCT_G_GCGCGCGGCC	CTA	L	CTG	L	+	mdlB	putative ABC transporter ATP-binding membrane protein	putative ABC transporter ATP-binding membrane protein
519368	2503430	1984062	G	T	TGGGAAAGAA_G_CATTTAAACC	TGGGAAAGAA_T_CATTTAAACC	GCA	A	TCA	S	+	amtB	probable ammonium transporter	putative ammonium transporter
520129	2502669	1982540	G	A	TTGTGATTGC_G_CATTACCCCT	TTGTGATTGC_A_CATTACCCCT	CGC	R	TGC	C	-	tesB	acyl-CoA thioesterase II	acyl-CoA thioesterase II
520224	2502574	1982350	C	T	GGCGGAAGTG_C_TCTCCACGCT	GGCGGAAGTG_T_TCTCCACGCT	AGC	S	AAC	N	-	tesB	acyl-CoA thioesterase II	acyl-CoA thioesterase II
520807	2501991	1981184	C	G	AATGAATGCA_C_CAGTCGCGCT	AATGAATGCA_G_CAGTCGCGCT	GTG	V	CTG	L	-	tesB	acyl-CoA thioesterase II	acyl-CoA thioesterase II
522046	2500752	1978706	C	T	ACAAACCCTT_C_CGGGATCGAA	ACAAACCCTT_T_CGGGATCGAA	GAA	E	AAA	K	-	ybaZ	putative methylated-DNA methyltransferase	putative methylated-DNA methyltransferase
522356	2500442	1978086	A	G	GGATGTAGCT_A_GCAGGGCCCC	GGATGTAGCT_G_GCAGGGCCCC						intergenic
523658	2499140	1975482	G	A	GCAAACGGGA_G_TCGAATTTTT	GCAAACGGGA_A_TCGAATTTTT	ACT	T	ATT	I	-	ylaB	hypothetical 58.9 kDa protein in tesb-hha intergenic region. Contains probable N-terminal signal sequence	putative 58.9 kDa protein in tesb-hha intergenic region
524098	2498700	1974602	T	C	CTTTTGCCGC_T_AGGAAGAGAT	CTTTTGCCGC_C_AGGAAGAGAT						intergenic
524299	2498499	1974200	A	G	ATCGAACTGG_A_CGGCGTGACA	ATCGAACTGG_G_CGGCGTGACA	GAC	D	GGC	G	+	rpmE2	putative 50s ribosomal protein L31 (second copy)	putative 50s ribosomal protein L31 (second copy)
524756	2498042	1973286	G	A	TTATCCACCT_G_TGGAGACTGA	TTATCCACCT_A_TGGAGACTGA	CAG	Q	TAG	*	-	ylaC	putative membrane protein	not annotated
525873	2496925	1971052	C	T	GCTATGTGAT_C_TATATCACTG	GCTATGTGAT_T_TATATCACTG						intergenic
526241	2496557	1970316	C	T	AGGATTGGCC_C_TGGTGGCGTT	AGGATTGGCC_T_TGGTGGCGTT	AGG	R	AAG	K	-	ybaJ	conserved hypothetical protein	hypothetical protein
526575	2496223	1969648	A	G	CTTTTGGGTG_A_GTATTCGTCC	CTTTTGGGTG_G_GTATTCGTCC	TCA	S	CCA	P	-	ybaJ	conserved hypothetical protein	hypothetical protein
527261	2495537	1968276	C	A	GCCGGAACTG_C_TAACCAGCGG	GCCGGAACTG_A_TAACCAGCGG	AGC	S	ATC	I	-	acrB	acriflavin resistance protein B	acriflavin resistance protein B
528031	2494767	1966736	C	T	CCTGAGCTTT_C_TCCTGGTCGA	CCTGAGCTTT_T_TCCTGGTCGA	GAG	E	GAA	E	-	acrB	acriflavin resistance protein B	acriflavin resistance protein B
529631	2493167	1963536	A	G	AATCACGTCG_A_CCGGCGTCAG	AATCACGTCG_G_CCGGCGTCAG	GTC	V	GCC	A	-	acrB	acriflavin resistance protein B	acriflavin resistance protein B
529794	2493004	1963210	C	T	GTCATGGTGC_C_GTCGGTGTTA	GTCATGGTGC_T_GTCGGTGTTA	GGC	G	AGC	S	-	acrB	acriflavin resistance protein B	acriflavin resistance protein B
530528	2492270	1961742	C	T	GTTGTGGAAC_C_AGTAATGCCG	GTTGTGGAAC_T_AGTAATGCCG	CTG	L	CTA	L	-	acrA	acriflavin resistance protein A precursor	acriflavin resistance protein A precursor
530592	2492206	1961614	G	A	TGGCAATAAG_G_TGTGATCCGG	TGGCAATAAG_A_TGTGATCCGG	ACC	T	ATC	I	-	acrA	acriflavin resistance protein A precursor	acriflavin resistance protein A precursor
530757	2492041	1961284	G	T	CGAACCATTT_G_CCAGCTCCTG	CGAACCATTT_T_CCAGCTCCTG	GCA	A	GAA	E	-	acrA	acriflavin resistance protein A precursor	acriflavin resistance protein A precursor
531143	2491655	1960512	T	C	CGTAAGTCGC_T_TGGTAGGTCG	CGTAAGTCGC_C_TGGTAGGTCG	CAA	Q	CAG	Q	-	acrA	acriflavin resistance protein A precursor	acriflavin resistance protein A precursor
531494	2491304	1959810	C	G	ATGGTCAAAG_C_TCCTTAAACC	ATGGTCAAAG_G_TCCTTAAACC						intergenic
532094	2490704	1958610	A	T	ACTGATGCGC_A_GCTTTATTTC	ACTGATGCGC_T_GCTTTATTTC	AGC	S	TGC	C	+	acrR	potential acrAB operon repressor	putative acrAB operon repressor
534038	2488760	1954722	T	C	ATCTGATCCG_T_GCGCTGCCGG	ATCTGATCCG_C_GCGCTGCCGG	CGT	R	CGC	R	+	aefA	integral membrane protein AefA	integral membrane protein AefA
534314	2488484	1954170	T	G	AGTTGTCGCC_T_CTGAATCTGA	AGTTGTCGCC_G_CTGAATCTGA	CCT	P	CCG	P	+	aefA	integral membrane protein AefA	integral membrane protein AefA
534513	2488285	1953772	A	G	TTTCTATACC_A_CCCTGCGCCT	TTTCTATACC_G_CCCTGCGCCT	ACC	T	GCC	A	+	aefA	integral membrane protein AefA	integral membrane protein AefA
537782	2485016	1947234	A	G	GCGAGCGATC_A_CGTTGATATT	GCGAGCGATC_G_CGTTGATATT	ACG	T	GCG	A	+	ybaN	putative conserved membrane protein	putative conserved membrane protein
538148	2484650	1946502	T	C	TACCCGAAAC_T_GGGCATTCTT	TACCCGAAAC_C_GGGCATTCTT	CTG	L	CCG	P	+	apt	adenine phosphoribosyltransferase	adenine phosphoribosyltransferase
540483	2482315	1941832	G	A	TCTGACGGGA_G_CGACGGTTGA	TCTGACGGGA_A_CGACGGTTGA	GCG	A	ACG	T	+	dnaX	DNA polymerase III subunits gamma and tau	DNA polymerase III subunits gamma and tau
540572	2482226	1941654	C	A	AAGAGAAACT_C_GCGCAAGCGC	AAGAGAAACT_A_GCGCAAGCGC	CTC	L	CTA	L	+	dnaX	DNA polymerase III subunits gamma and tau	DNA polymerase III subunits gamma and tau
542202	2480594	1938392	C	T	GGCGACAAGC_C_GGAAAATGGC	GGCGACAAGC_T_GGAAAATGGC	CCG	P	CTG	L	+	htpG	heat shock protein HtpG	heat shock protein HtpG
542974	2479822	1936848	C	T	TTGCCTCCAC_C_CATACCGACT	TTGCCTCCAC_T_CATACCGACT	ACC	T	ACT	T	+	htpG	heat shock protein HtpG	heat shock protein HtpG
544603	2478193	1933590	C	T	CCGTTGCCGA_C_GTGCGCGCAG	CCGTTGCCGA_T_GTGCGCGCAG	GAC	D	GAT	D	+	adk	adenylate kinase	adenylate kinase
544843	2477953	1933110	G	T	TTATCAACAA_G_TTGAATAGAT	TTATCAACAA_T_TTGAATAGAT							not annotated	hypothetical protein
546132	2476664	1930532	C	T	TCGTACATGT_C_CAGATCTTCA	TCGTACATGT_T_CAGATCTTCA	GAC	D	AAC	N	-	aes	acetyl esterase	not annotated
546340	2476456	1930116	T	G	CGTTGAGCGA_T_TATTCATCGG	CGTTGAGCGA_G_TATTCATCGG						intergenic
546864	2475907	1929043	G	A	CGTCCGTCGC_G_CGCAGCAGGG	CGTCCGTCGC_A_CGCAGCAGGG						intergenic
547490	2475281	1927791	C	T	CGCCTCCGCG_C_TGGTGTTGAC	CGCCTCCGCG_T_TGGTGTTGAC	CTG	L	TTG	L	+	gsk	inosine-guanosine kinase	inosine-guanosine kinase
548274	2474497	1926223	C	T	TCCGACAAAC_C_CTTAACTGGC	TCCGACAAAC_T_CTTAACTGGC						intergenic
549549	2473222	1923673	A	G	CTCCTCAAGC_A_CGCGCAGCAG	CTCCTCAAGC_G_CGCGCAGCAG	GTG	V	GCG	A	-	ybaL	putative transport protein	putative transport protein
550293	2472478	1922185	T	C	CCGCTGCGCC_T_AGGCCTCCCA	CCGCTGCGCC_C_AGGCCTCCCA	CTA	L	CTG	L	-	fsr	fosmidomycin resistance protein	fosmidomycin resistance protein
550343	2472428	1922085	T	C	GAAACCATAC_T_GATGCGTCCT	GAAACCATAC_C_GATGCGTCCT	AGT	S	GGT	G	-	fsr	fosmidomycin resistance protein	fosmidomycin resistance protein
551785	2470986	1919201	A	G	AGAGGGGGGA_A_GCGTCCTGTT	AGAGGGGGGA_G_GCGTCCTGTT	AGC	S	GGC	G	+	ushA	UDP-sugar hydrolase	UDP-sugar hydrolase
551902	2470869	1918967	T	G	TATGGCCGTC_T_GTAATCATGA	TATGGCCGTC_G_GTAATCATGA	TGT	C	GGT	G	+	ushA	UDP-sugar hydrolase	UDP-sugar hydrolase
552414	2470357	1917943	C	A	GTATCTGGAT_C_GTGCAGGCGC	GTATCTGGAT_A_GTGCAGGCGC	ATC	I	ATA	I	+	ushA	UDP-sugar hydrolase	UDP-sugar hydrolase
552632	2470139	1917507	C	T	AAAGGTAAAG_C_GCAACTGGAG	AAAGGTAAAG_T_GCAACTGGAG	GCG	A	GTG	V	+	ushA	UDP-sugar hydrolase	UDP-sugar hydrolase
553166	2469605	1916439	T	C	AATTCACCGC_T_GGATGCGGCG	AATTCACCGC_C_GGATGCGGCG	CTG	L	CCG	P	+	ushA	UDP-sugar hydrolase	UDP-sugar hydrolase
555181	2467590	1912409	T	C	TATCACCAGA_T_ACCGTCATTC	TATCACCAGA_C_ACCGTCATTC	GTA	V	GTG	V	-		probable secreted protein	putative secreted protein
555271	2467500	1912229	C	T	TGTTGTCTGC_C_AGCTGAATAT	TGTTGTCTGC_T_AGCTGAATAT	CTG	L	CTA	L	-		probable secreted protein	putative secreted protein
555572	2467199	1911627	C	T	CTGTAAACGA_C_CTAATGCTTC	CTGTAAACGA_T_CTAATGCTTC	GGT	G	GAT	D	-		probable secreted protein	putative secreted protein
556034	2466737	1910703	A	G	GTAGATAAAT_A_CGCCAATCAG	GTAGATAAAT_G_CGCCAAGCAG	GTA	V	GCA	A	-	copA	copper-transporting ATPase	not annotated
556041	2466730	1910689	T	G	AATACGCCAA_T_CAGGTTTTGT	AATGCGCCAA_G_CAGGTTTTGT	ATT	I	CTT	L	-	copA	copper-transporting ATPase	not annotated
556278	2466493	1910215	T	C	TCGGCTTTGC_T_ATCCGGCAGA	TCGGCTTTGC_C_ATCCGGCAGA	AGC	S	GGC	G	-	copA	copper-transporting ATPase	not annotated
557082	2465689	1908607	G	A	TTATCGGCCA_G_TTGGCCAATT	TTATCGGCCA_A_TTGGCCAATT	CTG	L	TTG	L	-	copA	copper-transporting ATPase	not annotated
558927	2463843	1904916	C	T	TAAGGTGATG_C_CTTCCACGGC	TAAGGTGATG_T_CTTCCACGGC	GGC	G	GAC	D	-	ybbJ	putative membrane protein	hypothetical protein
562212	2460558	1898346	T	C	TATCCGCCGC_T_TGTTTAAGCA	TATCCGCCGC_C_TGTTTAAGCA	CAA	Q	CAG	Q	-	ybbN	thioredoxin-like protein	not annotated
562413	2460357	1897944	A	G	CAATGTAGTT_A_CCCTCCTGCA	CAATGTAGTT_G_CCCTCCTGCA	GGT	G	GGC	G	-	ybbN	thioredoxin-like protein	not annotated
562509	2460261	1897752	A	C	CTTCCGGCTG_A_GGCCCCTGGA	CTTCCGGCTG_C_GGCCCCTGGA	CCT	P	CCG	P	-	ybbN	thioredoxin-like protein	not annotated
563552	2459218	1895666	T	C	TTTGAAAGCC_T_TGGCGTTTAA	TTTGAAAGCC_C_TGGCGTTTAA	CAA	Q	CAG	Q	-	ybbO	hypothetical oxidoreductase	putative oxidoreductase
564023	2458747	1894724	C	A	AACGGTTGGG_C_ATCGGCGGCT	AACGGTTGGG_A_ATCGGCGGCT	GCC	A	TCC	S	-	tesA	acyl-coA thioesterase I	acyl-coA thioesterase I
564901	2457869	1892968	G	A	AACCTTGACC_G_TCAGACCGGA	AACCTTGACC_A_TCAGACCGGA	CGT	R	CAT	H	+	ybbA	hypothetical ABC transporter ATP-binding protein	putative ABC transporter ATP-binding protein
565728	2457042	1891314	A	G	TACGGGCTGG_A_GCAGGATGAC	TACGGGCTGG_G_GCAGGATGAC	GAG	E	GGG	G	+	ybbP	putative membrane transport permease	hypothetical protein
566840	2455930	1889090	T	C	GGGCGATACC_T_AGGCGTTTAG	GGGCGATACC_C_AGGCGTTTAG							not annotated	hypothetical protein
567751	2455019	1887268	C	T	ACAAGATCCC_C_AGGCGGGTAA	ACAAGATCCC_T_AGGCGGGTAA	CAG	Q	TAG	*	+		outer membrane protein	not annotated
568264	2454506	1886242	G	T	CGATTATAAT_G_CCAATAACGG	CGATTATAAT_T_CCAATAACGG	GCC	A	TCC	S	+		outer membrane protein	not annotated
568343	2454427	1886084	A	G	GATCTGACCT_A_GGGGACGGCA	GATCTGACCT_G_GGGGACGGCA						intergenic
568875	2453895	1885020	T	C	GAGCGCCTGC_T_TCGTACATTT	GAGCGCCTGC_C_TCGTACATTT							not annotated	hypothetical protein
569957	2452813	1882856	A	C	TCGCGGTACC_A_TCACGCGCGC	TCGCGGTACC_C_TCACGCGCGC	ATC	I	CTC	L	+	sfbB	ABC transporter ATP-binding protein	ABC transporter ATP-binding protein
570089	2452681	1882592	A	C	CAGCCAGGGG_A_GCGTCAACGT	CAGCCAGGGG_C_GCGTCAACGT	AGC	S	CGC	R	+	sfbB	ABC transporter ATP-binding protein	ABC transporter ATP-binding protein
572576	2450194	1877618	T	C	GCTCGTCGTC_T_ATCATCAATG	GCTCGTCGTC_C_ATCATCAATG	ATA	I	ATG	M	-	ybbB	hypothetical ATP-binding protein	putative ATP-binding protein
574956	2447813	1872857	C	G	GCTTCCGGCG_C_CGGAAAAGCG	GCTTCCGGCG_G_CGGAAAAGCG	GCC	A	GGC	G	+	allR	negative regulator of allantoin and glyoxylate utilization operons	negative regulator of allantoin and glyoxylate utilization operons
575359	2447410	1872051	G	A	TTAAAAGTTG_G_AAACTTTTTC	TTAAAAGTTG_A_AAACTTTTTC						intergenic
575370	2447399	1872029	C	T	AAACTTTTTC_C_AATAAAAAGA	AAACTTTTTC_T_AATAAAAAGA						intergenic
575799	2446970	1871171	T	C	GTTCGTGAGG_T_GGCGCTGGTG	GTTCGTGAGG_C_GGCGCTGGTG	GTG	V	GCG	A	+	gcl	glyoxylate carboligase	glyoxylate carboligase
576025	2446744	1870719	C	A	TTGTCGCGGG_C_GGCGGGGTTA	TTGTCGCGGG_A_GGCGGGGTTA	GGC	G	GGA	G	+	gcl	glyoxylate carboligase	glyoxylate carboligase
577749	2445020	1867271	A	C	ATGGAAGGGG_A_ATTAACGCAA	ATGGAAGGGG_C_ATTAACGCAA	GAA	E	GCA	A	+	gip	glyoxylate-induced protein	glyoxylate-induced protein
578418	2444351	1865933	C	T	GATGCCCCGG_C_TTCCGGGGGA	GATGCCCCGG_T_TTCCGGGGGA	GCT	A	GTT	V	+	glxR	2-hydroxy-3-oxopropionate reductase	2-hydroxy-3-oxopropionate reductase
578681	2444088	1865407	G	T	GTTAATGGGC_G_GGTTCGCCTC	GTTAATGGGC_T_GGTTCGCCTC	GGG	G	TGG	W	+	glxR	2-hydroxy-3-oxopropionate reductase	2-hydroxy-3-oxopropionate reductase
578787	2443982	1865195	C	A	CTTAATCTTG_C_ATTGCAAAGC	CTTAATCTTG_A_ATTGCAAAGC	GCA	A	GAA	E	+	glxR	2-hydroxy-3-oxopropionate reductase	2-hydroxy-3-oxopropionate reductase
579125	2443644	1864519	T	C	TATCCAGAAA_T_TCAGGCATCT	TATCCAGAAA_C_TCAGGCATCT	ATT	I	ACT	T	+		probable metabolite transport protein	putative metabolite transport protein
579416	2443353	1863937	A	G	CAGGCCCGTC_A_GGCATTAGCC	CAGGCCCGTC_G_GGCATTAGCC	CAG	Q	CGG	R	+		probable metabolite transport protein	putative metabolite transport protein
579651	2443118	1863467	A	G	AAGATGAGAA_A_CGTGCGCCTT	AAGATGAGAA_G_CGTGCGCCTT	AAA	K	AAG	K	+		probable metabolite transport protein	putative metabolite transport protein
580819	2441950	1861131	C	T	CTTTCACTGC_C_AGGACTAATT	CTTTCACTGC_T_AGGACTAATT	CCA	P	CTA	L	+	allP	putative allantoin permease	putative allantoin permease
581325	2441444	1860119	A	G	TTCAACCAAC_A_CCACCGGTAA	TTCAACCAAC_G_CCACCGGTAA	ACC	T	GCC	A	+	allP	putative allantoin permease	putative allantoin permease
581480	2441289	1859809	C	T	ATCTGTTCCT_C_GATATTATCG	ATCTGTTCCT_T_GATATTATCG	CTC	L	CTT	L	+	allP	putative allantoin permease	putative allantoin permease
581956	2440813	1858857	C	T	GATATCGCCG_C_CCAGGGCGGA	GATATCGCCG_T_CCAGGGCGGA	GCC	A	GTC	V	+	allB	putative allantoinase	putative allantoinase
582038	2440731	1858693	T	G	TGATCGTTTC_T_CCGGGCATGG	TGATCGTTTC_G_CCGGGCATGG	TCT	S	TCG	S	+	allB	putative allantoinase	putative allantoinase
582305	2440464	1858159	T	C	ACGAAGTGGG_T_GTTGTCGGCT	ACGAAGTGGG_C_GTTGTCGGCT	GGT	G	GGC	G	+	allB	putative allantoinase	putative allantoinase
582658	2440111	1857453	T	G	CGTCAGGAAG_T_CCAGGATGTC	CGTCAGGAAG_G_CCAGGATGTC	GTC	V	GGC	G	+	allB	putative allantoinase	putative allantoinase
582990	2439779	1856789	G	T	CAACGCCGCC_G_ATATTTTTGG	CAACGCCGCC_T_ATATTTTTGG	GAT	D	TAT	Y	+	allB	putative allantoinase	putative allantoinase
583305	2439464	1856159	G	A	GTGTGGATAT_G_TTCCCTGTTA	GTGTGGATAT_A_TTCCCTGTTA	ATG	M	ATA	I	+	ybbY	putative permease protein	not annotated
584639	2438131	1853492	A	G	GATTGTAATT_A_CGCCAGATTC	GATTGTAATT_G_CGCCAGATTC	ACG	T	GCG	A	+	glxK	glycerate kinase	glycerate kinase
585194	2437576	1852382	T	G	TATTGAGGTC_T_CCTGTGATGT	TATTGAGGTC_G_CCTGTGATGT	TCC	S	GCC	A	+	glxK	glycerate kinase	glycerate kinase
585369	2437401	1852032	A	C	GGCGGTGGAG_A_GGCCGGAGGA	GGCGGTGGAG_C_GGCCGGAGGA	GAG	E	GCG	A	+	glxK	glycerate kinase	glycerate kinase
586707	2436063	1849356	G	A	CCTTCAGCAA_G_GTCATTAATG	CCTTCAGCAA_A_GTCATTAATG	CTT	L	TTT	F	-	allC	allantoate amidohydrolase	allantoate amidohydrolase
586822	2435948	1849126	T	G	GACCTGCGCC_T_CTATGCATTA	GACCTGCGCC_G_CTATGCATTA	AGA	R	AGC	S	-	allC	allantoate amidohydrolase	allantoate amidohydrolase
587007	2435763	1848756	C	A	CGAAGTACCG_C_GGCGTCCGTA	CGAAGTACCG_A_GGCGTCCGTA	GCG	A	TCG	S	-	allC	allantoate amidohydrolase	allantoate amidohydrolase
588489	2434281	1845792	C	T	AGCGGATTAG_C_GCCATAGTAA	AGCGGATTAG_T_GCCATAGTAA	GCT	A	ACT	T	-	allD	ureidoglycolate dehydrogenase	not annotated
589589	2433181	1843592	A	G	CAGGTCAGAC_A_CTGGGAAAGC	CAGGTCAGAC_G_CTGGGAAAGC	CAC	H	CGC	R	+	fdrA	suppressor protein	FdrA protein
590497	2432273	1841776	A	C	GCCGCAGGTA_A_GCGTGTTATT	GCCGCAGGTA_C_GCGTGTTATT	AGC	S	CGC	R	+	fdrA	suppressor protein	FdrA protein
590570	2432200	1841630	A	G	ATTCAGGCCT_A_GCAGAAGGAA	ATTCAGGCCT_G_GCAGAAGGCA							not annotated	FdrA protein
590579	2432191	1841612	A	C	TAGCAGAAGG_A_ATGCGCCGCA	TGGCAGAAGG_C_ATGCGCCGCA	GAA	E	GCA	A	+	fdrA	suppressor protein	FdrA protein
590928	2431842	1840914	T	G	TAGAACGTTT_T_CAATAAGGGG	TAGAACGTTT_G_CAATAAGGGG	TTT	F	TTG	L	+	fdrA	suppressor protein	FdrA protein
591471	2431299	1839828	A	G	CCGCAATGAT_A_GCGCAGGGCA	CCGCAATGAT_G_GCGCAGGGCA	ATA	I	ATG	M	+	ylbE	conserved hypothetical protein	hypothetical protein
592911	2429859	1836948	A	C	TCATGCGCTG_A_GACGAGATGC	TCATGCGCTG_C_GACGAGATGC	AGA	R	CGA	R	+	ylbF	conserved hypothetical protein	hypothetical protein
593384	2429386	1836002	A	G	CTTTTCTTGA_A_CCGGAAAAGT	CTTTTCTTGA_G_CCGGAAAAGT	GAA	E	GAG	E	+	arcC	carbamate kinase	carbamate kinase
594469	2428301	1833832	G	A	TCCGCAAGAT_G_CCGTCCTGAT	TCCGCAAGAT_A_CCGTCCTGAT	GGC	G	GGT	G	-	purK	phosphoribosylaminoimidazole carboxylase ATPase subunit	phosphoribosylaminoimidazole carboxylase ATPase subunit
598173	2424597	1826424	G	T	TATGACCGCC_G_CGAATGCGAT	TATGACCGCC_T_CGAATGCGAT	GCG	A	TCG	S	+	cysS	cysteinyl-tRNA synthetase	cysteinyl-tRNA synthetase
598394	2424376	1825982	A	G	TTATTCTGGA_A_GATGGCCCGC	TTATTCTGGA_G_GATGGCCCGC	GAA	E	GAG	E	+	cysS	cysteinyl-tRNA synthetase	cysteinyl-tRNA synthetase
598523	2424247	1825724	C	T	CTCCCCCAGA_C_TCTGATGTTC	CTCCCCCAGA_T_TCTGATGTTC	AGT	S	AAT	N	-		putative exported outer membrane protein	putative exported outer membrane protein
600438	2422332	1821894	T	G	TTTCAACCAC_T_CCATCAACCT	TTTCAACCAC_G_CCATCAACCT	GGA	G	GGC	G	-	ybcJ	conserved hypothetical protein	hypothetical protein
601807	2420963	1819156	A	G	TGTCATATTC_A_CAAAGATTAA	TGTCATATTC_G_CAAAGATTAA						intergenic
602921	2419849	1816928	C	T	TTTTTCTGGC_C_AGCGGCGAAG	TTTTTCTGGC_T_AGCGGCGAAG	GCC	A	GCT	A	+	fimI	major pilin protein	major pilin protein
603428	2419342	1815914	C	T	GTCAGCGAGC_C_CAAAAGCGAA	GTCAGCGAGC_T_CAAAAGCGAA	CCC	P	CTC	L	+	fimC	fimbrial chaperone protein	fimbrial chaperone protein
603780	2418990	1815210	C	T	TGCAAATTCC_C_TTACCGACTG	TGCAAATTCC_T_TTACCGACTG	CCC	P	CCT	P	+	fimC	fimbrial chaperone protein	fimbrial chaperone protein
605044	2417726	1812682	T	C	GCAGTCTTCG_T_CATTCTTTTT	GCAGTCTTCG_C_CATTCTTTTT	TCA	S	CCA	P	+	fimD	outer membrane usher protein FimD precursor	outer membrane usher protein FimD precursor
605874	2416896	1811022	C	A	GCAGCGCCAG_C_GCTAGCTGGC	GCAGCGCCAG_A_GCTAGCTGGC	AGC	S	AGA	R	+	fimD	outer membrane usher protein FimD precursor	outer membrane usher protein FimD precursor
606155	2416615	1810460	T	C	GATACCAACA_T_GATGGACAAC	GATACCAACA_C_GATGGACAAC	ATG	M	ACG	T	+	fimD	outer membrane usher protein FimD precursor	outer membrane usher protein FimD precursor
606222	2416548	1810326	G	A	GCGCTCTGGT_G_CGGGCCGCTT	GCGCTCTGGT_A_CGGGCCGCTT	GTG	V	GTA	V	+	fimD	outer membrane usher protein FimD precursor	outer membrane usher protein FimD precursor
606564	2416206	1809642	G	A	GGCGGGGACC_G_CGCTCTTTTT	GGCGGGGACC_A_CGCTCTTTTT	GCG	A	ACG	T	+	fimH	FimH protein precursor	FimH protein precursor
607192	2415578	1808386	T	C	TTTAGTCAGG_T_GGGGGCGGGT	TTTAGTCAGG_C_GGGGGCGGGT	GTG	V	GCG	A	+	fimH	FimH protein precursor	FimH protein precursor
609153	2413617	1804464	C	A	AGTATTTGTT_C_TGTAATAACA	AGTATTTGTT_A_TGTAATAACA						intergenic
610749	2412021	1801272	G	A	ACGTTCTGTT_G_CTGAAAAATG	ACGTTCTGTT_A_CTGAAAAATG	GCA	A	GTA	V	-	fimW	fimbriae w protein	fimbriae w protein
611089	2411681	1800592	G	A	TTCGCCAGAC_G_CGTCATGATG	TTCGCCAGAC_A_CGTCATGATG	CGT	R	TGT	C	-	fimW	fimbriae w protein	fimbriae w protein
611191	2411579	1800388	G	A	ATCATGGTGA_G_ATATTAAAGA	ATCATGGTGA_A_ATATTAAAGA							not annotated	hypothetical protein
615457	2407313	1791856	A	G	AACGCCTGAT_A_CGTATGCATC	AACGCCTGAT_G_CGTATGCATC	TAT	Y	CAT	H	-	rfbI	bactoprenol-linked glucose translocase	bactoprenol-linked glucose translocase
615608	2407162	1791554	T	G	AAATTGCTTT_T_ATCGATATAA	AAATTGCTTT_G_ATCGATATAA						intergenic
615645	2407125	1791480	T	C	TATTCAATAG_T_TTAAAGTTAT	TATTCAATAG_C_TTAAAGTTAT						intergenic
616080	2406690	1790610	T	C	TTTTCATAGC_T_GTCCATTTCA	TTTTCATAGC_C_GTCCATTTCA	AGC	S	GGC	G	-		putative copper-binding protein	putative copper-binding protein
617950	2404819	1786869	T	C	CATATAGACT_T_CAGAACAGAT	CATATAGACT_C_CAGAACAGAT						intergenic
618309	2404460	1786151	T	C	TGCATTCCAA_T_GAAAACGCTG	TGCATTCCAA_C_GAAAACGCTG	ATG	M	ACG	T	+		probable pyridine nucleotide-disulfide oxidoreductase	putative pyridine nucleotide-disulfide oxidoreductase
618849	2403920	1785071	C	T	AAGGAGGGCG_C_GGTACAAGTT	AAGGAGGGCG_T_GGTACAAGTT	GCG	A	GTG	V	+		probable pyridine nucleotide-disulfide oxidoreductase	putative pyridine nucleotide-disulfide oxidoreductase
619229	2403540	1784311	G	A	GGTGCAGGTG_G_TGACATTACC	GGTGCAGGTG_A_TGACATTACC	GTG	V	ATG	M	+		probable pyridine nucleotide-disulfide oxidoreductase	putative pyridine nucleotide-disulfide oxidoreductase
619303	2403466	1784163	A	G	AAGCGGTAGT_A_GACGTGAATA	AAGCGGTAGT_G_GACGTGAATA	GTA	V	GTG	V	+		probable pyridine nucleotide-disulfide oxidoreductase	putative pyridine nucleotide-disulfide oxidoreductase
619486	2403283	1783797	C	T	TTAAGTAAAA_C_ATAAATAATG	TTAAGTAAAA_T_ATAAATAATG						intergenic
619614	2403155	1783541	G	A	TAACACCATT_G_AAATAACCCA	TAACACCATT_A_AAATAACCCA						intergenic
620754	2402087	1781333	T	C	AGGCGTTTTC_T_GTTTCCAGCT	AGGCGTTTTC_C_GTTTCCAGCT	ACA	T	ACG	T	-		conserved hypothetical protein	hypothetical protein
622060	2400781	1778721	C	T	CGCCTTGCGG_C_AGCGAGAGCG	CGCCTTGCGG_T_AGCGAGAGCG						intergenic
622283	2400558	1778275	C	A	ATTCAAATGG_C_GGGGCCGGCT	ATTCAAATGG_A_GGGGCCGGCT	GCG	A	GAG	E	+	pheP	phenylalanine-specific permease	phenylalanine-specific permease
622931	2399910	1776979	G	A	CTGGCGCTCT_G_TCCGTGGGTA	CTGGCGCTCT_A_TCCGTGGGTA	TGT	C	TAT	Y	+	pheP	phenylalanine-specific permease	phenylalanine-specific permease
625430	2397411	1771981	G	A	AAAACGGGGG_G_AAAAGCCGAC	AAAACGGGGG_A_AAAAGCCGAC	GGA	G	GAA	E	+	apeE	outer membrane esterase	outer membrane esterase
626729	2396112	1769383	A	G	TATAGCGAGA_A_GCTCAATACC	TATAGCGAGA_G_GCTCAATACC	AAG	K	AGG	R	+	apeE	outer membrane esterase	outer membrane esterase
626778	2396063	1769285	T	G	ACGCCCATTC_T_CAGGTGGGTA	ACGCCCATTC_G_CAGGTGGGTA	TCT	S	TCG	S	+	apeE	outer membrane esterase	outer membrane esterase
629492	2393349	1763857	C	A	GAGTCTGGGG_C_GCTACGTGCG	GAGTCTGGGG_A_GCTACGTGCG	CGC	R	AGC	S	+		transcriptional activator RamA	transcriptional activator RamA
629514	2393327	1763813	G	T	GAACGGAAGC_G_AAAACTGGCG	GAACGGAAGC_T_AAAACTGGCG	CGA	R	CTA	L	+		transcriptional activator RamA	transcriptional activator RamA
630371	2392470	1762099	T	C	ATTGATGGCA_T_GATCAAGGGT	ATTGATGGCA_C_GATCAAGGGT	CAT	H	CGT	R	-	ybdK	conserved hypothetical protein	hypothetical protein
631769	2391071	1759302	T	C	AAGCTGCTCG_T_ATCAAAGTCG	AAGCTGCTCG_C_ATCAAAGTCG	ACG	T	GCG	A	-	entD	enterobactin synthetase component D	enterobactin synthetase component D
631810	2391030	1759220	G	A	GGCAAAGGGA_G_GGGGAAAATG	GGCAAAGGGA_A_GGGGAAAATG	CCT	P	CTT	L	-	entD	enterobactin synthetase component D	enterobactin synthetase component D
632023	2390817	1758794	T	C	GTCAAAGAGG_T_TATCCACGCC	GTCAAAGAGG_C_TATCCACGCC	AAC	N	AGC	S	-	fepA	ferrienterobactin receptor precursor	ferrienterobactin receptor precursor
632217	2390623	1758406	T	G	GTACCTGCCA_T_CTCAGGGTTG	GTACCTGCCA_G_CTCAGGGTTG	AGA	R	AGC	S	-	fepA	ferrienterobactin receptor precursor	ferrienterobactin receptor precursor
632470	2390370	1757900	T	C	GTAATCATTG_T_GGAACCAGGT	GTAATCATTG_C_GGAACCAGGT	CAC	H	CGC	R	-	fepA	ferrienterobactin receptor precursor	ferrienterobactin receptor precursor
633382	2389458	1756076	A	C	GACCCCCTCG_A_GTCCGGCTGG	GACCCCCTCG_C_GTCCGGCTGG	CTC	L	CGC	R	-	fepA	ferrienterobactin receptor precursor	ferrienterobactin receptor precursor
633431	2389409	1755978	G	T	TCAGACTGAT_G_CCCCTGGTTA	TCAGACTGAT_T_CCCCTGGTTA	CAT	H	AAT	N	-	fepA	ferrienterobactin receptor precursor	ferrienterobactin receptor precursor
633506	2389334	1755828	C	T	AAATCCCCGC_C_CAGCGGGCCG	AAATCCCCGC_T_CAGCGGGCCG	GGC	G	AGC	S	-	fepA	ferrienterobactin receptor precursor	ferrienterobactin receptor precursor
633664	2389176	1755512	A	G	ACCGTAGCGT_A_CAGCGGCAGG	ACCGTAGCGT_G_CAGCGGCAGG	GTA	V	GCA	A	-	fepA	ferrienterobactin receptor precursor	ferrienterobactin receptor precursor
634289	2388551	1754262	G	A	TTCACCTTTT_G_TATACAAAAT	TTCACCTTTT_A_TATACAAAAT						intergenic
634315	2388525	1754210	G	A	ATAAACACAG_G_GTTATAATGA	ATAAACACAG_A_GTTATAATGA						intergenic
634999	2387841	1752842	G	A	TGACTCATCA_G_CGCCTGCTTC	TGACTCATCA_A_CGCCTGCTTC	CAG	Q	CAA	Q	+	fes	enterochelin esterase	enterochelin esterase
635373	2387467	1752094	C	A	GTGCGTGAGC_C_GATCGTGTTT	GTGCGTGAGC_A_GATCGTGTTT	CCG	P	CAG	Q	+	fes	enterochelin esterase	enterochelin esterase
635516	2387324	1751808	C	A	GCTTTGGCAG_C_CGCTTATCGA	GCTTTGGCAG_A_CGCTTATCGA	CCG	P	ACG	T	+	fes	enterochelin esterase	enterochelin esterase
635726	2387114	1751388	A	T	GCAGTGGCTT_A_ATACGCGCTG	GCAGTGGCTT_T_ATACGCGCTG	AAT	N	TAT	Y	+	ybdZ	conserved hypothetical protein	hypothetical protein
636221	2386619	1750398	C	T	TTTAGCTTCC_C_GGCGATAACT	TTTAGCTTCC_T_GGCGATAACT	CCG	P	CTG	L	+	entF	enterobactin synthetase component F	enterobactin synthetase component F
636233	2386607	1750374	T	G	GCGATAACTC_T_CCAGATTGCG	GCGATAACTC_G_CCAGATTGCG	CTC	L	CGC	R	+	entF	enterobactin synthetase component F	enterobactin synthetase component F
637317	2385523	1748206	G	A	CGGTGGCGTT_G_CCGCGGTCGG	CGGTGGCGTT_A_CCGCGGTCGG	TTG	L	TTA	L	+	entF	enterobactin synthetase component F	enterobactin synthetase component F
639923	2382917	1742994	C	A	GGCATGCCAT_C_TCTTAATGTA	GGCATGCCAT_A_TCTTAATGTA	TCT	S	TAT	Y	+	fepE	ferric enterobactin transport protein	ferric enterobactin transport protein
639959	2382881	1742922	C	T	CAGTCACTTG_C_AGGTTATTCA	CAGTCACTTG_T_AGGTTATTCA	GCA	A	GTA	V	+	fepE	ferric enterobactin transport protein	ferric enterobactin transport protein
642065	2380775	1738710	C	T	TAATCCCCAG_C_GCGCTGTGCC	TAATCCCCAG_T_GCGCTGTGCC	CGC	R	CAC	H	-	fepG	ferric enterobactin transport protein FepG	ferric enterobactin transport protein FepG
643041	2379799	1736758	T	C	CCAGTAGCGT_T_ACTGGCAGCG	CCAGTAGCGT_C_ACTGGCAGCG	GTA	V	GTG	V	-	fepD	ferric enterobactin transport protein FepD	ferric enterobactin transport protein FepD
643568	2379272	1735704	A	C	AACAGCGCCG_A_GCCCAGTACA	AACAGCGCCG_C_GCCCAGTACA	TCG	S	GCG	A	-	fepD	ferric enterobactin transport protein FepD	ferric enterobactin transport protein FepD
644256	2378584	1734328	T	C	AAAAAGGTGA_T_TCTGCTGGCG	AAAAAGGTGA_C_TCTGCTGGCG	ATT	I	ACT	T	+	ybdA	hypothetical membrane protein p43	putative membrane protein p43
644500	2378340	1733840	G	A	CGATGTTGGG_G_GGCATATTGC	CGATGTTGGG_A_GGCATATTGC	GGG	G	GGA	G	+	ybdA	hypothetical membrane protein p43	putative membrane protein p43
647172	2375668	1728496	C	A	CGAATTGCTG_C_TACGCAAAGA	CGAATTGCTG_A_TACGCAAAGA	CTA	L	ATA	I	+	entC	isochorismate synthase EntC	isochorismate synthase EntC
647976	2374864	1726888	A	G	CATCAAACCT_A_GCGAAACCGC	CATCAAACCT_G_GCGAAACCGC	AGC	S	GGC	G	+	entE	2,3-dihydroxybenzoate-AMP ligase	2,3-dihydroxybenzoate-AMP ligase
648011	2374829	1726818	A	G	GGAATGTACC_A_GAACTGTATA	GGAATGTACC_G_GAACTGTATA	CCA	P	CCG	P	+	entE	2,3-dihydroxybenzoate-AMP ligase	2,3-dihydroxybenzoate-AMP ligase
648602	2374238	1725636	C	T	TGGTGCCTCC_C_GCGGTCAGTC	TGGTGCCTCC_T_GCGGTCAGTC	CCC	P	CCT	P	+	entE	2,3-dihydroxybenzoate-AMP ligase	2,3-dihydroxybenzoate-AMP ligase
653987	2368853	1714866	T	G	TAAACGCAAC_T_TCACCAGGCT	TAAACGCAAC_G_TCACCAGGCT						intergenic
657296	2365544	1708248	G	T	GTTAAGGTGA_G_CGGGTTTTAA	GTTAAGGTGA_T_CGGGTTTTAA	GCT	A	GAT	D	-	ybdN	conserved hypothetical protein	not annotated
658153	2364688	1706535	T	C	GCTCTTGAGC_T_GCTTCCAGAA	GCTCTTGAGC_C_GCTTCCAGAA	GCA	A	GCG	A	-	ybdN	conserved hypothetical protein	not annotated
659089	2363752	1704663	A	G	CTTTGCCTGA_A_CGAATAAATA	CTTTGCCTGA_G_CGAATAAATA	CGT	R	CGC	R	-	ybdO	putative lysR-family transcriptional regulator	putative lysR-family transcriptional regulator
659120	2363721	1704601	C	T	GAATTGCGTG_C_GCAGGCGTTG	GAATTGCGTG_T_GCAGGCGTTG	CGC	R	CAC	H	-	ybdO	putative lysR-family transcriptional regulator	putative lysR-family transcriptional regulator
659272	2363569	1704297	C	T	CCATAGTATG_C_TCCCGGCATT	CCATAGTATG_T_TCCCGGCATT						intergenic
659691	2363150	1703459	C	T	CGCGTTAGCG_C_CAAGATCGTC	CGCGTTAGCG_T_CAAGATCGTC	GGC	G	GAC	D	-	dsbG	thiol:disulfide interchange protein DsbG precursor	thiol:disulfide interchange protein DsbG precursor
660016	2362825	1702809	G	A	AGTATCCATG_G_CGCTTTTTCC	AGTATCCATG_A_CGCTTTTTCC	CCA	P	TCA	S	-	dsbG	thiol:disulfide interchange protein DsbG precursor	thiol:disulfide interchange protein DsbG precursor
660646	2362195	1701549	C	T	GGGCGCAGTG_C_TCACAATGTC	GGGCGCAGTG_T_TCACAATGTC						intergenic
661348	2361493	1700145	T	C	CGTCGTCTTT_T_ACGCCATAGC	CGTCGTCTTT_C_ACGCCATAGC						intergenic
662068	2360773	1698705	A	G	AAATCACCGA_A_CGTAACGTGA	AAATCACCGA_G_CGTAACGTGA	GAA	E	GAG	E	+	ahpF	alkyl hydroperoxide reductase F52A protein (subunit F)	alkyl hydroperoxide reductase F52A protein (subunit F)
662230	2360611	1698381	C	T	TGATTGTCGG_C_TCCGGCCCGG	TGATTGTCGG_T_TCCGGCCCGG	GGC	G	GGT	G	+	ahpF	alkyl hydroperoxide reductase F52A protein (subunit F)	alkyl hydroperoxide reductase F52A protein (subunit F)
662414	2360427	1698013	A	G	CAGCGATTAC_A_ACGTTGACGT	CAGCGATTAC_G_ACGTTGACGT	AAC	N	GAC	D	+	ahpF	alkyl hydroperoxide reductase F52A protein (subunit F)	alkyl hydroperoxide reductase F52A protein (subunit F)
663280	2359561	1696281	A	C	ACTCTGAAAC_A_GTCTGTTAAT	ACTCTGAAAC_C_GTCTGTTAAT						intergenic
663313	2359528	1696215	T	C	TTTATTTCAA_T_GGTCTTCTGT	TTTATTTCAA_C_GGTCTTCTGT						intergenic
663714	2359127	1695413	T	G	AGGACGATGC_T_CTGGTGATGG	AGGACGATGC_G_CTGGTGATGG	GCT	A	GCG	A	+		conserved hypothetical protein	hypothetical protein
668315	2354526	1686211	A	G	ATAGTCGAAC_A_CAACATTCAC	ATAGTCGAAC_G_CAACATTCAC							not annotated	hypothetical protein
669524	2353326	1683802	T	C	CCGGGAGCGA_T_GTCGGCACAA	CCGGGAGCGA_C_GTCGGCACAA	ATG	M	ACG	T	+	ybdR	hypothetical zinc-dependant alcohol dehydrogenase	putative zinc-dependent alcohol dehydrogenase
670732	2352118	1681386	T	C	AGCGCTGTCG_T_GATGTCAGGC	AGCGCTGTCG_C_GATGTCAGGC	ACG	T	GCG	A	-	rna	ribonuclease I precursor	ribonuclease I precursor
671121	2351729	1680608	C	T	CCATATTGTG_C_TCATGATGAA	CCATATTGTG_T_TCATGATGAA	AGC	S	AAC	N	-	rna	ribonuclease I precursor	ribonuclease I precursor
671218	2351632	1680414	T	C	CATTTTTAAC_T_TGCGTTGGCG	CATTTTTAAC_C_TGCGTTGGCG						intergenic
671466	2351384	1679918	C	T	CTTTACCCAC_C_GCCAGAATGA	CTTTACCCAC_T_GCCAGAATGA	GCG	A	GCA	A	-	citT	citrate carrier	citrate carrier
672462	2350388	1677926	T	C	GATCGGCCAG_T_TCCGAAGCGT	GATCGGCCAG_C_TCCGAAGCGT	GAA	E	GAG	E	-	citT	citrate carrier	citrate carrier
672598	2350252	1677654	G	T	ATAGTGCCAG_G_CCTGCGGCGG	ATAGTGCCAG_T_CCTGCGGCGG	GCC	A	GAC	D	-	citT	citrate carrier	citrate carrier
672759	2350091	1677332	A	G	TGCGAAATTT_A_CGCTAAAAAC	TGCGAAATTT_G_CGCTAAAAAC							not annotated	CitG protein
675037	2347813	1672776	C	A	TGATCCTGAG_C_GATGCTTGCC	TGATCCTGAG_A_GATGCTTGCC	GCT	A	TCT	S	-	citF	citrate lyase alpha chain	citrate lyase alpha chain
676478	2346372	1669894	T	C	CGGAGTCTTC_T_AGGTCGAACA	CGGAGTCTTC_C_AGGTCGAACA	CTA	L	CTG	L	-	citE	citrate lyase beta chain	citrate lyase beta chain
678014	2344836	1666822	T	G	CCACTTTTCT_T_TATATGTTGC	CCACTTTTCT_G_TATATGTTGC						intergenic
678105	2344745	1666640	G	A	TTTCTCTCTG_G_CGTATACATC	TTTCTCTCTG_A_CGTATACATC							not annotated	hypothetical protein
678132	2344718	1666586	T	C	AGTATTTTGG_T_GGTAAATTTT	AGTATTTTGG_C_GGTAAATTTT							not annotated	hypothetical protein
678349	2344501	1666152	G	A	TGCCCATAAG_G_AACCTTAATG	TGCCCATAAG_A_AACCTTAATG						intergenic
679603	2343247	1663644	C	T	ATGGTGATTG_C_TCCCGGCAGC	ATGGTGATTG_T_TCCCGGCAGC	GCT	A	GTT	V	+	dpiB	sensor kinase DpiB	sensor kinase DpiB
679658	2343192	1663534	T	C	CGGAGTTCGC_T_GCCATCGTCG	CGGAGTTCGC_C_GCCATCGTCG	GCT	A	GCC	A	+	dpiB	sensor kinase DpiB	sensor kinase DpiB
681576	2341274	1659698	T	C	CATCGCCAGA_T_GTTGGCGAGA	CATCGCCAGA_C_GTTGGCGAGA	ACA	T	ACG	T	-	dcuC	C4-dicarboxylate anaerobic carrier	C4-dicarboxylate anaerobic carrier
681771	2341079	1659308	G	A	GCGAGTTTAT_G_TACTGTAAAG	GCGAGTTTAT_A_TACTGTAAAG	TAC	Y	TAT	Y	-	dcuC	C4-dicarboxylate anaerobic carrier	C4-dicarboxylate anaerobic carrier
684173	2338677	1654504	C	A	CTGGATGGCG_C_GTTTATGACG	CTGGATGGCG_A_GTTTATGACG	GCG	A	GAG	E	+	ybeM	possible hydrolase	putative hydrolase
684799	2338051	1653252	T	C	AAGCTTGATT_T_ACCTTGTTAC	AAGCTTGATT_C_ACCTTGTTAC						intergenic
685501	2337349	1651848	C	T	CTTTGAAGCG_C_TCCAGTAATT	CTTTGAAGCG_T_TCCAGTAATT	GAG	E	GAA	E	-	lipA	lipoic acid synthetase	lipoic acid synthetase
685702	2337148	1651446	A	G	TGGCAGTGAT_A_CAGTCAGCAA	TGGCAGTGAT_G_CAGTCAGCAA	TGT	C	TGC	C	-	lipA	lipoic acid synthetase	lipoic acid synthetase
686168	2336682	1650514	C	T	AGCGTGCGTG_C_TCCAGTTGCG	AGCGTGCGTG_T_TCCAGTTGCG						intergenic
687408	2335442	1648034	G	A	TCTTATGAAT_G_TATTTTTAGT	TCTTATGAAT_A_TATTTTTAGT						intergenic
687634	2335216	1647582	C	T	AGCAATATAT_C_CATACGGTGG	AGCAATATAT_T_CATACGGTGG	GGA	G	GAA	E	-	lipB	lipoate-protein ligase B (lipoate biosynthesis protein B)	lipoate-protein ligase B (lipoate biosynthesis protein B)
688329	2334521	1646192	T	C	GGGAGTTACC_T_GGATAAGACC	GGGAGTTACC_C_GGATAAGACC						intergenic
688783	2334067	1645284	A	G	ATTTTACCGA_A_GAAGTTCCCT	ATTTTACCGA_G_GAAGTTCCCT	TTC	F	CTC	L	-	dacA	D-alanine carboxypeptidase	D-alanine carboxypeptidase
691324	2331526	1640202	C	T	CGTAGCTGAC_C_AGGGGTAAAG	CGTAGCTGAC_T_AGGGGTAAAG	CTG	L	CTA	L	-	mrdB	rod shape-determining protein RodA	rod shape-determining protein RodA
691505	2331345	1639840	A	T	GAGCAGAATC_A_GGATGCCCAC	GAGCAGAATC_T_GGATGCCCAC	CTG	L	CAG	Q	-	mrdB	rod shape-determining protein RodA	rod shape-determining protein RodA
695070	2327780	1632710	T	C	AGTTTTCCCC_T_TGGGTGAATA	AGTTTTCCCC_C_TGGGTGAATA						intergenic
696874	2325976	1629102	T	C	GGTAGCGTTA_T_AGGATAGCGC	GGTAGCGTTA_C_AGGATAGCGC							not annotated	Threonine-phosphate decarboxylase
697720	2325130	1627410	G	T	AAGCCGATCA_G_ATTCGCCAGC	AAGCCGATCA_T_ATTCGCCAGC	CTG	L	ATG	M	-	nadD	conserved hypothetical protein	hypothetical protein
698820	2324030	1625210	A	G	GGAGTTGTTC_A_GGATACAACC	GGAGTTGTTC_G_GGATACAACC	CCT	P	CCC	P	-	holA	DNA polymerase III, delta subunit	DNA polymerase III, delta subunit
699492	2323358	1623866	A	G	ATCACTTTAC_A_CACGGTAACG	ATCACTTTAC_G_CACGGTAACG	TGT	C	CGT	R	-	leuS	leucyl-tRNA synthetase	leucyl-tRNA synthetase
701842	2321008	1619166	C	A	AGCGGGCAAC_C_ACGTCGCCGA	AGCGGGCAAC_A_ACGTCGCCGA	GTG	V	GTT	V	-	leuS	leucyl-tRNA synthetase	leucyl-tRNA synthetase
702144	2320706	1618562	T	C	TTTGTCGCGC_T_AGGCGTCCGT	TTTGTCGCGC_C_AGGCGTCCGT						intergenic
703549	2319301	1615752	T	C	GGTCGCGGAA_T_GCCTGCCGGT	GGTCGCGGAA_C_GCCTGCCGGT	ATG	M	ACG	T	+		putative hydrolase C-terminus	putative hydrolase C-terminus
705220	2317630	1612410	A	G	GCGTAGCGGA_A_CAGTTAAATA	GCGTAGCGGA_G_CAGTTAAATA	GAA	E	GAG	E	+		putative sigma-54 dependent transcriptional regulator	putative sigma-54 dependent transcriptional regulator
705272	2317578	1612306	G	A	TGATAAAGAA_G_CGATTTCTTG	TGATAAAGAA_A_CGATTTCTTG	GCG	A	ACG	T	+		putative sigma-54 dependent transcriptional regulator	putative sigma-54 dependent transcriptional regulator
705754	2317096	1611342	G	T	TAGTGTTGAC_G_ATGCAAACCG	TAGTGTTGAC_T_ATGCAAACCG	ACG	T	ACT	T	+		putative sigma-54 dependent transcriptional regulator	putative sigma-54 dependent transcriptional regulator
705803	2317047	1611244	T	C	TGTTCGCCGC_T_AGGAACTGTC	TGTTCGCCGC_C_AGGAACTGTC							not annotated	putative sigma-54 dependent transcriptional regulator
706162	2316688	1610526	C	A	ATGAGATTAG_C_GAGCTGGATA	ATGAGATTAG_A_GAGCTGGATA	AGC	S	AGA	R	+		putative sigma-54 dependent transcriptional regulator	putative sigma-54 dependent transcriptional regulator
707506	2315344	1607838	T	C	TTGTGCGGTA_T_CGTGTCCATC	TTGTGCGGTA_C_CGTGTCCATC	GAT	D	GGT	G	-	ybeQ	conserved hypothetical protein	not annotated
708380	2314470	1606090	G	A	CTGGTTATGG_G_ATGATTCATT	CTGGTTATGG_A_ATGATTCATT						intergenic
709291	2313559	1604268	C	A	GCTTATCTGG_C_GCTGCTTCCG	GCTTATCTGG_A_GCTGCTTCCG	GCG	A	GAG	E	+	ybeS	putative membrane protein	hypothetical protein
710264	2312586	1602322	C	A	CGCCGCTAAG_C_GAAAGTTTTA	CGCCGCTAAG_A_GAAAGTTTTA	AGC	S	AGA	R	+	ybeS	putative membrane protein	hypothetical protein
712053	2310797	1598744	A	G	GCATGGCGGA_A_CTGGTCGATA	GCATGGCGGA_G_CTGGTCGATA							not annotated	hypothetical protein
713370	2309480	1596110	T	C	GACACCGGAA_T_GGTGGTATTG	GACACCGGAA_C_GGTGGTATTG	ATT	I	GTT	V	-	hscC	chaperone heat shock protein	chaperone heat shock protein
713657	2309193	1595536	C	T	CGGTTTGAGT_C_GGGAGTCGCG	CGGTTTGAGT_T_GGGAGTCGCG	CGA	R	CAA	Q	-	hscC	chaperone heat shock protein	chaperone heat shock protein
714408	2308442	1594034	G	A	CTAATTATGG_G_TGGTGTTAAA	CTAATTATGG_A_TGGTGTTAAA	CCC	P	TCC	S	-	hscC	chaperone heat shock protein	chaperone heat shock protein
715242	2307608	1592366	T	C	CAAAGCCAGG_T_GTCATTCATA	CAAAGCCAGG_C_GTCATTCATA	ACC	T	GCC	A	-		hypothetical protein	hypothetical protein
715429	2307421	1591992	T	C	TTTCGTTACC_T_ACCGCCCAGA	TTTCGTTACC_C_ACCGCCCAGA	GTA	V	GTG	V	-		hypothetical protein	hypothetical protein
715443	2307407	1591964	A	C	GCCCAGAAAA_A_ATGCCCGTTG	GCCCAGAAAA_C_ATGCCCGTTG	TTT	F	GTT	V	-		hypothetical protein	hypothetical protein
716170	2306680	1590510	T	C	GCGACGATGG_T_GGAAATCGGG	GCGACGATGG_C_GGAAATCGGG	ACC	T	GCC	A	-	ybeK	probable nucleoside hydrolase	putative nucleoside hydrolase
717134	2305716	1588582	G	T	CAGTACCTCG_G_TGATCATTTC	CAGTACCTCG_T_TGATCATTTC	ACC	T	AAC	N	-	gltL	glutamate/aspartate transport ATP-binding protein GltL	glutamate/aspartate transport ATP-binding protein GltL
717649	2305201	1587552	C	T	TCAGGGTAAT_C_ATTAAACTGT	TCAGGGTAAT_T_ATTAAACTGT	ATG	M	ATA	I	-	gltL	glutamate/aspartate transport ATP-binding protein GltL	not annotated
717676	2305174	1587498	C	T	CTTCAAATAG_C_TGACCAGCAA	CTTCAAATAG_T_TGACCAGCAA	AGC	S	AAC	N	-	gltK	glutamate/aspartate transport system permease protein GltK	glutamate/aspartate transport system permease protein GltK
717862	2304988	1587126	G	A	CAACAGCGGC_G_CCATCGCCCG	CAACAGCGGC_A_CCATCGCCCG	GCG	A	GTG	V	-	gltK	glutamate/aspartate transport system permease protein GltK	glutamate/aspartate transport system permease protein GltK
718008	2304842	1586834	C	T	CCGCTTCAAA_C_ATGGAGAATG	CCGCTTCAAA_T_ATGGAGAATG	ATG	M	ATA	I	-	gltK	glutamate/aspartate transport system permease protein GltK	glutamate/aspartate transport system permease protein GltK
719340	2303510	1584170	T	C	CTTATCAAAC_T_ACTTTTCCGC	CTTATCAAAC_C_ACTTTTCCGC							not annotated	ABC transporter periplasmic binding protein
721314	2301536	1580222	T	G	CTGGTTTTCG_T_CCCACTTCAG	CTGGTTTTCG_G_CCCACTTCAG	GAC	D	GCC	A	-	lnt	apolipoprotein N-acyltransferase	apolipoprotein N-acyltransferase
723041	2299809	1576768	G	A	AGGCATGAAT_G_TAGGCCGGAT	AGGCATGAAT_A_TAGGCCGGAT							not annotated	hypothetical protein
726442	2296408	1569966	A	G	CGCTGGGTCT_A_GCGCAGCAAG	CGCTGGGTCT_G_GCGCAGCAAG	CTA	L	CTG	L	+	ubiF	putative monooxygenase	putative monooxygenase
726545	2296305	1569760	C	T	TAGCGCGGCA_C_CCGTGGCGCT	TAGCGCGGCA_T_CCGTGGCGCT	CCC	P	TCC	S	+	ubiF	putative monooxygenase	putative monooxygenase
726667	2296183	1569516	G	A	ACGCCGCTGA_G_CTCAAGCTGC	ACGCCGCTGA_A_CTCAAGCTGC	GAG	E	GAA	E	+	ubiF	putative monooxygenase	putative monooxygenase
726817	2296033	1569216	A	G	ATGCGCTGGA_A_CTGGCCGACG	ATGCGCTGGA_G_CTGGCCGACG	GAA	E	GAG	E	+	ubiF	putative monooxygenase	putative monooxygenase
727448	2295402	1567954	A	C	CAGCAATGAA_A_TGCCGCCACT	CAGCAATGAA_C_TGCCGCCACT	ATG	M	CTG	L	+	ubiF	putative monooxygenase	putative monooxygenase
728273	2294577	1566304	G	A	CTCTTTCGGA_G_TTTATAAACG	CTCTTTCGGA_A_TTTATAAACG						intergenic
728364	2294486	1566122	C	T	ATGCCGGAAT_C_AGAATCCGGT	ATGCCGGAAT_T_AGAATCCGGT						intergenic
728564	2294286	1565722	A	G	TTCTGAATAT_A_GTGGCTACGA	TTCTGAATAT_G_GTGGCTACGA						intergenic
729053	2293797	1564744	A	G	AGCGTGGCGC_A_ATATTCGGCA	AGCGTGGCGC_G_ATATTCGGCA						intergenic
730055	2292795	1562740	T	C	ACGCGACGGG_T_GGCGAATTTT	ACGCGACGGG_C_GGCGAATTTT	ACC	T	GCC	A	-	asnB	asparagine synthetase B	asparagine synthetase B
730138	2292712	1562574	T	A	GTCGGACATC_T_GGTGGCTTTT	GTCGGACATC_A_GGTGGCTTTT	CAG	Q	CTG	L	-	asnB	asparagine synthetase B	asparagine synthetase B
730166	2292684	1562518	C	A	TCTTCCAGCG_C_CTGGCGCAGC	TCTTCCAGCG_A_CTGGCGCAGC	GCG	A	TCG	S	-	asnB	asparagine synthetase B	asparagine synthetase B
733515	2289335	1555820	A	G	GAATGTTGGC_A_TAGTCGACAT	GAATGTTGGC_G_TAGTCGACAT	TAT	Y	TAC	Y	-	nagA	N-acetylglucosamine-6-phosphate deacetylase	N-acetylglucosamine-6-phosphate deacetylase
733675	2289175	1555500	G	T	TTTCGCCTCT_G_TTAACGTCGC	TTTCGCCTCT_T_TTAACGTCGC	ACA	T	AAA	K	-	nagA	N-acetylglucosamine-6-phosphate deacetylase	N-acetylglucosamine-6-phosphate deacetylase
734021	2288829	1554808	C	T	TTTTCATTGG_C_TTTCTGCATA	TTTTCATTGG_T_TTTCTGCATA	GCC	A	ACC	T	-	nagA	N-acetylglucosamine-6-phosphate deacetylase	N-acetylglucosamine-6-phosphate deacetylase
734970	2287880	1552910	G	T	CCCGCTTTGT_G_CATCTCAACC	CCCGCTTTGT_T_CATCTCAACC	CAC	H	AAC	N	-	nagB	glucosamine-6-phosphate isomerase	glucosamine-6-phosphate isomerase
736421	2286429	1550008	C	T	TCTCGGCAGG_C_GCGATCGACT	TCTCGGCAGG_T_GCGATCGACT	GGC	G	GGT	G	+	nagE	pts system, N-acetylglucosamine-specific IIABC component	pts system, N-acetylglucosamine-specific IIABC component
737470	2285380	1547910	C	T	ACAGAAAACA_C_AAGCGGCAGA	ACAGAAAACA_T_AAGCGGCAGA						intergenic
738515	2284335	1545820	T	G	TTTCCGGTCT_T_CGCCGTCGCG	TTTCCGGTCT_G_CGCCGTCGCG	CTT	L	CTG	L	+	glnS	glutaminyl-tRNA synthetase	glutaminyl-tRNA synthetase
739443	2283407	1543964	T	C	CGCGTTAGCG_T_TTTGAACGCC	CGCGTTAGCG_C_TTTGAACGCC						intergenic
740534	2282316	1541782	G	A	CCTACATGTG_G_ACTAACGAAT	CCTACATGTG_A_ACTAACGAAT	TGG	W	TGA	*	+	ybfM	putative outer membrane protein	not annotated
741239	2281611	1540372	A	G	TGTTCAAACT_A_CACTTCACCG	TGTTCAAACT_G_CACTTCACCG	CTA	L	CTG	L	+	ybfM	putative outer membrane protein	not annotated
742656	2280194	1537538	C	T	TTGCCTGGCG_C_TGCGATTTCG	TTGCCTGGCG_T_TGCGATTTCG	GCG	A	ACG	T	-	citA	citrate-proton symporter	citrate-proton symporter
742671	2280179	1537508	G	T	ATTTCGGACA_G_ATAGACCGAG	ATTTCGGACA_T_ATAGACCGAG	CTG	L	ATG	M	-	citA	citrate-proton symporter	citrate-proton symporter
742710	2280140	1537430	C	A	CCCGCAGAAA_C_TCCTTGTAAT	CCCGCAGAAA_A_TCCTTGTAAT	GTT	V	TTT	F	-	citA	citrate-proton symporter	citrate-proton symporter
743357	2279493	1536136	A	G	CTGGTTAAGA_A_CAGCAGCAGA	CTGGTTAAGA_G_CAGCAGCAGA	TTC	F	CTC	L	-	citB	citrate utilization protein B	citrate utilization protein B
743887	2278963	1535076	G	A	CCCTTTCAGC_G_CCATCGCCAG	CCCTTTCAGC_A_CCATCGCCAG	GCG	A	GTG	V	-	citB	citrate utilization protein B	citrate utilization protein B
744305	2278545	1534240	G	A	CTTGTGCGCC_G_CGCGGGCGGC	CTTGTGCGCC_A_CGCGGGCGGC	GCG	A	GTG	V	-		conserved hypothetical protein	hypothetical protein
744395	2278455	1534060	T	C	CAGTACATTT_T_CTGCCATCAT	CAGTACATTT_C_CTGCCATCAT	GAA	E	GGA	G	-		conserved hypothetical protein	hypothetical protein
745585	2277265	1531680	C	A	GGGCAGCCTC_C_AGCAGCAGAA	GGGCAGCCTC_A_AGCAGCAGAA	CTG	L	CTT	L	-		conserved hypothetical protein	hypothetical protein
746113	2276737	1530624	C	T	AGCCCATGTC_C_CTGGCTTGGC	AGCCCATGTC_T_CTGGCTTGGC	GGA	G	AGA	R	-		lysR-family transcriptional regulator	lysR-family transcriptional regulator
746130	2276720	1530590	G	A	TGGCATAATG_G_GCGGAATGCC	TGGCATAATG_A_GCGGAATGCC	CCC	P	CTC	L	-		lysR-family transcriptional regulator	lysR-family transcriptional regulator
747266	2275584	1528318	G	A	TGTCAGTCAT_G_CGGAATCTGT	TGTCAGTCAT_A_CGGAATCTGT						intergenic
748727	2274123	1525396	A	G	GTACCCAGTG_A_CCCGCGCCGG	GTACCCAGTG_G_CCCGCGCCGG	GGT	G	GGC	G	-	ybfF	putative esterase/lipase YbfF	putative esterase/lipase YbfF
750856	2271994	1521138	T	C	ATTCAGAAAG_T_CGGTCTGACG	ATTCAGAAAG_C_CGGTCTGACG	GTC	V	GCC	A	+	pgm	phosphoglucomutase	phosphoglucomutase
750873	2271977	1521104	G	A	GACGCTGGGT_G_TCGATCCGCT	GACGCTGGGT_A_TCGATCCGCT	GTC	V	ATC	I	+	pgm	phosphoglucomutase	phosphoglucomutase
752908	2269942	1517034	T	C	ATTTAAATAC_T_TGGGCGATAG	ATTTAAATAC_C_TGGGCGATAG	CAA	Q	CAG	Q	-	potE	putrescine-ornithine antiporter	putrescine-ornithine antiporter
753363	2269487	1516124	T	C	CTGATCTGTC_T_GGTAATACGC	CTGATCTGTC_C_GGTAATACGC	AGA	R	GGA	G	-	potE	putrescine-ornithine antiporter	putrescine-ornithine antiporter
753377	2269473	1516096	T	C	AATACGCGCG_T_CGCCAAAGTT	AATACGCGCG_C_CGCCAAAGTT	GAC	D	GGC	G	-	potE	putrescine-ornithine antiporter	putrescine-ornithine antiporter
754595	2268255	1513660	G	A	TGGAAGAAGC_G_CAGATCGCTG	TGGAAGAAGC_A_CAGATCGCTG	CGC	R	TGC	C	-	speF	ornithine decarboxylase, inducible (ec 4.1.1.17)	ornithine decarboxylase, inducible
756293	2266557	1510264	A	G	GTCGCTTTTA_A_CAATTCGAGT	GTCGCTTTTA_G_CAATTCGAGT						intergenic
756377	2266473	1510096	T	C	GCAGAAAAAC_T_ACCGGGCATT	GCAGAAAAAC_C_ACCGGGCATT						intergenic
757584	2265266	1507682	G	T	CCCAGCCCCA_G_CCCCAGCCCC	CCCAGCCCCA_T_TTCCAGCCCC	CTG	L	ATG	M	-	kdpD	sensor protein KdpD	not annotated
757585	2265265	1507680	C	T	CCAGCCCCAG_C_CCCAGCCCCA	CCAGCCCCAT_T_TCCAGCCCCA	GGG	G	GGA	G	-	kdpD	sensor protein KdpD	not annotated
757586	2265264	1507678	C	T	CAGCCCCAGC_C_CCAGCCCCAG	CAGCCCCATT_T_CCAGCCCCAG	GGG	G	GAG	E	-	kdpD	sensor protein KdpD	not annotated
758176	2264674	1506498	T	C	CGAGACGCGC_T_TGTTCTTCGC	CGAGACGCGC_C_TGTTCTTCGC	CAA	Q	CAG	Q	-	kdpD	sensor protein KdpD	not annotated
758644	2264206	1505562	C	T	GATAGCGCAC_C_CCGGCAGTAA	GATAGCGCAC_T_CCGGCAGTAA	GGG	G	GGA	G	-	kdpD	sensor protein KdpD	not annotated
758725	2264125	1505400	T	G	CCGAAACGGC_T_AGCGTACCGC	CCGAAACGGC_G_AGCGTACCGC	CTA	L	CTC	L	-	kdpD	sensor protein KdpD	not annotated
760155	2262694	1502539	C	T	GTCCCTGTAG_C_GCATCCAGCG	GTCCCTGTAG_T_GCATCCAGCG	GCG	A	GCA	A	-	kdpC	potassium-transporting ATPase C chain	potassium-transporting ATPase C chain
760737	2262112	1501375	A	T	CGCCAGACCC_A_GCAGACCCAG	CGCCAGACCC_T_TCAGACCCAG	CTG	L	CAG	Q	-	kdpB	potassium-transporting ATPase B chain	potassium-transporting ATPase B chain
760738	2262111	1501373	G	T	GCCAGACCCA_G_CAGACCCAGC	GCCAGACCCT_T_CAGACCCAGC	CTG	L	ATG	M	-	kdpB	potassium-transporting ATPase B chain	potassium-transporting ATPase B chain
761090	2261759	1500669	G	A	TCTGCTTACC_G_ATATGCACCA	TCTGCTTACC_A_ATATGCACCA	ATC	I	ATT	I	-	kdpB	potassium-transporting ATPase B chain	potassium-transporting ATPase B chain
761504	2261345	1499841	T	C	GCGTCGCGCC_T_AGGCGCGCCA	GCGTCGCGCC_C_AGGTGCGCCA	CTA	L	CTG	L	-	kdpB	potassium-transporting ATPase B chain	potassium-transporting ATPase B chain
761508	2261341	1499833	C	T	CGCGCCTAGG_C_GCGCCACGTT	CGCGCCCAGG_T_GCGCCACGTT	CGC	R	CAC	H	-	kdpB	potassium-transporting ATPase B chain	potassium-transporting ATPase B chain
761577	2261272	1499695	C	T	GACATGACGC_C_GAATCGCGTC	GACATGACGC_T_GAATCGCGTC	CGG	R	CAG	Q	-	kdpB	potassium-transporting ATPase B chain	potassium-transporting ATPase B chain
761588	2261261	1499673	C	T	GAATCGCGTC_C_ACCGAGCCTT	GAATCGCGTC_T_ACCGAGCCTT	GTG	V	GTA	V	-	kdpB	potassium-transporting ATPase B chain	potassium-transporting ATPase B chain
762599	2260250	1497651	A	G	TAAACAAGGC_A_CCTCCCGCTA	TAAACAAGGC_G_CTTCCCGCTA	GGT	G	GGC	G	-	kdpB	potassium-transporting ATPase B chain	potassium-transporting ATPase B chain
762601	2260248	1497647	C	T	AACAAGGCAC_C_TCCCGCTATT	AACAAGGCGC_T_TCCCGCTATT	GGT	G	AGT	S	-	kdpB	potassium-transporting ATPase B chain	potassium-transporting ATPase B chain
764618	2258229	1493611	G	T	GGTAATTTTT_G_GGCTGCAAAG	GGTAATTTTT_T_GGCTGCAAAG							not annotated	K+-transporting ATPase, F subunit
764757	2258090	1493333	A	C	AATCTGCTGG_A_AAAGCGTGAA	AATCTGCTGG_C_AAAGCGTGAA						intergenic
764776	2258071	1493295	G	A	AAAATAAGTG_G_TCGGATGAGT	AAAATAAGTG_A_TCGGATGAGT						intergenic
766513	2256334	1489821	G	A	ATCCCTGGAA_G_AGCGATTCAC	ATCCCTGGAA_A_AGCGATTCAC	AGA	R	AAA	K	+	phrB	deoxyribodipyrimidine photolyase	deoxyribodipyrimidine photolyase
766976	2255870	1488894	G	A	CGACATGGCG_G_CCGGGTCGAT	CGACATGGCG_A_CCGGGTCGAT	GCC	A	GTC	V	-	ybgH	PTR2-family transport protein	PTR2-family transport protein
772665	2250250	1477585	A	G	CGATCGCGGC_A_ACCGTATCCA	CGATCGCGGC_G_ACCGTATCCA	GTT	V	GTC	V	-	abrB	putative membrane protein	hypothetical protein
773408	2249507	1476099	A	C	GCCTGCGCGG_A_GAGAAAAATA	GCCTGCGCGG_C_GAGAAAAATA	TCC	S	GCC	A	-	abrB	putative membrane protein	hypothetical protein
773841	2249074	1475233	C	A	CGCGCCATGG_C_GAAGATCACG	CGCGCCATGG_A_GAAGATCACG	GCC	A	TCC	S	-	gltA	citrate synthase	citrate synthase
773866	2249049	1475183	T	C	ACATGGAGGA_T_GGAATGCCCA	ACATGGAGGA_C_GGAATGCCCA	CCA	P	CCG	P	-	gltA	citrate synthase	citrate synthase
776245	2246670	1470425	G	A	TTTTTTCGCC_G_CGAGCGGCGA	TTTTTTCGCC_A_CGAGTGGCGA	GCG	A	ACG	T	+	sdhD	succinate dehydrogenase hydrophobic membrane anchor protein	succinate dehydrogenase hydrophobic membrane anchor protein
776250	2246665	1470415	C	T	TCGCCGCGAG_C_GGCGAACTGA	TCGCCACGAG_T_GGCGAACTGA	AGC	S	AGT	S	+	sdhD	succinate dehydrogenase hydrophobic membrane anchor protein	succinate dehydrogenase hydrophobic membrane anchor protein
776380	2246535	1470155	A	G	AACCGACTAC_A_TTAAACCACT	AACCGACTAC_G_TTAAACCACT	ATT	I	GTT	V	+	sdhD	succinate dehydrogenase hydrophobic membrane anchor protein	succinate dehydrogenase hydrophobic membrane anchor protein
776984	2245931	1468947	A	G	CGCTGGATCT_A_GTGAAAAACC	CGCTGGATCT_G_GTGAAAAACC	CTA	L	CTG	L	+	sdhA	succinate dehydrogenase flavoprotein subunit	succinate dehydrogenase flavoprotein subunit
778578	2244337	1465759	T	C	TGGTGGTAGA_T_ATGGGGCAAT	TGGTGGTAGA_C_ATGGGGCAAT	GAT	D	GAC	D	+	sdhB	succinate dehydrogenase iron-sulfur protein	succinate dehydrogenase iron-sulfur protein
779019	2243896	1464877	C	A	CCGTCTTATC_C_GGCCTACAGG	CCGTCTTATC_A_GGCCTACAGG						intergenic
779425	2243490	1464065	C	T	CCCAGGGATT_C_GCAAGCTTGC	CCCAGGGATT_T_GCAAGCTTGC						intergenic
779646	2243269	1463623	T	C	CAGCAGTTAC_T_TGGTACCGGA	CAGCAGTTAC_C_TGGTACCGGA	CTT	L	CCT	P	+	sucA	2-oxoglutarate dehydrogenase E1 component	2-oxoglutarate dehydrogenase E1 component
780139	2242776	1462637	G	A	CTGAAGGGCT_G_GAACGTTATC	CTGAAGGGCT_A_GAACGTTATC	CTG	L	CTA	L	+	sucA	2-oxoglutarate dehydrogenase E1 component	2-oxoglutarate dehydrogenase E1 component
782474	2240441	1457967	T	C	CCGGCATCAG_T_GGACGGCATT	CCGGCATCAG_C_GGACGGCATT	GTG	V	GCG	A	+	sucB	dihydrolipoamide succinyltransferase component (E2)	dihydrolipoamide succinyltransferase component (E2)
782507	2240408	1457901	A	G	CTGGAAGAGG_A_GGGGACGACT	CTGGAAGAGG_G_GGGGACGACT	GAG	E	GGG	G	+	sucB	dihydrolipoamide succinyltransferase component (E2)	dihydrolipoamide succinyltransferase component (E2)
784915	2238000	1453085	A	C	TCCGAACAGG_A_GATTGCTTAC	TCCGAACAGG_C_GATTGCTTAC	GAG	E	GCG	A	+	sucD	succinyl-CoA synthetase alpha chain	succinyl-CoA synthetase alpha chain
784961	2237954	1452993	G	A	CGCCGGGCAA_G_GGCGGCACCA	CGCCGGGCAA_A_GGCGGCACCA	AAG	K	AAA	K	+	sucD	succinyl-CoA synthetase alpha chain	succinyl-CoA synthetase alpha chain
785041	2237874	1452833	T	C	ACCGCATCCG_T_TATCTACGTG	ACCGCATCCG_C_TATCTACGTG	GTT	V	GCT	A	+	sucD	succinyl-CoA synthetase alpha chain	succinyl-CoA synthetase alpha chain
785627	2237288	1451661	G	A	AATTCGCCGC_G_CTGGAAGCCG	AATTCGCCGC_A_CTGGAAGCCG	GCG	A	GCA	A	+	sucD	succinyl-CoA synthetase alpha chain	succinyl-CoA synthetase alpha chain
785923	2236992	1451069	T	C	CGTCTGGCAG_T_GGCAGTAAAT	CGTCTGGCAG_C_GGCAGTAAAT						intergenic
786079	2236836	1450757	C	T	CGCTAACCTC_C_ATAGTAAATT	CGCTAACCTC_T_ATAGTAAATT						intergenic
786790	2236125	1449335	T	C	GGATGCGGGG_T_AGTAAAAAAC	GGATGCGGGG_C_AGTAAAAAAC							not annotated	hypothetical protein
786831	2236084	1449253	C	A	TCGAATAAGC_C_TCTTTTTACA	TCGAATAAGC_A_TCTTTTTACA						intergenic
788075	2234840	1446765	C	T	GAAACGCAAC_C_TGCTCCGGCC	GAAACGCAAC_T_TGCTCCGGCC	CCT	P	CTT	L	+	cydA	cytochrome d ubiquinol oxidase subunit I	cytochrome d ubiquinol oxidase subunit I
789090	2233825	1444735	T	C	TGTTTGCTGC_T_TGGCCGATGG	TGTTTGCTGC_C_TGGCCGATGG	GCT	A	GCC	A	+	cydB	cytochrome d ubiquinol oxidase subunit II	cytochrome d ubiquinol oxidase subunit II
789876	2233039	1443163	G	A	GCCAGATGAC_G_CTGAACCTGA	GCCAGATGAC_A_CTGAACCTGA	ACG	T	ACA	T	+	cydB	cytochrome d ubiquinol oxidase subunit II	cytochrome d ubiquinol oxidase subunit II
790200	2232714	1442514	C	T	CGCTTTCCTT_C_GTGATGGCGA	CGCTTTCCTT_T_GTGATGGCGA							not annotated	hypothetical protein
790709	2232206	1441497	G	A	GAAGACACGG_G_CGCCGGCGGT	GAAGACACGG_A_CGCCGGCGGT	GGC	G	GAC	D	+	ybgC	conserved hypothetical protein	not annotated
790845	2232070	1441225	G	T	GCAAGATGAC_G_CTGGAATACT	GCAAGATGAC_T_CTGGAATACT	ACG	T	ACT	T	+	ybgC	conserved hypothetical protein	hypothetical protein
790979	2231936	1440957	A	G	AATGAAGCAG_A_GGTTCTGATT	AATGAAGCAG_G_GGTTCTGATT	GAG	E	GGG	G	+	ybgC	conserved hypothetical protein	hypothetical protein
790990	2231925	1440935	G	T	GGTTCTGATT_G_TTTGCGTTGA	GGTTCTGATT_T_TTTGCGTTGA	GTT	V	TTT	F	+	ybgC	conserved hypothetical protein	hypothetical protein
791020	2231895	1440875	C	T	AATGAAGCCT_C_GTGCGCTTCC	AATGAAGCCT_T_GTGCGCTTCC	CGT	R	TGT	C	+	ybgC	conserved hypothetical protein	hypothetical protein
791246	2231669	1440423	G	A	TCGAACTATC_G_CGTCTGTACC	TCGAACTATC_A_CGTCTGTACC	TCG	S	TCA	S	+	tolQ	TolQ protein	TolQ protein
792735	2230177	1437442	G	A	AGAAAGCGGA_G_GCCGAGGCGG	AGAAAGCGGA_A_GCCGAGGCGG	GAG	E	GAA	E	+	tolA	tolA protein	tolA protein
795310	2227737	1432427	T	C	GCAACCCGTC_T_TACAAAGTCA	GCAACCCGTC_C_TACAAAGTCA	TCT	S	TCC	S	+	pal	peptidoglycan-associated lipoprotein precursor	peptidoglycan-associated lipoprotein precursor
796621	2226368	1429747	A	G	TTGCGTCAGC_A_ACGGCCCGTA	CGCTTGCGGC_G_ACGGCCCGAA						intergenic
796630	2226359	1429729	T	A	CAACGGCCCG_T_AGGGCGAGGC	CGACGGCCCG_A_AGGGCGAGCA						intergenic
796641	2226349	1429708	G	A	AGGGCGAGGC_G_AAGCCGAGTC	AAGGGCGAGC_A_AAGCGAGTCA						intergenic
796670	2226321	1429651	C	A	CGACCCACCA_C_TAACTTCGGT	CGACCCACCA_A_TGTAAAAAAG						intergenic
796907	2226215	1429308	T	G	TAACGTTGCG_T_CAGCAACCTG	GCCGCTTGCG_G_CGACGGCCCG						intergenic
796909	2226213	1429304	A	G	ACGTTGCGTC_A_GCAACCTGTA	CGCTTGCGGC_G_ACGGCCCGAA						intergenic
796910	2226212	1429302	G	A	CGTTGCGTCA_G_CAACCTGTAG	GCTTGCGGCG_A_CGGCCCGAAG						intergenic
796912	2226210	1429298	A	G	TTGCGTCAGC_A_ACCTGTAGGG	TTGCGGCGAC_G_GCCCGAAGGG						intergenic
796913	2226209	1429296	A	G	TGCGTCAGCA_A_CCTGTAGGGC	TGCGGCGACG_G_CCCGAAGGGC						intergenic
796916	2226206	1429290	T	C	GTCAGCAACC_T_GTAGGGCGAG	GGCGACGGCC_C_GAAGGGCGAG						intergenic
796918	2226204	1429286	T	A	CAGCAACCTG_T_AGGGCGAGGC	CGACGGCCCG_A_AGGGCGAGCG						intergenic
796958	2226166	1429208	T	A	CGACCCACCA_T_CTTTAGATGG	CGACCCACCA_A_TGTAAAAGAG						intergenic
796959	2226165	1429206	C	T	GACCCACCAT_C_TTTAGATGGT	GACCCACCAA_T_GTAAAAGAGG						intergenic
796960	2226164	1429204	T	G	ACCCACCATC_T_TTAGATGGTC	ACCCACCAAT_G_TAAAAGAGGG						intergenic
796962	2226162	1429200	T	A	CCACCATCTT_T_AGATGGTCCG	CCACCAATGT_A_AAAGAGGGCG						intergenic
796964	2226160	1429196	G	A	ACCATCTTTA_G_ATGGTCCGAG	ACCAATGTAA_A_AGAGGGCGCT						intergenic
796966	2226158	1429192	T	G	CATCTTTAGA_T_GGTCCGAGTA	CAATGTAAAA_G_AGGGCGCTGG						intergenic
796967	2226157	1429190	G	A	ATCTTTAGAT_G_GTCCGAGTAA	AATGTAAAAG_A_GGGCGCTGGC						intergenic
797043	2226109	1429066	T	C	TTTTAATCAA_T_TGGTCGCAGG	AAGATTCGAA_C_CTGCCGCAGG						intergenic
797044	2226108	1429064	T	C	TTTAATCAAT_T_GGTCGCAGGT	AGATTCGAAC_C_TGCCGCAGGT						intergenic
797045	2226107	1429062	G	T	TTAATCAATT_G_GTCGCAGGTT	GATTCGAACC_T_GCCGCAGGTT						intergenic
797047	2226105	1429058	T	C	AATCAATTGG_T_CGCAGGTTTG	TTCGAACCTG_C_CGCAGGTTTG						intergenic
797535	2225617	1428082	T	G	GTTACTGGTA_T_CGGGCGTACG	GTTACTGGTA_G_CGGGCGTACG	TCG	S	GCG	A	+	nadA	quinolinate synthetase A protein	quinolinate synthetase A protein
797827	2225325	1427498	A	G	CACCTGGGGA_A_TTACGTGCAA	CACCTGGGGA_G_TTACGTGCAA	AAT	N	AGT	S	+	nadA	quinolinate synthetase A protein	quinolinate synthetase A protein
797909	2225243	1427334	G	A	AAACCCAGGC_G_TTGACCCGTT	AAACCCAGGC_A_TTGACCCGTT	GCG	A	GCA	A	+	nadA	quinolinate synthetase A protein	quinolinate synthetase A protein
798304	2224848	1426544	T	C	CTGGATTTTG_T_GGCTACACTT	CTGGATTTTG_C_GGCTACACTT	GTG	V	GCG	A	+	nadA	quinolinate synthetase A protein	quinolinate synthetase A protein
798648	2224504	1425856	G	A	CGAGCTTAAA_G_TCCGCTGGCT	CGAGCTTAAA_A_TCCGCTGGCT	GTC	V	ATC	I	+	pnuC	pnuC protein	pnuC protein
799244	2223908	1424664	T	C	CGTGCAATGT_T_ATGACCGGTT	CGTGCAATGT_C_ATGACCGGTT	ATA	I	ATG	M	-	ybgR	probable cation transport protein	putative cation transport protein
801572	2221580	1420008	T	G	GGTGAAAGAA_T_GCCTCATCAA	GGTGAAAGAA_G_GCCTCATCAA	TGC	C	GGC	G	+	aroG	phospho-2-dehydro-3-deoxyheptonate aldolase (DAHP synthetase) phenylalanine repressible	phospho-2-dehydro-3-deoxyheptonate aldolase (DAHP synthetase) phenylalanine repressible
802514	2220638	1418124	T	C	CCATCATAGC_T_TCTCCAGGTA	CCATCATAGC_C_TCTCCAGGTA						intergenic
802848	2220304	1417456	C	T	CGACGGACAG_C_TTCCAGAACA	CGACGGACAG_T_TTCCAGAACA	GCT	A	ACT	T	-		putative hydro-lyase	putative hydro-lyase
803080	2220072	1416992	C	A	CCTGGCGAAC_C_CCCTGGTTCA	CCTGGCGAAC_A_CCCTGGTTCA	GGG	G	GGT	G	-		putative hydro-lyase	putative hydro-lyase
803991	2219161	1415170	G	A	TGACTCAGCA_G_CACGTGGTAT	TGACTCAGCA_A_CACGTGGTAT	CAG	Q	CAA	Q	+		LysR-family transcriptional regulator	LysR-family transcriptional regulator
804344	2218808	1414464	T	G	AGAGCGTTAA_T_TAAATTTATT	AGAGCGTTAA_G_TAAATGTAGT	ATT	I	AGT	S	+		LysR-family transcriptional regulator	LysR-family transcriptional regulator
804350	2218802	1414452	T	G	TTAATTAAAT_T_TATTGAGGAT	TTAAGTAAAT_G_TAGTGAGGAT	TTT	F	TGT	C	+		LysR-family transcriptional regulator	LysR-family transcriptional regulator
804353	2218799	1414446	T	G	ATTAAATTTA_T_TGAGGATTAT	AGTAAATGTA_G_TGAGGATTAT	ATT	I	AGT	S	+		LysR-family transcriptional regulator	LysR-family transcriptional regulator
805687	2217464	1411777	C	A	AGTTGCATTT_C_TGGTCCCAAT	AGTTGCATTT_A_TGGTCCCAAT	CTG	L	ATG	M	+		putative cation transporter	hypothetical protein
806209	2216942	1410733	T	G	CGCAGATCGT_T_ATGGAAATAC	CGCAGATCGT_G_ATGGAAATAC	TAT	Y	GAT	D	+		putative cation transporter	hypothetical protein
806589	2216562	1409973	T	C	GGGCTTTGAC_T_CAAGTTATGA	GGGCTTTGAC_C_CAAGTTATGA	ACT	T	ACC	T	+		putative cation transporter	hypothetical protein
806671	2216480	1409809	T	C	CGCAGACCCT_T_GTGCAGTTGT	CGCAGACCCT_C_GTGCAGTTGT	TGT	C	CGT	R	+		putative cation transporter	hypothetical protein
806806	2216345	1409539	A	G	ATTGGCGATT_A_GTTTGGTTTG	ATTGGCGATT_G_GTTTGGTTTG	AGT	S	GGT	G	+		putative cation transporter	hypothetical protein
807022	2216129	1409107	T	C	GCGGCATGTC_T_GCCGTGATTA	GCGGCATGTC_C_GCCGCCGTCA	TCT	S	TCC	S	+	oadG2	oxaloacetate decarboxylase gamma chain (ec 4.1.1.3)	not annotated
807027	2216124	1409097	T	C	ATGTCTGCCG_T_GATTACTCGC	ATGTCCGCCG_C_CGTCAACCGC	GTG	V	GCG	A	+	oadG2	oxaloacetate decarboxylase gamma chain (ec 4.1.1.3)	not annotated
807028	2216123	1409095	G	C	TGTCTGCCGT_G_ATTACTCGCT	TGTCCGCCGC_C_GTCAACCGCT	GTG	V	GTC	V	+	oadG2	oxaloacetate decarboxylase gamma chain (ec 4.1.1.3)	not annotated
807029	2216122	1409093	A	G	GTCTGCCGTG_A_TTACTCGCTT	GTCCGCCGCC_G_TCAACCGCTT	ATT	I	GTT	V	+	oadG2	oxaloacetate decarboxylase gamma chain (ec 4.1.1.3)	not annotated
807031	2216120	1409089	T	C	CTGCCGTGAT_T_ACTCGCTTCT	CCGCCGCCGT_C_AACCGCTTCT	ATT	I	ATC	I	+	oadG2	oxaloacetate decarboxylase gamma chain (ec 4.1.1.3)	not annotated
807033	2216118	1409085	C	A	GCCGTGATTA_C_TCGCTTCTTC	GCCGCCGTCA_A_CCGCTTCTTC	ACT	T	AAT	N	+	oadG2	oxaloacetate decarboxylase gamma chain (ec 4.1.1.3)	not annotated
807034	2216117	1409083	T	C	CCGTGATTAC_T_CGCTTCTTCC	CCGCCGTCAA_C_CGCTTCTTCC	ACT	T	ACC	T	+	oadG2	oxaloacetate decarboxylase gamma chain (ec 4.1.1.3)	not annotated
807046	2216105	1409059	G	T	GCTTCTTCCC_G_GAACCCGTCG	GCTTCTTCCC_T_GAACCCGGCT	CCG	P	CCT	P	+	oadG2	oxaloacetate decarboxylase gamma chain (ec 4.1.1.3)	not annotated
807054	2216097	1409043	T	G	CCGGAACCCG_T_CGCCGCGCCC	CCTGAACCCG_G_CTCCGGCGCC	GTC	V	GGC	G	+	oadG2	oxaloacetate decarboxylase gamma chain (ec 4.1.1.3)	not annotated
807056	2216095	1409039	G	T	GGAACCCGTC_G_CCGCGCCCGC	TGAACCCGGC_T_CCGGCGCCAA	GCC	A	TCC	S	+	oadG2	oxaloacetate decarboxylase gamma chain (ec 4.1.1.3)	not annotated
807064	2216086	1409022	C	A	TCGCCGCGCC_C_GCACCGCGTG	CTCCGGCGCC_A_AAACTGGCAC	CCC	P	CCA	P	+	oadG2	oxaloacetate decarboxylase gamma chain (ec 4.1.1.3)	not annotated
807065	2216085	1409020	G	A	CGCCGCGCCC_G_CACCGCGTGC	TCCGGCGCCA_A_AACTGGCACC	GCA	A	ACA	T	+	oadG2	oxaloacetate decarboxylase gamma chain (ec 4.1.1.3)	not annotated
807066	2216084	1409018	C	A	GCCGCGCCCG_C_ACCGCGTGCC	CCGGCGCCAA_A_ACTGGCACCT	GCA	A	GAA	E	+	oadG2	oxaloacetate decarboxylase gamma chain (ec 4.1.1.3)	not annotated
807069	2216081	1409012	C	T	GCGCCCGCAC_C_GCGTGCCGTT	GCGCCAAAAC_T_GGCACCTGCC	CCG	P	CTG	L	+	oadG2	oxaloacetate decarboxylase gamma chain (ec 4.1.1.3)	not annotated
807072	2216075	1409003	G	C	CCCGCACCGC_G_TGCCGTTCCC	AAACTGGCAC_C_TGCCGCCGCC	CGT	R	CCT	P	+	oadG2	oxaloacetate decarboxylase gamma chain (ec 4.1.1.3)	not annotated
807078	2216069	1408991	T	C	CCGCGTGCCG_T_TCCCGTCGTG	GCACCTGCCG_C_CGCCGCGCCC	GTT	V	GCT	A	+	oadG2	oxaloacetate decarboxylase gamma chain (ec 4.1.1.3)	not annotated
807079	2216068	1408989	T	C	CGCGTGCCGT_T_CCCGTCGTGG	CACCTGCCGC_C_GCCGCGCCCG	GTT	V	GTC	V	+	oadG2	oxaloacetate decarboxylase gamma chain (ec 4.1.1.3)	not annotated
807080	2216067	1408987	C	G	GCGTGCCGTT_C_CCGTCGTGGA	ACCTGCCGCC_G_CCGCGCCCGC	CCC	P	GCC	A	+	oadG2	oxaloacetate decarboxylase gamma chain (ec 4.1.1.3)	not annotated
807084	2216063	1408979	T	C	GCCGTTCCCG_T_CGTGGACGAC	GCCGCCGCCG_C_GCCCGCGGAC	GTC	V	GCC	A	+	oadG2	oxaloacetate decarboxylase gamma chain (ec 4.1.1.3)	not annotated
807087	2216057	1408970	T	C	GTTCCCGTCG_T_GGACGACTTC	GCCGCGCCCG_C_GGACGACTTT	GTG	V	GCG	A	+	oadG2	oxaloacetate decarboxylase gamma chain (ec 4.1.1.3)	not annotated
807097	2216047	1408950	C	T	TGGACGACTT_C_ACCCGCTTAA	CGGACGACTT_T_GCCCGCCTCA	TTC	F	TTT	F	+	oadG2	oxaloacetate decarboxylase gamma chain (ec 4.1.1.3)	not annotated
807098	2216046	1408948	A	G	GGACGACTTC_A_CCCGCTTAAA	GGACGACTTT_G_CCCGCCTCAA	ACC	T	GCC	A	+	oadG2	oxaloacetate decarboxylase gamma chain (ec 4.1.1.3)	not annotated
807104	2216040	1408936	T	C	CTTCACCCGC_T_TAAAGCCGGT	CTTTGCCCGC_C_TCAAGCTGGT	TTA	L	CTA	L	+	oadG2	oxaloacetate decarboxylase gamma chain (ec 4.1.1.3)	not annotated
807106	2216038	1408932	A	C	TCACCCGCTT_A_AAGCCGGTGA	TTGCCCGCCT_C_AAGCTGGTGA	TTA	L	TTC	F	+	oadG2	oxaloacetate decarboxylase gamma chain (ec 4.1.1.3)	not annotated
807111	2216033	1408922	C	T	CGCTTAAAGC_C_GGTGATTGCC	CGCCTCAAGC_T_GGTGATTGCC	CCG	P	CTG	L	+	oadG2	oxaloacetate decarboxylase gamma chain (ec 4.1.1.3)	not annotated
807218	2215926	1408708	C	T	CCCACCAGTC_C_CTGTTCGCCA	CCCACCAGTC_T_CTGTTCGCCA	TCC	S	TCT	S	+	oadA2	oxaloacetate decarboxylase alpha chain	oxaloacetate decarboxylase alpha chain
807275	2215869	1408594	C	T	CCGCGCTCGA_C_GACGTGGGCT	CCGCGCTCGA_T_GACGTGGGCT	GAC	D	GAT	D	+	oadA2	oxaloacetate decarboxylase alpha chain	oxaloacetate decarboxylase alpha chain
807398	2215746	1408348	G	A	CCAAAACCCC_G_CTGCAGATGC	CCAAAACCCC_A_CTGCAGATGC	CCG	P	CCA	P	+	oadA2	oxaloacetate decarboxylase alpha chain	oxaloacetate decarboxylase alpha chain
807482	2215662	1408180	C	G	TCGAACGCGC_C_GTCAAAAACG	TCGAACGCGC_G_GTGAAAAACG	GCC	A	GCG	A	+	oadA2	oxaloacetate decarboxylase alpha chain	oxaloacetate decarboxylase alpha chain
807485	2215659	1408174	C	G	AACGCGCCGT_C_AAAAACGGCA	AACGCGCGGT_G_AAAAACGGCA	GTC	V	GTG	V	+	oadA2	oxaloacetate decarboxylase alpha chain	oxaloacetate decarboxylase alpha chain
807503	2215641	1408138	C	G	GCATGGACGT_C_TTCCGCGTCT	GCATGGACGT_G_TTCCGCGTCT	GTC	V	GTG	V	+	oadA2	oxaloacetate decarboxylase alpha chain	oxaloacetate decarboxylase alpha chain
807518	2215626	1408108	C	T	GCGTCTTCGA_C_GCCATGAACG	GCGTCTTCGA_T_GCCATGAACG	GAC	D	GAT	D	+	oadA2	oxaloacetate decarboxylase alpha chain	oxaloacetate decarboxylase alpha chain
807545	2215599	1408054	G	A	GCAATATGAA_G_GCCGCCCTGC	GCAATATGAA_A_GCCGCCCTGC	AAG	K	AAA	K	+	oadA2	oxaloacetate decarboxylase alpha chain	oxaloacetate decarboxylase alpha chain
807563	2215581	1408018	G	A	TGCAGGCGGT_G_CGCAGCCACG	TGCAGGCGGT_A_CGTAGCCACG	GTG	V	GTA	V	+	oadA2	oxaloacetate decarboxylase alpha chain	oxaloacetate decarboxylase alpha chain
807566	2215578	1408012	C	T	AGGCGGTGCG_C_AGCCACGGCG	AGGCGGTACG_T_AGCCACGGGG	CGC	R	CGT	R	+	oadA2	oxaloacetate decarboxylase alpha chain	oxaloacetate decarboxylase alpha chain
807575	2215569	1407994	C	G	GCAGCCACGG_C_GCACACGCCC	GTAGCCACGG_G_GCGCACGCCC	GGC	G	GGG	G	+	oadA2	oxaloacetate decarboxylase alpha chain	oxaloacetate decarboxylase alpha chain
807578	2215566	1407988	A	G	GCCACGGCGC_A_CACGCCCAGG	GCCACGGGGC_G_CACGCCCAGG	GCA	A	GCG	A	+	oadA2	oxaloacetate decarboxylase alpha chain	oxaloacetate decarboxylase alpha chain
807611	2215533	1407922	C	T	ACACCACCAG_C_CCGGCGCACA	ACACCACCAG_T_CCGGCGCACA	AGC	S	AGT	S	+	oadA2	oxaloacetate decarboxylase alpha chain	oxaloacetate decarboxylase alpha chain
808442	2214702	1406260	G	T	GGATTACTCT_G_GCGGGAAACG	GGATTACTCT_T_GCGGGAAACG	CTG	L	CTT	L	+	oadA2	oxaloacetate decarboxylase alpha chain	oxaloacetate decarboxylase alpha chain
808490	2214654	1406164	G	A	TGTTCCCGCA_G_ATTGGCCTCA	TGTTCCCGCA_A_ATCGGCCTCA	CAG	Q	CAA	Q	+	oadA2	oxaloacetate decarboxylase alpha chain	oxaloacetate decarboxylase alpha chain
808493	2214651	1406158	T	C	TCCCGCAGAT_T_GGCCTCAAAT	TCCCGCAAAT_C_GGCCTCAAAT	ATT	I	ATC	I	+	oadA2	oxaloacetate decarboxylase alpha chain	oxaloacetate decarboxylase alpha chain
808508	2214636	1406128	C	T	TCAAATTCCT_C_GAAAACCGCC	TCAAATTCCT_T_GAGAACCGCC	CTC	L	CTT	L	+	oadA2	oxaloacetate decarboxylase alpha chain	oxaloacetate decarboxylase alpha chain
808511	2214633	1406122	A	G	AATTCCTCGA_A_AACCGCCACA	AATTCCTTGA_G_AACCGCCATA	GAA	E	GAG	E	+	oadA2	oxaloacetate decarboxylase alpha chain	oxaloacetate decarboxylase alpha chain
808520	2214624	1406104	C	T	AAAACCGCCA_C_AACCCGGCGG	AGAACCGCCA_T_AATCCGGCGG	CAC	H	CAT	H	+	oadA2	oxaloacetate decarboxylase alpha chain	oxaloacetate decarboxylase alpha chain
808523	2214621	1406098	C	T	ACCGCCACAA_C_CCGGCGGCGT	ACCGCCATAA_T_CCGGCGGCGT	AAC	N	AAT	N	+	oadA2	oxaloacetate decarboxylase alpha chain	oxaloacetate decarboxylase alpha chain
808541	2214603	1406062	G	A	CGTTTGAGCC_G_GTACCGCAGG	CGTTTGAGCC_A_CTGCCGCAGG	CCG	P	CCA	P	+	oadA2	oxaloacetate decarboxylase alpha chain	oxaloacetate decarboxylase alpha chain
808542	2214602	1406060	G	C	GTTTGAGCCG_G_TACCGCAGGC	GTTTGAGCCA_C_TGCCGCAGGC	GTA	V	CTA	L	+	oadA2	oxaloacetate decarboxylase alpha chain	oxaloacetate decarboxylase alpha chain
808544	2214600	1406056	A	G	TTGAGCCGGT_A_CCGCAGGCGG	TTGAGCCACT_G_CCGCAGGCGG	GTA	V	GTG	V	+	oadA2	oxaloacetate decarboxylase alpha chain	oxaloacetate decarboxylase alpha chain
808568	2214576	1406008	G	T	CCGCGCAGCC_G_GTGGCAAAAG	CCGCGCAGCC_T_GCCGCTGCCC	CCG	P	CCT	P	+	oadA2	oxaloacetate decarboxylase alpha chain	oxaloacetate decarboxylase alpha chain
808570	2214574	1406004	T	C	GCGCAGCCGG_T_GGCAAAAGCA	GCGCAGCCTG_C_CGCTGCCCCG	GTG	V	GCG	A	+	oadA2	oxaloacetate decarboxylase alpha chain	oxaloacetate decarboxylase alpha chain
808571	2214573	1406002	G	C	CGCAGCCGGT_G_GCAAAAGCAG	CGCAGCCTGC_C_GCTGCCCCGG	GTG	V	GTC	V	+	oadA2	oxaloacetate decarboxylase alpha chain	oxaloacetate decarboxylase alpha chain
808574	2214570	1405996	A	T	AGCCGGTGGC_A_AAAGCAGAGA	AGCCTGCCGC_T_GCCCCGGCAG	GCA	A	GCT	A	+	oadA2	oxaloacetate decarboxylase alpha chain	oxaloacetate decarboxylase alpha chain
808575	2214569	1405994	A	G	GCCGGTGGCA_A_AAGCAGAGAA	GCCTGCCGCT_G_CCCCGGCAGA	AAA	K	GAA	E	+	oadA2	oxaloacetate decarboxylase alpha chain	oxaloacetate decarboxylase alpha chain
808576	2214568	1405992	A	C	CCGGTGGCAA_A_AGCAGAGAAG	CCTGCCGCTG_C_CCCGGCAGAA	AAA	K	ACA	T	+	oadA2	oxaloacetate decarboxylase alpha chain	oxaloacetate decarboxylase alpha chain
808577	2214567	1405990	A	C	CGGTGGCAAA_A_GCAGAGAAGC	CTGCCGCTGC_C_CCGGCAGAAG	AAA	K	AAC	N	+	oadA2	oxaloacetate decarboxylase alpha chain	oxaloacetate decarboxylase alpha chain
808578	2214566	1405988	G	C	GGTGGCAAAA_G_CAGAGAAGCC	TGCCGCTGCC_C_CGGCAGAAGC	GCA	A	CCA	P	+	oadA2	oxaloacetate decarboxylase alpha chain	oxaloacetate decarboxylase alpha chain
808580	2214564	1405984	A	G	TGGCAAAAGC_A_GAGAAGCCTG	CCGCTGCCCC_G_GCAGAAGCCT	GCA	A	GCG	A	+	oadA2	oxaloacetate decarboxylase alpha chain	oxaloacetate decarboxylase alpha chain
808595	2214548	1405953	C	T	AGCCTGCCGC_C_TCCGGTATCT	AGCCTGCCGC_T_TCCGGTATCT	GCC	A	GCT	A	+	oadA2	oxaloacetate decarboxylase alpha chain	oxaloacetate decarboxylase alpha chain
808871	2214272	1405401	G	A	CGCAGGCCGG_G_ACGGTACGCG	CGCAGGCCGG_A_ACCGTACGCG	GGG	G	GGA	G	+	oadA2	oxaloacetate decarboxylase alpha chain	oxaloacetate decarboxylase alpha chain
808874	2214269	1405395	G	C	AGGCCGGGAC_G_GTACGCGGTA	AGGCCGGAAC_C_GTACGCGGTA	ACG	T	ACC	T	+	oadA2	oxaloacetate decarboxylase alpha chain	oxaloacetate decarboxylase alpha chain
808907	2214236	1405329	C	G	CCGGGGACGC_C_GTCTCCGTGG	CCGGGGACGC_G_GTCTCCGTGG	GCC	A	GCG	A	+	oadA2	oxaloacetate decarboxylase alpha chain	oxaloacetate decarboxylase alpha chain
809150	2213993	1404843	T	G	CGCTGACCGC_T_CTGGAGAGCC	CGCTGACCGC_G_CTGGAGAGCC	GCT	A	GCG	A	+	oadB2	oxaloacetate decarboxylase beta chain (ec 4.1.1.3)	oxaloacetate decarboxylase beta chain
809186	2213957	1404771	A	G	ACGCCGGGCA_A_CTGGCGGTGA	ACGCCGGGCA_G_CTGGCGGTGA	CAA	Q	CAG	Q	+	oadB2	oxaloacetate decarboxylase beta chain (ec 4.1.1.3)	oxaloacetate decarboxylase beta chain
809309	2213834	1404525	C	T	ACATGGGCTA_C_ACGCCGGGGG	ACATGGGCTA_T_ACACCGGGGG	TAC	Y	TAT	Y	+	oadB2	oxaloacetate decarboxylase beta chain (ec 4.1.1.3)	oxaloacetate decarboxylase beta chain
809312	2213831	1404519	G	A	TGGGCTACAC_G_CCGGGGGTGC	TGGGCTATAC_A_CCGGGGGTGC	ACG	T	ACA	T	+	oadB2	oxaloacetate decarboxylase beta chain (ec 4.1.1.3)	oxaloacetate decarboxylase beta chain
809328	2213815	1404487	C	T	GGTGCTGGCG_C_TGTTCTATAA	GGTGCTGGCG_T_TGTTCTACAA	CTG	L	TTG	L	+	oadB2	oxaloacetate decarboxylase beta chain (ec 4.1.1.3)	oxaloacetate decarboxylase beta chain
809336	2213807	1404471	T	C	CGCTGTTCTA_T_AAAGTGGCGA	CGTTGTTCTA_C_AAAGTGGCGA	TAT	Y	TAC	Y	+	oadB2	oxaloacetate decarboxylase beta chain (ec 4.1.1.3)	oxaloacetate decarboxylase beta chain
809387	2213756	1404369	G	C	TTATGGGCGT_G_GGCGCGATGA	TTATGGGCGT_C_GGCGCGATGA	GTG	V	GTC	V	+	oadB2	oxaloacetate decarboxylase beta chain (ec 4.1.1.3)	oxaloacetate decarboxylase beta chain
809441	2213702	1404261	G	C	CCCTGCTGCT_G_GGGGCGGCGG	CCCTGCTGCT_C_GGCGCGGCGG	CTG	L	CTC	L	+	oadB2	oxaloacetate decarboxylase beta chain (ec 4.1.1.3)	oxaloacetate decarboxylase beta chain
809444	2213699	1404255	G	C	TGCTGCTGGG_G_GCGGCGGCGC	TGCTGCTCGG_C_GCGGCGGCGC	GGG	G	GGC	G	+	oadB2	oxaloacetate decarboxylase beta chain (ec 4.1.1.3)	oxaloacetate decarboxylase beta chain
809549	2213594	1404045	T	C	CAATCGGCAT_T_ATCGGCGGCG	CAATCGGCAT_C_ATCGGCGGCG	ATT	I	ATC	I	+	oadB2	oxaloacetate decarboxylase beta chain (ec 4.1.1.3)	oxaloacetate decarboxylase beta chain
809600	2213543	1403943	C	G	GCAAGCTGGC_C_CCGGAGCTGC	GCAAGCTGGC_G_CCGGAGCTGC	GCC	A	GCG	A	+	oadB2	oxaloacetate decarboxylase beta chain (ec 4.1.1.3)	oxaloacetate decarboxylase beta chain
809669	2213474	1403805	G	A	TAATCCAGCC_G_CCGATTATGC	TAATCCAGCC_A_CCGATTATGC	CCG	P	CCA	P	+	oadB2	oxaloacetate decarboxylase beta chain (ec 4.1.1.3)	oxaloacetate decarboxylase beta chain
810140	2213003	1402863	C	G	ACAAGGTGGG_C_CTGGAGTCGG	ACAAGGTGGG_G_CTGGAATCAG	GGC	G	GGG	G	+	oadB2	oxaloacetate decarboxylase beta chain (ec 4.1.1.3)	oxaloacetate decarboxylase beta chain
810146	2212997	1402851	G	A	TGGGCCTGGA_G_TCGGACCCGC	TGGGGCTGGA_A_TCAGACCCGC	GAG	E	GAA	E	+	oadB2	oxaloacetate decarboxylase beta chain (ec 4.1.1.3)	oxaloacetate decarboxylase beta chain
810149	2212994	1402845	G	A	GCCTGGAGTC_G_GACCCGCAGA	GGCTGGAATC_A_GACCCGCAGA	TCG	S	TCA	S	+	oadB2	oxaloacetate decarboxylase beta chain (ec 4.1.1.3)	oxaloacetate decarboxylase beta chain
811173	2211943	1400770	G	A	CGTGGTTGGA_G_CATTGCCACC	CGTGGTTGGA_A_CATTGCCACC						intergenic
812587	2210529	1397942	C	T	TCCCTTACTG_C_CGCGCGGGAA	TCCCTTACTG_T_CGCGCGGGAA	CCG	P	TCG	S	+		ABC transporter ATP-binding protein	ABC transporter ATP-binding protein
812653	2210463	1397810	A	C	ACTACGTTCG_A_TGGCCGGGCT	ACTACGTTCG_C_TGGCCGGGCT	ATG	M	CTG	L	+		ABC transporter ATP-binding protein	ABC transporter ATP-binding protein
813829	2209287	1395458	A	G	TTTCCGCTTT_A_TTCAGCCCCT	TTTCCGCTTT_G_TTCAGCCCCT	AAT	N	AAC	N	-	gpmA	phosphoglycerate mutase 1	phosphoglycerate mutase 1
813895	2209221	1395326	T	C	CCGGCAGCCA_T_GCTTGATCCA	CCGGCAGCCA_C_GCTTGATCCA	GCA	A	GCG	A	-	gpmA	phosphoglycerate mutase 1	phosphoglycerate mutase 1
814284	2208832	1394548	G	T	GTGGTGGAGG_G_TTGAGCAGGG	GTGGTGGAGG_T_TTGAGCAGGG						intergenic
814506	2208610	1394104	C	A	TTCCGGCCCG_C_GGGAAGGTGT	TTCCGGCCCG_A_GGGAAGGTGT	CGC	R	CTC	L	-	galM	aldose 1-epimerase (mutarotase)	aldose 1-epimerase (mutarotase)
814970	2208146	1393176	G	T	CGCAAAGATG_G_CCAGGAAAGC	CGCAAAGATG_T_CCAGGAAAGC	GGC	G	GGA	G	-	galM	aldose 1-epimerase (mutarotase)	aldose 1-epimerase (mutarotase)
815855	2207261	1391406	T	C	CTGTTCACGG_T_GGGTATTATA	CTGTTCACGG_C_GGGTATTATA	CAC	H	CGC	R	-	galK	galactokinase	galactokinase
818575	2204541	1385966	A	G	GACTTCCAAT_A_TAACCGCTAC	GACTTCCAAT_G_TAACCGCTAC	TAT	Y	TAC	Y	-	galE	UDP-glucose 4-epimerase	UDP-glucose 4-epimerase
818934	2204182	1385248	A	C	CCGAGCATAG_A_AAGCAGTCCT	CCGAGCATAG_C_AAGCAGTCCT	TCT	S	GCT	A	-		putative membrane protein	hypothetical protein
822899	2200216	1377317	A	G	AGATAGAAGC_A_GGCGCGCCGG	AGATAGAAGC_G_GGCGCGCCGG	GCA	A	GCG	A	+	modA	molybdate-binding periplasmic protein precursor	molybdate-binding periplasmic protein precursor
824495	2198620	1374125	T	C	GTGTCGCTGC_T_GGGAATTGAA	GTGTCGCTGC_C_GGGAATTGAA	CTG	L	CCG	P	+	modC	molybdenum transport ATP-binding protein ModC	molybdenum transport ATP-binding protein ModC
826264	2196851	1370587	G	T	ACGAAGGGAC_G_CTGACGCTGG	ACGAAGGGAC_T_CTGACGCTGG	ACG	T	ACT	T	+	ybhE	conserved hypothetical protein	hypothetical protein
826307	2196808	1370501	A	C	TCAGGTTCAG_A_CGATGGTGGT	TCAGGTTCAG_C_CGATGGTGGT	ACG	T	CCG	P	+	ybhE	conserved hypothetical protein	hypothetical protein
826551	2196564	1370013	G	A	GAGTTGGTGG_G_TGTGGTGGAG	GAGTTGGTGG_A_TGTGGTGGAG	GGT	G	GAT	D	+	ybhE	conserved hypothetical protein	hypothetical protein
826721	2196394	1369673	C	T	AGGGGCAGGC_C_CGCGTCATAT	AGGGGCAGGC_T_CGCGTCATAT	CCG	P	TCG	S	+	ybhE	conserved hypothetical protein	hypothetical protein
827814	2195301	1367487	C	T	TCAATATAGC_C_GTTCGTCACC	TCAATATAGC_T_GTTCGTCACC	GGC	G	AGC	S	-	ybhC	possible pectinesterase precursor	putative pectinesterase precursor
830452	2192663	1362211	T	C	AGCCGCTGTC_T_GCGGGCCGGG	AGCCGCTGTC_C_GCGGGCCGGG	CTG	L	CCG	P	+	hutG	formiminoglutamase	formiminoglutamase
831618	2191497	1359879	C	T	TCGCGGATCG_C_GTCGCTAACG	TCGCGGATCG_T_GCCGCTAACG	GCG	A	GTG	V	+	hutC	histidine utilization repressor	histidine utilization repressor
831620	2191495	1359875	T	C	GCGGATCGCG_T_CGCTAACGGA	GCGGATCGTG_C_CGCTAACGGA	TCG	S	CCG	P	+	hutC	histidine utilization repressor	histidine utilization repressor
832152	2190963	1358811	C	T	TCCGCATGAG_C_TGGTGGTCTA	TCCGCATGAG_T_TGGTGGTCTA	CTG	L	TTG	L	+		urocanate hydratase	urocanate hydratase
832333	2190782	1358449	C	T	TCCAACCTGG_C_TCCCCACTGG	TCCAACCTGG_T_TCCCCACTGG	GCT	A	GTT	V	+		urocanate hydratase	urocanate hydratase
832776	2190339	1357563	C	T	TCGCGGCGTG_C_GCCCGGACCT	TCGCGGCGTG_T_GCCCGGACCT	CGC	R	TGC	C	+		urocanate hydratase	urocanate hydratase
834492	2188623	1354131	C	T	CCGATACCAG_C_GCCATTGCTG	CCGATACCAG_T_GCCATTGCTG	AGC	S	AGT	S	+	hutH	histidine ammonia-lyase	histidine ammonia-lyase
834977	2188138	1353161	T	G	GCAGGGCGGC_T_ACTCTGGGAA	GCAGGGCGGC_G_ACTCTGGGAA	CTA	L	CGA	R	+	hutH	histidine ammonia-lyase	histidine ammonia-lyase
835454	2187661	1352207	G	T	TTCCCCTTTA_G_GCGGCGCCGC	TTCCCCTTTA_T_GCGGCGCCGC	CCT	P	CAT	H	-	ybhB	conserved hypothetical protein	hypothetical protein
837166	2185949	1348783	T	G	TTAGGTTTAC_T_AGTCTACACC	TTAGGTTTAC_G_AGTCTACACC						intergenic
837442	2185673	1348231	C	A	CGTTTAATGG_C_GGTAGAGCAG	CGTTTAATGG_A_GGTAGAGCAG	GCG	A	GAG	E	+	bioB	biotin synthetase	biotin synthetase
839823	2183292	1343469	G	T	GTGCCAGGGG_G_CGTTGCCGGA	GTGCCAGGGG_T_CGTTGCCGGA	GCG	A	TCG	S	+	bioC	biotin synthesis protein BioC	biotin synthesis protein BioC
840074	2183041	1342967	A	G	AGATTCAACT_A_GCATGGCCGC	AGATTCAACT_G_GCATGGCCGC	CTA	L	CTG	L	+	bioC	biotin synthesis protein BioC	biotin synthesis protein BioC
840307	2182808	1342501	T	C	TAGCGATGCC_T_TGGCCTTGCA	TAGCGATGCC_C_TGGCCTTGCA	TTG	L	CTG	L	+	bioD	dethiobiotin synthetase	dethiobiotin synthetase
843317	2179798	1336481	C	A	AGGCAAGGGC_C_GTTCTACGGC	AGGCAAGGGC_A_GTTCTACGGC	CGT	R	AGT	S	+	uvrB	excision nuclease ABC subunit B	excision nuclease ABC subunit B
843811	2179304	1335493	A	G	TGTCATGGCA_A_CAGATTACAT	TGTCATGGCA_G_CAGATTACAT	ACA	T	GCA	A	+		putative cytoplasmic protein	not annotated
846830	2176285	1329455	C	T	CCCCTGTTCG_C_CAATCGCCAT	CCCCTGTTCG_T_CAATCGCCAT	GGC	G	GAC	D	-	ybhK	conserved hypothetical protein	hypothetical protein
847281	2175834	1328553	A	C	AAATAAGCAG_A_GCTACAGTAG	AAATAAGCAG_C_GCTACAGTAG						intergenic
849680	2173435	1323755	A	T	TTCTTCGCCC_A_GGTTCGCGAG	TTCTTCGCCC_T_GGTTCGCGAG	CAG	Q	CTG	L	+	moaD	molybdopterin converting factor, subunit 1	molybdopterin converting factor, subunit 1
850047	2173068	1323021	A	C	AGCGTTAAGG_A_GCTGACGCTG	AGCGTTAAGG_C_GCTGACGCTG	GAG	E	GCG	A	+	moaE	molybdopterin converting factor, subunit 2	molybdopterin converting factor, subunit 2
851649	2171466	1319817	T	G	GTCTATTCAG_T_CTGTTAATCT	GTCTATTCAG_G_CTGTTAATCT	AGT	S	AGG	R	+	ybhM	putative membrane protein	hypothetical protein
851789	2171326	1319537	A	C	GAAAAATCGA_A_ACTTCATGGT	GAAAAATCGA_C_ACTTCATGGT	AAA	K	ACA	T	+	ybhM	putative membrane protein	hypothetical protein
851824	2171291	1319467	G	A	ATATCACAGC_G_AGTTTTCATC	ATATCACAGC_A_AGTTTTCATC	GAG	E	AAG	K	+	ybhM	putative membrane protein	hypothetical protein
851848	2171267	1319419	G	A	GTCTCGTTGC_G_CTTTATTTGG	GTCTCGTTGC_A_CTTTATTTGG	GCT	A	ACT	T	+	ybhM	putative membrane protein	hypothetical protein
852101	2171014	1318913	C	T	ATAAGAAATG_C_CCGCCAGCGC	ATAAGAAATG_T_CCGCCAGCGC	TGC	C	TGT	C	+		putative inner membrane protein	putative inner membrane protein
854228	2168887	1314659	C	T	GCGCAGGTAG_C_CAGCCGACCA	GCGCAGGTAG_T_CAGCCGACCA	TGG	W	TGA	*	-	ybhO	putative phospholipase	putative phospholipase
854829	2168286	1313457	C	A	CTGATGATGG_C_GCTTCCACCA	CTGATGATGG_A_GCTTCCACCA	CGC	R	CTC	L	-	ybhO	putative phospholipase	putative phospholipase
855126	2167989	1312863	G	A	GCCGACAAAC_G_CGTCGCTGAG	GCCGACAAAC_A_CGTCGCTGAG	GCG	A	GTG	V	-	ybhO	putative phospholipase	putative phospholipase
855525	2167590	1312065	C	T	CGGCCATGGG_C_ACGGGTGAAT	CGGCCATGGG_T_ACGGGTGAAT	GCC	A	ACC	T	-	ybhP	conserved hypothetical protein	hypothetical protein
856144	2166971	1310827	T	C	CGTCACTATC_T_TGATTGAAAT	CGTCACTATC_C_TGATTGAAAT						intergenic
857122	2165993	1308871	A	G	GATCCAGAGT_A_CCTTGTTCAC	GATCCAGAGT_G_CCTTGTTCAC	GGT	G	GGC	G	-	ybhR	putative inner membrane protein	putative inner membrane protein
857664	2165451	1307787	G	T	AGGATCGCGC_G_CGTTTGCGGT	AGGATCGCGC_T_CGTTTGCGGT	CGC	R	AGC	S	-	ybhR	putative inner membrane protein	putative inner membrane protein
859675	2163439	1303764	G	A	ATGGTCCGTG_G_CCGCGAAATC	ATGGTCCGTG_A_CCGCGAAATC	GCC	A	GTC	V	-	ybhF	hypothetical ABC transporter ATP-binding protein	putative ABC transporter ATP-binding protein
860613	2162501	1301888	G	A	CATAACCGGA_G_TGAATGGTAC	CATAACCGGA_A_TGAATGGTAC	CAC	H	CAT	H	-	ybhF	hypothetical ABC transporter ATP-binding protein	putative ABC transporter ATP-binding protein
860718	2162396	1301678	A	C	CGTGCCTCGT_A_ATTAAATTTC	CGTGCCTCGT_C_ATTAAATTTC	TAC	Y	GAC	D	-		HlyD-family secretion protein	HlyD-family secretion protein
863661	2159453	1295792	C	A	ACGAGCATAA_C_TTGTTGCGTG	ACGAGCATAA_A_TTGTTGCGTG	AAC	N	AAA	K	+	rhlE	putative ATP-dependent RNA helicase rhlE	putative ATP-dependent RNA helicase rhlE
863903	2159211	1295308	C	A	GGGAAACCCG_C_GGGCGACAAA	GGGAAACCCG_A_GGGCGACAAA	GCG	A	GAG	E	+	rhlE	putative ATP-dependent RNA helicase rhlE	putative ATP-dependent RNA helicase rhlE
864307	2158807	1294500	A	T	GGAAGAAGGG_A_GACATCTGGC	GGAAGAAGGG_T_GACATCTGGC	AGA	R	TGA	*	+	dinG	probable ATP-dependent helicase	not annotated
864717	2158397	1293680	A	G	ACGATCTGTG_A_CGGCGATTAA	ACGATCTGTG_G_CGGCGATTAA						intergenic
865074	2158040	1292966	G	A	ACCCTGAGCG_G_CTTAACGCCC	ACCCTGAGCG_A_CTTAACGCCC	CGG	R	CGA	R	+	dinG	probable ATP-dependent helicase	not annotated
865168	2157946	1292778	C	T	GGCGGAGCAC_C_GTTTTGCAAT	GGCGGAGCAC_T_GTTTTGCAAT	CGT	R	TGT	C	+	dinG	probable ATP-dependent helicase	not annotated
866577	2156537	1289960	C	T	CGCAGATAGG_C_CGTTGCCGGT	CGCAGATAGG_T_CGTTGCCGGT	CCG	P	TCG	S	+	ybiB	putative glycosyltransferase	putative glycosyltransferase
866816	2156298	1289482	C	A	TCCCGGTGAG_C_GCGCTCTGCC	TCCCGGTGAG_A_GCGCTCTGCC	AGC	S	AGA	R	+	ybiB	putative glycosyltransferase	putative glycosyltransferase
866898	2156216	1289318	T	C	ACTGGCCAAG_T_TGGCGACGCC	ACTGGCCAAG_C_TGGCGACGCC	TTG	L	CTG	L	+	ybiB	putative glycosyltransferase	putative glycosyltransferase
866926	2156188	1289262	T	C	GAGGATGCCG_T_GCTGCGTTTA	GAGGATGCCG_C_GCTGCGTTTA	GTG	V	GCG	A	+	ybiB	putative glycosyltransferase	putative glycosyltransferase
867604	2155510	1287906	C	T	GTGGCGCCAT_C_GGCAGACACT	GTGGCGCCAT_T_GGCAGACACT	GAT	D	AAT	N	-	ybiJ	putative exported protein	hypothetical protein
869617	2153497	1283880	G	C	GTTCGTTAAA_G_CGACAATACC	GTTCGTTAAA_C_CGACAATACC	GCT	A	GGT	G	-	ybiO	putative membrane protein	hypothetical protein
870752	2152362	1281610	C	A	TTAGCCATCG_C_GCCAACCTGA	TTAGCCATCG_A_GCCAACCTGA	GCG	A	TCG	S	-	ybiO	putative membrane protein	hypothetical protein
871830	2151284	1279454	T	C	CCATCTTCGG_T_AATACGGCCT	CCATCTTCGG_C_AATACGGCCT	ACC	T	GCC	A	-	glnQ	glutamine transport ATP-binding protein GlnQ	glutamine transport ATP-binding protein GlnQ
872203	2150911	1278708	A	C	CGGTCAGATG_A_GGGAACAGAT	CGGTCAGATG_C_GGGAACAGAT	CCT	P	CCG	P	-	glnQ	glutamine transport ATP-binding protein GlnQ	glutamine transport ATP-binding protein GlnQ
873179	2149935	1276756	G	A	TATCCGGCGC_G_GAAATGGCGG	TATCCGGCGC_A_GAAATGGCGG						intergenic
873986	2149127	1275141	A	G	CAGGGTAAGT_A_CAGCCAGTGA	CAGGGTAAGT_G_CAGCCAGTGA	GTA	V	GCA	A	-	glnH	glutamine-binding periplasmic protein precursor (pseudogene)	glutamine-binding periplasmic protein precursor
876278	2146835	1270557	T	C	GAAAAAAAAT_T_TCCAGGATTC	GAAAAAAAAT_C_TCCAGGATTC						intergenic
876919	2146194	1269275	A	G	TGACACCAGC_A_ATTATGGCTT	TGACACCAGC_G_ATTATGGCTT	AAT	N	GAT	D	+	ompX	outer membrane protein X precursor	outer membrane protein X precursor
878216	2144897	1266681	C	A	CCGCCCCAGG_C_CAGATTTTGT	CCGCCCCAGG_A_CAGATTTTGT	GCC	A	TCC	S	-	ybiP	putative membrane protein	hypothetical protein
878544	2144569	1266025	C	T	AGCGCCAGAG_C_AACAGCAACA	AGCGCCAGAG_T_AACAGCAACA	TTG	L	TTA	L	-	ybiP	putative membrane protein	hypothetical protein
880357	2142756	1262399	C	T	CCGTCTGGTG_C_GGAGTTGCCT	CCGTCTGGTG_T_GGAGTTGCCT	CGG	R	TGG	W	+	ybiR	putative membrane protein	hypothetical protein
880696	2142417	1261721	A	G	GGCGTGGGCG_A_TGAATATCGG	GGCGTGGGCG_G_TGAATATCGG	ATG	M	GTG	V	+	ybiR	putative membrane protein	hypothetical protein
880728	2142385	1261657	G	A	TGCTGCCGGG_G_TCGCTGGCAA	TGCTGCCGGG_A_TCGCTGGCAA	GGG	G	GGA	G	+	ybiR	putative membrane protein	hypothetical protein
887932	2137151	1249219	G	A	GTTGAAAATG_G_CGCATTACTC	GTTGAAAATG_A_CGCATTACTC	GCG	A	ACG	T	+	ybiV(1)	conserved hypothetical protein	hypothetical protein
888279	2136804	1248525	A	C	CATCCAACAG_A_GTTTCGCGTG	CATCCAACAG_C_GTTTCGCGTG	ACT	T	ACG	T	-	pflF	putative formate acetyltransferase 3	putative formate acetyltransferase 3
891393	2133690	1242297	C	T	CTGGCACCAG_C_GACAGCCCAA	CTGGCACCAG_T_GACAGCCCAA	CGC	R	CAC	H	-	pflE	putative pyruvate formate-lyase 3 activating enzyme	putative pyruvate formate-lyase 3 activating enzyme
891716	2133367	1241651	A	C	GTTGATACAG_A_ACGGCCATAA	GTTGATACAG_C_ACGGCCATAA						intergenic
892479	2132604	1240125	T	C	GGTTATAGCG_T_AGCATCTCCT	GGTTATAGCG_C_AGCATCTCCT	CTA	L	CTG	L	-	moeB	molybdopterin biosynthesis MoeB protein	molybdopterin biosynthesis MoeB protein
893671	2131412	1237741	C	T	TCTACGGCGG_C_GAGCGGGGTA	TCTACGGCGG_T_GAGCGGGGTA	GCC	A	ACC	T	-	moeA	molybdopterin biosynthesis MoeA protein	molybdopterin biosynthesis MoeA protein
893819	2131264	1237445	T	C	GCTACCTCGG_T_CTTAGAGACG	GCTACCTCGG_C_CTTAGAGACG						intergenic
893951	2131132	1237181	C	T	TAAAAATGAA_C_AAAGCAGTGA	TAAAAATGAA_T_AAAGCAGTGA	AAC	N	AAT	N	+	ybiK	putative L-asparaginase	putative L-asparaginase
894528	2130555	1236027	A	G	GGCGGCGGCA_A_CGTCTACCGG	GGCGGCGGCA_G_CGTCTACCGG	ACG	T	GCG	A	+	ybiK	putative L-asparaginase	putative L-asparaginase
895322	2129761	1234439	A	C	CACGAAGAGG_A_GCTGGCGGAA	CACGAAGAGG_C_GCTGGCGGAA	GAG	E	GCG	A	+	yliA	hypothetical ABC transporter ATP-binding protein	putative ABC transporter ATP-binding protein
895787	2129296	1233509	C	T	GAACCGGCCC_C_TTATGAATCG	GAACCGGCCC_T_TTATGAATCG	CCT	P	CTT	L	+	yliA	hypothetical ABC transporter ATP-binding protein	putative ABC transporter ATP-binding protein
895844	2129239	1233395	T	C	ATTCTCCAGG_T_TCGGGGGCTG	ATTCTCCAGG_C_TCGGGGGCTG	GTT	V	GCT	A	+	yliA	hypothetical ABC transporter ATP-binding protein	putative ABC transporter ATP-binding protein
896056	2129027	1232971	C	A	TAACGGCCAG_C_GCATTGACAC	TAACGGCCAG_A_GCATTGACAC	CGC	R	AGC	S	+	yliA	hypothetical ABC transporter ATP-binding protein	putative ABC transporter ATP-binding protein
896295	2128788	1232493	C	A	AGTTTTCCGG_C_GGTCAACGTC	AGTTTTCCGG_A_GGTCAACGTC	GGC	G	GGA	G	+	yliA	hypothetical ABC transporter ATP-binding protein	putative ABC transporter ATP-binding protein
896673	2128410	1231737	A	C	ATATTCATAA_A_CGTGGCGAAG	ATATTCATAA_C_CGTGGCGAAG	AAA	K	AAC	N	+	yliA	hypothetical ABC transporter ATP-binding protein	putative ABC transporter ATP-binding protein
898235	2126848	1228613	G	A	CGCCCTGGAT_G_CCGTTGGTGG	CGCCCTGGAT_A_CCGTTGGTGG	ATG	M	ATA	I	+	yliB	putative ABC transporter periplasmic binding protein	putative ABC transporter periplasmic binding protein
899252	2125831	1226579	G	A	TTTCTCTGGA_G_TTTATTCTTA	TTTCTCTGGA_A_TTTATTCTTA	GAG	E	GAA	E	+	yliC	hypothetical ABC transporter permease protein	putative ABC transporter permease protein
899353	2125730	1226377	A	G	GCCGTCAGGC_A_ATTTTACATG	GCCGTCAGGC_G_ATTTTACATG	GCA	A	GCG	A	+	yliD	hypothetical ABC transporter permease protein	putative ABC transporter permease protein
900148	2124935	1224787	A	G	CGCTCTTCCC_A_GCGGTGGCGA	CGCTCTTCCC_G_GCGGTGGCGA	CCA	P	CCG	P	+	yliD	hypothetical ABC transporter permease protein	putative ABC transporter permease protein
900427	2124656	1224229	C	A	AAATAGACCG_C_GCCGTCAATT	AAATAGACCG_A_GCCGTCAATT	GCG	A	TCG	S	-	yliG	conserved hypothetical protein	hypothetical protein
902488	2122595	1220107	T	C	TCTCTTACAC_T_TATTCAGTAT	TCTCTTACAC_C_TATTCAGTAT						intergenic
902917	2122166	1219249	G	A	AGCTAATTCA_G_AAAATTATGT	AGCTAATTCA_A_AAAATTATGT						intergenic
902965	2122118	1219153	A	G	CTCCATTCAA_A_TGAGAGACGA	CTCCATTCAA_G_TGAGAGACGA						intergenic
906028	2119056	1213028	C	T	ATTCTTCTGG_C_TCGAACTACT	ATTCTTCTGG_T_TCGAACTACT	GCT	A	GTT	V	+		putative acyl-CoA dehydrogenase	putative acyl-CoA dehydrogenase
908301	2116783	1208482	A	G	TTTGGCAGGA_A_CTGGAAAATG	TTTGGCAGGA_G_CTGGAAAATG	GAA	E	GAG	E	+		putative flavoprotein	putative flavoprotein
910075	2115009	1204934	A	G	AAACGCCACC_A_CAAACAATGA	AAACGCCACC_G_CAAACAATGA	GTG	V	GCG	A	-		putative inner membrane protein	putative inner membrane protein
911038	2114046	1203008	C	A	AATTAACATC_C_CGGAAAAAGG	AATTAACATC_A_CGGAAAAAGG	CCG	P	ACG	T	+		putative oxidoreductase (fragment)	not annotated
911110	2113974	1202864	G	T	GAAAGTGTCG_G_AAGCCAAAGG	GAAAGTGTCG_T_AAGCCAAAGG	GAA	E	TAA	*	+		putative oxidoreductase (fragment)	not annotated
914571	2110512	1195941	C	T	AGGCGATGGT_C_ATGGCTATCG	AGGCGATGGT_T_ATGGCTATCG	ATG	M	ATA	I	-	ybjG	putative permease protein	putative permease protein
914830	2110253	1195423	A	C	GACCCGATCG_A_GGGGCCCCCA	GACCCGATCG_C_GGGGCCCCCA	CTC	L	CGC	R	-	ybjG	putative permease protein	putative permease protein
917529	2107554	1190025	T	C	CCCAGATAGC_T_CAACAGCGGC	CCCAGATAGC_C_CAACAGCGGC	AGC	S	GGC	G	-		putative membrane protein	hypothetical protein
918273	2106810	1188537	C	A	CCGAAAACGG_C_TAATCCAAGG	CCGAAAACGG_A_TAATCCAAGG	GCC	A	TCC	S	-		putative membrane protein	hypothetical protein
918513	2106570	1188057	T	A	CGGGTTGCCC_T_GGAGGCCATC	CGGGTTGCCC_A_GGAGGCCATC	AGG	R	TGG	W	-		putative membrane protein	hypothetical protein
918729	2106354	1187625	C	G	GTAAGCGGCA_C_GCCTGCATCC	GTAAGCGGCA_G_GCCTGCATCC						intergenic
919191	2105892	1186701	G	T	GCAGTGGTTT_G_ACGCACAGAC	GCAGTGGTTT_T_ACGCACAGAC	GAC	D	TAC	Y	+		putative tetR-family transcriptional regulator	putative tetR-family transcriptional regulator
919455	2105628	1186173	T	C	ACGAAAAGTT_T_GACCTATTGG	ACGAAAAGTT_C_GACCTATTGG						intergenic
920329	2104754	1184425	G	A	CCATTACGGA_G_GCTGGGATCG	CCATTACGGA_A_GCTGGGATCG	CTC	L	TTC	F	-		putative membrane protein	hypothetical protein
921694	2103389	1181695	T	C	TGTTAATGCG_T_GTGGTATTTA	TGTTAATGCG_C_GTGGTATTTA	CGT	R	CGC	R	+	ybjM	putative membrane protein	hypothetical protein
922177	2102906	1180729	T	C	TATCATGCCG_T_GATTTACGGC	TATCATGCCG_C_GATTTACGGC						intergenic
922236	2102847	1180611	T	C	AGGGCTATAT_T_TGTTAAGCAC	AGGGCTATAT_C_TGTTAAGCAC						intergenic
923206	2101877	1178671	A	G	GCGATACCTG_A_AGCGATCATA	GCGATACCTG_G_AGCGATCATA							not annotated	hypothetical protein
923972	2101111	1177139	G	A	CGCGAAAGCC_G_GTGATTTTCG	CGCGAAAGCC_A_GTGATTTTCG	GGT	G	AGT	S	+	rimK	ribosomal protein S6 modification protein	ribosomal protein S6 modification protein
924424	2100659	1176235	A	G	ATTTCTTCGA_A_TGTGATACCT	ATTTCTTCGA_G_TGTGATACCT	GAA	E	GAG	E	+	ybjN	conserved hypothetical protein	hypothetical protein
924435	2100648	1176213	T	G	TGTGATACCT_T_CCAGGCGCTG	TGTGATACCT_G_CCAGGCGCTG	TTC	F	TGC	C	+	ybjN	conserved hypothetical protein	hypothetical protein
924861	2100222	1175361	G	A	CTGCCAGCGC_G_GCTGCTGTTT	CTGCCAGCGC_A_GCTGCTGTTT						intergenic
925512	2099571	1174059	A	C	AAAAACCTCG_A_TCCTGAACTG	AAAAACCTCG_C_TCCTGAACTG	GAT	D	GCT	A	+	potF	putrescine-binding periplasmic protein precursor	putrescine-binding periplasmic protein precursor
925821	2099262	1173441	A	G	CTGTTGTTGA_A_GCTACGGCCA	CTGTTGTTGA_G_GCTACGGCCA	AAG	K	AGG	R	+	potF	putrescine-binding periplasmic protein precursor	putrescine-binding periplasmic protein precursor
927602	2097481	1169879	C	A	GAAACATGGG_C_GTAAGCTGGT	GAAACATGGG_A_GTAAGCTGGT	CGT	R	AGT	S	+	potH	putrescine transport system permease protein PotH	putrescine transport system permease protein PotH
927698	2097385	1169687	C	A	GGAAATGGCG_C_GGGCGATCCC	GGAAATGGCG_A_GGGCGATCCC	CGG	R	AGG	R	+	potH	putrescine transport system permease protein PotH	putrescine transport system permease protein PotH
928724	2096359	1167635	T	C	GGTACTATCG_T_CGCGGTGGTG	GGTACTATCG_C_CGCGGTGGTG	GTC	V	GCC	A	+	potI	putrescine transport system permease protein PotI	putrescine transport system permease protein PotI
929917	2095166	1165249	A	C	GTATGCAGTG_A_GCACTCTATG	GTATGCAGTG_C_GCACTCTATG							not annotated	putative RNA methyltransferase
930303	2094780	1164477	G	T	GAAAGTCAGT_G_CGATGGCGGC	GAAAGTCAGT_T_CGATGGCGGC	TGC	C	TTC	F	+	rumB	23S rRNA (uracil-5-)-methyltransferase	putative RNA methyltransferase
930386	2094697	1164311	A	G	GTGGCTGCGC_A_CGCAACTGCC	GTGGCTGCGC_G_CGCAACTGCC	ACG	T	GCG	A	+	rumB	23S rRNA (uracil-5-)-methyltransferase	putative RNA methyltransferase
932630	2092453	1159823	G	A	TGAATTACTG_G_AATTTATTGC	TGAATTACTG_A_AATTTATTGC	GAA	E	AAA	K	+		possible transport protein	putative transport protein
933110	2091973	1158863	C	T	CTAACGAAAG_C_GCCTAACTTT	CTAACGAAAG_T_GCCTAACTTT	GCG	A	GTG	V	+		probable sulfatase	not annotated
933410	2091673	1158263	A	C	CACTGGAAGG_A_AAGTGTTGGC	CACTGGAAGG_C_AAGTGTTGGC	GAA	E	GCA	A	+		probable sulfatase	not annotated
934163	2090919	1156756	G	T	ACCGACGGAC_G_CTATGTTTAT	ACCGACGGAC_T_CTATGTTTAT	CGC	R	CTC	L	+		probable sulfatase	not annotated
934887	2090195	1155308	C	A	GCGGATCGGT_C_ACTTTCTCTG	GCGGATCGGT_A_ACTTTCTCTG	GTG	V	GTT	V	-	artJ	arginine-binding periplasmic protein 2 precursor	arginine-binding periplasmic protein 2 precursor
935379	2089703	1154324	A	G	CAAACGGGGG_A_TAGGTGGCGG	CAAACGGGGG_G_TAGGTGGCGG							not annotated	arginine-binding periplasmic protein 2 precursor
935675	2089407	1153732	A	C	TGACCATTGT_A_GAACGGCGGC	TGACCATTGT_C_GAACGGCGGC						intergenic
936005	2089077	1153072	A	G	GCGCGCCGCA_A_GACTGCCACT	GCGCGCCGCA_G_GACTGCCACT	TCT	S	TCC	S	-	artM	arginine transport system permease protein ArtM	arginine transport system permease protein ArtM
937264	2087818	1150554	T	C	CGCCGACCGG_T_GCCAGCTTAG	CGCCGACCGG_C_GCCAGCTTAG	GCA	A	GCG	A	-	artI	arginine-binding periplasmic protein 1 precursor	arginine-binding periplasmic protein 1 precursor
937782	2087300	1149518	C	A	GCTGCTGTAG_C_GGAAAGGCTA	GCTGCTGTAG_A_GGAAAGGCTA	GCT	A	TCT	S	-	artI	arginine-binding periplasmic protein 1 precursor	arginine-binding periplasmic protein 1 precursor
938678	2086404	1147726	T	C	AAATATATCC_T_ACATTCTTCC	AAATATATCC_C_ACATTCTTCC						intergenic
940364	2084718	1144354	G	A	GACGCCCAGC_G_TGTGGCGTTT	GACGCCCAGC_A_TGTGGCGTTT	CGT	R	CAT	H	+	ybjR	putative N-acetylmuramoyl-L-alanine amidase	putative N-acetylmuramoyl-L-alanine amidase
940478	2084604	1144126	A	G	ACGGCGCGCG_A_GCAGCAGCGG	ACGGCGCGCG_G_GCAGTAGCGG	GAG	E	GGG	G	+	ybjR	putative N-acetylmuramoyl-L-alanine amidase	putative N-acetylmuramoyl-L-alanine amidase
940483	2084599	1144116	C	T	GCGCGAGCAG_C_AGCGGGTGAT	GCGCGGGCAG_T_AGCGGGTGAT	CAG	Q	TAG	*	+	ybjR	putative N-acetylmuramoyl-L-alanine amidase	putative N-acetylmuramoyl-L-alanine amidase
941661	2083421	1141760	G	A	CGTGAATTAC_G_TCGGTATGCA	CGTGAATTAC_A_TCGGTATGCA						intergenic
942504	2082578	1140074	G	A	ATAGCTTAAT_G_CCTGCGGCCC	ATAGCTTAAT_A_CCTGCGGCCC	GCA	A	GTA	V	-	ybjT	conserved hypothetical protein	hypothetical protein
942777	2082305	1139528	G	T	GCGCAGGTGA_G_CGGATTGCTC	GCGCAGGTGA_T_CGGATTGCTC	GCT	A	GAT	D	-	ybjT	conserved hypothetical protein	hypothetical protein
944216	2080866	1136650	T	C	TTTTCGCCAG_T_TCGATCACTT	TTTTCGCCAG_C_TCGATCACTT	GAA	E	GAG	E	-	poxB	pyruvate dehydrogenase	pyruvate dehydrogenase
945023	2080059	1135036	C	T	CAATACTGCC_C_GGGTTGATGT	CAATACTGCC_T_GGGTTGATGT	CCG	P	CCA	P	-	poxB	pyruvate dehydrogenase	pyruvate dehydrogenase
946682	2078400	1131718	A	C	CAACCGGCGG_A_GAGCAGCAGA	CAACCGGCGG_C_GAGCAGCAGA	TCC	S	GCC	A	-	hcr	NADH oxidoreductase Hcr	NADH oxidoreductase Hcr
948452	2076630	1128178	C	T	CGACGATACG_C_GGAGAGTCGA	CGACGATACG_T_GGAGAGTCGA	CCG	P	CCA	P	-	hcp	prismane protein homolog (hybrid-cluster protein)	prismane protein-like protein (hybrid-cluster protein)
948836	2076246	1127410	G	A	ACCACCAAAG_G_GGTATCAGGC	ACCACCAAAG_A_GGTATCAGGC						intergenic
949699	2075383	1125684	C	T	TGAGATAGCC_C_ACAATCAGTG	TGAGATAGCC_T_ACAATCAGTG							not annotated	hypothetical protein
951762	2073320	1121558	C	T	CGCCTAACGA_C_TCCCAAAACG	CGCCTAACGA_T_TCCCAAAACG	GAG	E	GAA	E	-	ybjX	putative virK protein	putative virK protein
952600	2072482	1119882	C	T	GAAACATTAA_C_CAATCGTCAA	GAAACATTAA_T_AAATCGTCAA						intergenic
952601	2072481	1119880	C	A	AAACATTAAC_C_AATCGTCAAC	AAACATTAAT_A_AATCGTCAAC						intergenic
952614	2072468	1119854	G	A	TCGTCAACAC_G_GCCGGCGCTA	TCGTCAACAC_A_GCCGGCGCTA						intergenic
952634	2072448	1119814	C	T	ATCTTTATTG_C_GTCAGGTTTG	ATCTTTATTG_T_GTCAGGTTTT						intergenic
952644	2072438	1119794	G	T	CGTCAGGTTT_G_TTTATATACG	TGTCAGGTTT_T_TTTAGATACG						intergenic
952649	2072433	1119784	T	G	GGTTTGTTTA_T_ATACGGTTTA	GGTTTTTTTA_G_ATACGGTTTA						intergenic
952888	2072190	1119302	A	C	GATGTCGGCG_A_GCAGGTGAGC	GATGTCGGCG_C_GCAGGTGAGC	GAG	E	GCG	A	+	ybjY	putative exported protein (pseudogene)	hypothetical protein
953245	2071833	1118588	T	G	GAATATACCC_T_TATTGTCGCC	GAATATACCC_G_TATTGTCGCC	CTT	L	CGT	R	+	ybjY	putative exported protein (pseudogene)	hypothetical protein
955033	2070045	1115012	C	A	ACACGCGACG_C_CAGCTATTTC	ACACGCGACG_A_CAGCTATTTC	CGC	R	CGA	R	+	ybjZ	conserved hypothetical ABC transporter	conserved hypothetical ABC transporter
955694	2069384	1113690	C	A	GTTTGGCTGG_C_TACCGGCGAG	GTTTGGCTGG_A_TACCGGCGAG	CTA	L	ATA	I	+	ybjZ	conserved hypothetical ABC transporter	conserved hypothetical ABC transporter
956611	2068467	1111856	T	C	GCAATTGATG_T_TTGCAGTTCA	GCAATTGATG_C_TTGCAGTTCA	TTT	F	CTT	L	+	yljA	conserved hypothetical protein	hypothetical protein
957725	2067353	1109628	G	A	GGCAAGATCC_G_GGTGATCGGC	GGCAAGATCC_A_GGTGATCGGC	CGG	R	CAG	Q	+	clpA	ATP-dependent Clp protease ATP-binding subunit ClpA	ATP-dependent Clp protease ATP-binding subunit ClpA
958541	2066537	1107996	A	G	CTGACCGATA_A_CAATGGCCGT	CTGACCGATA_G_CAATGGCCGT	AAC	N	AGC	S	+	clpA	ATP-dependent Clp protease ATP-binding subunit ClpA	ATP-dependent Clp protease ATP-binding subunit ClpA
959473	2065605	1106132	T	C	AACCTCTCCT_T_GAGTGGGTTA	AACCTCTCCT_C_GAGTGGGTTA						intergenic
959510	2065568	1106058	T	C	TGATAATAAT_T_ATATAATAAA	TGATAATAAT_C_ATATAAGAAA						intergenic
959517	2065561	1106044	T	G	AATTATATAA_T_AAATAGTTCA	AATCATATAA_G_AAATAGTTTA						intergenic
959526	2065552	1106026	C	T	ATAAATAGTT_C_AGTATTAAAT	AGAAATAGTT_T_AGTATGAAAT						intergenic
959532	2065546	1106014	T	G	AGTTCAGTAT_T_AAATTATTAC	AGTTTAGTAT_G_AAATTATTAC						intergenic
959616	2065462	1105846	C	T	TGCTTTCGTA_C_AGGTAGCTTA	TGCTTTCGTA_T_AGGTAGCTTA						intergenic
959950	2065128	1105178	C	T	TCAACAGCAG_C_ATCAGACAGA	TCAACAGCAG_T_ATCAGACAGA	GCT	A	ACT	T	-		probable integrase remnant	not annotated
960192	2064886	1104694	G	T	GGGGGGGATT_G_ACTCGCTTTG	GGGGGGGATT_T_ACTCGCTTTG						intergenic
960654	2064424	1103770	A	C	CCCAAACTGG_A_GCGGGGAGGC	CCCAAACTGG_C_GCGGGGAGGC						intergenic
960713	2064365	1103652	C	T	CCACATCCTG_C_GCTTTGCTGT	CCACATCCTG_T_GCTTTGCTGT	GCG	A	GCA	A	-		conserved hypothetical protein	hypothetical protein
962053	2063025	1100972	A	G	ATGCTCCCCA_A_CGCCGCGTTT	ATGCTCCCCA_G_CGCCGCGTTT	GTT	V	GCT	A	-		putative pirin-related protein	putative pirin-related protein
962812	2062266	1099454	G	A	CTGGTGATGC_G_CGTCCTGGCT	CTGGTGATGC_A_CGTCCTGGCT	CGC	R	CAC	H	+		hypothetical transcriptional activator	putative transcriptional activator
963556	2061523	1097967	C	T	TTTGGCCATC_C_AATCCTCTGG	TTTGGCCATC_T_AATCCTCTGG						intergenic
964645	2060434	1095789	C	T	GATAATAGCG_C_CCTTGTCCGG	GATAATAGCG_T_CCTTGTCCGG	GGG	G	GGA	G	-	cydC	transport ATP-binding protein CydC	transport ATP-binding protein CydC
965288	2059791	1094503	T	C	AATCGGCTGG_T_CGGGATAACG	AATCGGCTGG_C_CGGGATAACG	GAC	D	GGC	G	-	cydC	transport ATP-binding protein CydC	transport ATP-binding protein CydC
966556	2058523	1091967	T	C	TGTGAGCGTC_T_AGGCTTGCCG	TGTGAGCGTC_C_AGGCTTGCCG	CTA	L	CTG	L	-	cydD	transport ATP-binding protein CydD	transport ATP-binding protein CydD
967579	2057500	1089921	G	T	ATAGGGGAAT_G_AGCGGGGCGG	ATAGGGGAAT_T_AGCGGGGCGG	CTC	L	CTA	L	-	cydD	transport ATP-binding protein CydD	transport ATP-binding protein CydD
967750	2057329	1089579	G	T	AGCTACCGGC_G_GGCTTGCCCT	AGCTACCGGC_T_GGCTTGCCCT	CCC	P	CCA	P	-	cydD	transport ATP-binding protein CydD	transport ATP-binding protein CydD
968106	2056973	1088867	T	C	TTATTCATTG_T_ACGCTTAGCA	TTATTCATTG_C_ACGCTTAGCA						intergenic
968397	2056682	1088285	A	G	GAACTTTGAT_A_TAACCATTTT	GAACTTTGAT_G_TAACCATTTT	TAT	Y	TAC	Y	-	trxB	thioredoxin reductase	thioredoxin reductase
968421	2056658	1088237	T	G	GCTCAAGCTG_T_CCTTCGAAGA	GCTCAAGCTG_G_CCTTCGAAGA	GGA	G	GGC	G	-	trxB	thioredoxin reductase	thioredoxin reductase
969343	2055736	1086393	A	G	AATTAAAATC_A_GTAACTTATA	AATTAAAATC_G_GTAACTTATA						intergenic
970268	2054811	1084543	G	A	TTACACTCCT_G_TTAATCCATA	TTACACTCCT_A_TTAATCCATA						intergenic
970791	2054288	1083497	T	C	CCTCTGGCGG_T_GTAATTGGCA	CCTCTGGCGG_C_GTAATTGGCA	GGT	G	GGC	G	+	ftsK	cell division protein FtsK	cell division protein FtsK
970953	2054126	1083173	G	A	TTAATATACT_G_ACCTTCGCCA	TTAATATACT_A_ACCTTCGCCA	CTG	L	CTA	L	+	ftsK	cell division protein FtsK	cell division protein FtsK
971309	2053770	1082461	T	C	GTCACCGAAC_T_GGTCGCCGCC	GTCACCGAAC_C_GGTCGCCGCC	CTG	L	CCG	P	+	ftsK	cell division protein FtsK	cell division protein FtsK
972630	2052449	1079819	A	G	AGCCTCAGCC_A_CAGTACCAGC	AGCCTCAGCC_G_CAGTACCAGC	CCA	P	CCG	P	+	ftsK	cell division protein FtsK	cell division protein FtsK
972936	2052143	1079207	G	T	GTCCGACGAC_G_CCGCTGCCTT	GTCCGACGAC_T_CCGCTGCCTT	ACG	T	ACT	T	+	ftsK	cell division protein FtsK	cell division protein FtsK
973843	2051236	1077393	T	C	GATCGCGCGT_T_TGGCGCAGAA	GATCGCGCGT_C_TGGCGCAGAA	TTG	L	CTG	L	+	ftsK	cell division protein FtsK	cell division protein FtsK
974001	2051078	1077077	G	T	TTGATCAGGG_G_GGCGCTGAGT	TTGATCAGGG_T_GGCGCTGAGT	GGG	G	GGT	G	+	ftsK	cell division protein FtsK	cell division protein FtsK
977220	2047858	1070638	G	A	ATGCACTCCG_G_CCTCGACTTT	ATGCACTCCG_A_CCTCGACTTT	GGC	G	GAC	D	+	serS	seryl-tRNA synthetase	seryl-tRNA synthetase
977452	2047626	1070174	G	A	CGCTGGAAGA_G_GAAGCAGACA	CGCTGGAAGA_A_GAAGCAGACA	GAG	E	GAA	E	+	serS	seryl-tRNA synthetase	seryl-tRNA synthetase
978241	2046837	1068596	G	A	TAGCGAAGTT_G_TTGCTATATA	TAGCGAAGTT_A_TCGCTATATA						intergenic
978243	2046835	1068592	T	C	GCGAAGTTGT_T_GCTATATAAA	GCGAAGTTAT_C_GCTATATAAA						intergenic
978333	2046745	1068412	T	G	CTGATGCCGT_T_CTGGCAGCCG	CTGATGCCGT_G_CTGGCAGCCG	GTT	V	GTG	V	+	dmsA	anaerobic dimethyl sulfoxide reductase chain A precursor	not annotated
978683	2046383	1067700	G	T	CCGATGAAGC_G_CGTCGGCGCG	CCGATGAAGC_T_CGTCGGCGCG	CGC	R	CTC	L	+	dmsA	anaerobic dimethyl sulfoxide reductase chain A precursor	not annotated
978801	2046265	1067464	G	T	CCATTTATCT_G_AACTATGGCA	CCATTTATCT_T_AACTATGGCA	CTG	L	CTT	L	+	dmsA	anaerobic dimethyl sulfoxide reductase chain A precursor	not annotated
979336	2045730	1066394	C	T	TATTCTGGGC_C_AGGGTAAAGA	TATTCTGGGC_T_AGGGTAAAGA	CAG	Q	TAG	*	+	dmsA	anaerobic dimethyl sulfoxide reductase chain A precursor	not annotated
979436	2045630	1066194	T	C	ATCGGCAGCG_T_TAAACCCGCC	ATCGGCAGCG_C_TAAACCCGCC	GTT	V	GCT	A	+	dmsA	anaerobic dimethyl sulfoxide reductase chain A precursor	not annotated
980518	2044548	1064030	G	A	CGGTATCAAC_G_ATGGCGATAA	CGGTATCAAC_A_ATGGCGATAA	GAT	D	AAT	N	+	dmsA	anaerobic dimethyl sulfoxide reductase chain A precursor	not annotated
980953	2044113	1063160	C	T	ACTATCTCTC_C_ATCTCCTGTA	ACTATCTCTC_T_ATCTCCTGTA	TCC	S	TCT	S	+	dmsB	anaerobic dimethyl sulfoxide reductase chain B	anaerobic dimethyl sulfoxide reductase chain B
981623	2043443	1061820	C	T	GCGTGGGTGC_C_TCCGCACTGA	GCGTGGGTGC_T_TCCGCACTGA	GCC	A	GCT	A	+	dmsC	anaerobic dimethyl sulfoxide reductase chain C	putative dimethyl sulfoxide reductase subunit
981937	2043129	1061192	C	T	TTGTTGCCTG_C_GGTGTCGGTG	TTGTTGCCTG_T_GGTGTCGGTG	GCG	A	GTG	V	+	dmsC	anaerobic dimethyl sulfoxide reductase chain C	putative dimethyl sulfoxide reductase subunit
982862	2042204	1059342	G	T	GGGTTGGGGG_G_GATGGTGGGG	GGGTTGGGGG_T_GATGGTGGGG	GGG	G	GTG	V	+	ycaD	probable transport protein	putative transport protein
983495	2041571	1058076	A	C	GCGGGTTTTA_A_GCTTTATCCC	GCGGGTTTTA_C_GCTTTATCCC	AAG	K	ACG	T	+	ycaD	probable transport protein	putative transport protein
985955	2039111	1053156	C	T	AAATACTGCG_C_GAATTCCAGC	AAATACTGCG_T_GAATTCCAGC	GCG	A	ACG	T	-	pflA	pyruvate formate-lyase 1 activating enzyme	pyruvate formate-lyase 1 activating enzyme
986912	2038153	1051241	A	G	GCATTCACGC_A_CAATCAGGTG	CATTCAACGC_G_CAATCAGGTG	GTG	V	GCG	A	-		putative conserved hypothetical protein	not annotated
987235	2037830	1050595	G	A	CCATGGATGT_G_AACGTGAAAA	CCATGGATGT_A_AACGTGAAAA	GAA	E	AAA	K	+		putative sopD2 type III secretion system effector protein	putative sopD2 type III secretion system effector protein
987847	2037218	1049371	G	A	TTTAATAGAA_G_CTAACACCAT	TTTAATAGAA_A_CTAACACCAT	GCT	A	ACT	T	+		putative sopD2 type III secretion system effector protein	putative sopD2 type III secretion system effector protein
988035	2037030	1048995	G	A	CACTGATATG_G_AGCCTTTTTT	CACTGATATG_A_AGCCTTTTTT						intergenic
988481	2036584	1048103	T	G	TCCGAACGGC_T_CGCCAGCGCG	TCCGAACGGC_G_CGCCAGCGCG	GAG	E	GCG	A	-	pflB	formate acetyltransferase 1	formate acetyltransferase 1
991117	2033948	1042831	G	A	ACCGGTTGTC_G_CAGTAATATA	ACCGGTTGTC_A_CAGTAATATA	GCG	A	GTG	V	-	focA	probable formate transporter (formate channel)	putative formate transporter (formate channel)
991425	2033640	1042215	T	C	TTTGATTATC_T_TAATAAAAAT	TTTGATTATC_C_TAATAAAAAT						intergenic
992300	2032765	1040465	G	T	TAATACGACA_G_GCGTATACGC	TAATACGACA_T_GCGTATACGC	GCC	A	GCA	A	-	ycaO	conserved hypothetical protein	hypothetical protein
994501	2030564	1036063	T	A	CGGCGATGCT_T_CCGGCGGAAG	CGGCGATGCT_A_CCGGCGGAAG	CTT	L	CTA	L	+	serC	phosphoserine aminotransferase	phosphoserine aminotransferase
996197	2028868	1032671	A	C	GCGTTAAAGG_A_GAACTGGTAT	GCGTTAAAGG_C_GGACTGGTAT	GGA	G	GGC	G	+	aroA	3-phosphoshikimate 1-carboxyvinyltransferase	3-phosphoshikimate 1-carboxyvinyltransferase
996199	2028866	1032667	A	G	GTTAAAGGAG_A_ACTGGTATCA	GTTAAAGGCG_G_ACTGGTATCA	GAA	E	GGA	G	+	aroA	3-phosphoshikimate 1-carboxyvinyltransferase	3-phosphoshikimate 1-carboxyvinyltransferase
996317	2028748	1032431	C	T	AGTATCACTC_C_CCAGGTCGCT	AGTATCACTC_T_CCAGGTCGCT	TCC	S	TCT	S	+	aroA	3-phosphoshikimate 1-carboxyvinyltransferase	3-phosphoshikimate 1-carboxyvinyltransferase
996654	2028411	1031757	T	C	CGATCGCCTG_T_TCGCGATGGC	CGATCGCCTG_C_TCGCGATGGC	TTC	F	CTC	L	+	aroA	3-phosphoshikimate 1-carboxyvinyltransferase	3-phosphoshikimate 1-carboxyvinyltransferase
996695	2028370	1031675	C	T	GCGCTGAAGT_C_GAAGAAGGGC	GCGCTGAAGT_T_GAAGAAGGGC	GTC	V	GTT	V	+	aroA	3-phosphoshikimate 1-carboxyvinyltransferase	3-phosphoshikimate 1-carboxyvinyltransferase
997441	2027624	1030183	A	G	ACTGGGCCAT_A_AACTGGGCCA	ACTGGGCCAT_G_AACTGGGCCA	AAA	K	GAA	E	+	ycaL	putative lipoprotein	putative lipoprotein
998469	2026596	1028127	A	C	CAGTTGCAGG_A_GAATGGCTTT	CAGTTGCAGG_C_GAATGGCTTT	GAG	E	GCG	A	+	cmk	cytidylate kinase	cytidylate kinase
998518	2026547	1028029	A	G	AGATCAAGGA_A_CGCGACGATC	AGATCAAGGA_G_CGCGACGATC	GAA	E	GAG	E	+	cmk	cytidylate kinase	cytidylate kinase
999974	2025091	1025117	T	A	TCCTGGAACG_T_TGCAGGCGAA	TCCTGGAACG_A_ACCAGGCGAA	GTT	V	GAT	D	+	rpsA	30S ribosomal protein S1	30S ribosomal protein S1
999975	2025090	1025115	T	A	CCTGGAACGT_T_GCAGGCGAAG	CCTGGAACGA_A_CCAGGCGAAG	GTT	V	GTA	V	+	rpsA	30S ribosomal protein S1	30S ribosomal protein S1
999976	2025089	1025113	G	C	CTGGAACGTT_G_CAGGCGAAGA	CTGGAACGAA_C_CAGGCGAAGA	GCA	A	CCA	P	+	rpsA	30S ribosomal protein S1	30S ribosomal protein S1
1000182	2024883	1024701	G	A	CAACCGTAGA_G_CTGGCTGACG	CAACCGTAGA_A_CTGGCTGACG	GAG	E	GAA	E	+	rpsA	30S ribosomal protein S1	30S ribosomal protein S1
1002468	2022596	1020128	G	T	TCAATATTGA_G_AACCGTTGGC	TCAATATTGA_T_AACCGTTGGC	GAG	E	GAT	D	+	ycaI	putative competence-related protein	putative competence-related protein
1004550	2020514	1015964	C	T	TGGTGGGGCG_C_TCCGGATCGG	TGGTGGGGCG_T_TCCGGATCGG	CGC	R	CGT	R	+	msbA	probable transport ATP-binding protein MsbA	putative transport ATP-binding protein MsbA
1006501	2018563	1012062	T	C	CGTATGCTGT_T_GCCGGAAAAG	CGTATGCTGT_C_GCCGGAAAAG	TTG	L	TCG	S	+	ycaQ	conserved hypothetical protein	not annotated
1006639	2018425	1011786	G	T	AAAGGCGTCA_G_CGGCTGGTGG	AAAGGCGTCA_T_CGGCTGGTGG	AGC	S	ATC	I	+	ycaQ	conserved hypothetical protein	not annotated
1006762	2018303	1011541	C	T	CGTGTGATGC_C_GCACTGGGAT	CGTGTGATGC_T_GCACTGGGAT	CCG	P	CTG	L	+	ycaQ	conserved hypothetical protein	not annotated
1007020	2018045	1011025	C	T	CTGAATAACG_C_CTTAAAGGCG	CTGAATAACG_T_CTTAAAGGCG	GCC	A	GTC	V	+	ycaQ	conserved hypothetical protein	not annotated
1007143	2017922	1010779	G	A	GCGGCGAAGC_G_CCAGTACGGT	GCGGCGAAGC_A_CCAGTACGGT	CGC	R	CAC	H	+	ycaQ	conserved hypothetical protein	not annotated
1007270	2017795	1010525	C	A	ACGATATTCG_C_CCTGGCGTTA	ACGATATTCG_A_CCTGGCGTTA	CGC	R	CGA	R	+	ycaQ	conserved hypothetical protein	not annotated
1008003	2017062	1009059	G	A	CTGGCGCAGC_G_CCAGGTTGGC	CTGGCGCAGC_A_CCAGGTTGGC	CGC	R	CAC	H	+	kdsB	3-deoxy-manno-octulosonate cytidylyltransferase	3-deoxy-manno-octulosonate cytidylyltransferase
1011142	2013923	1002781	A	C	TTCATGTCAC_A_GCGATTAAAA	TTCATGTCAC_C_GCGATTAAAA	ACA	T	ACC	T	+	smtA	SmtA protein	SmtA protein
1011320	2013745	1002425	C	T	GCCTTGACGG_C_GAGATGAGTG	GCCTTGACGG_T_GAGATGAGTG	GGC	G	GGT	G	+	mukF	killing factor KicB	killing factor KicB
1011626	2013439	1001813	A	C	CGGAGGGGGG_A_GATGAGTTCC	CGGAGGGGGG_C_GATGAGTTCC	GGA	G	GGC	G	+	mukF	killing factor KicB	killing factor KicB
1013519	2011546	998027	T	C	TGCAGCAGGT_T_GCTGGGCGCG	TGCAGCAGGT_C_GCTGGGCGCG	GTT	V	GTC	V	+	mukB	cell division protein	cell division protein
1015175	2009890	994715	A	G	AAGAGATCGA_A_CGTTTAAGCC	AAGAGATCGA_G_CGTTTAAGCC	GAA	E	GAG	E	+	mukB	cell division protein	cell division protein
1015409	2009656	994247	A	C	TGATCGAAGG_A_GATCCGCAGT	TGATCGAAGG_C_GATCCGCAGT	GGA	G	GGC	G	+	mukB	cell division protein	cell division protein
1016051	2009014	992963	G	T	AGCGCGACGC_G_CGCCAGCAGG	AGCGCGACGC_T_CGCCAGCAGG	GCG	A	GCT	A	+	mukB	cell division protein	cell division protein
1016278	2008787	992509	A	G	AGCTCTTACG_A_CACGAAAAAA	AGCTCTTACG_G_CACGAAAAAA	GAC	D	GGC	G	+	mukB	cell division protein	cell division protein
1016883	2008182	991299	C	A	ATCGCGTGAG_C_AAAAGCTGGC	ATCGCGTGAG_A_AAAAGCTGGC	CAA	Q	AAA	K	+	mukB	cell division protein	cell division protein
1017332	2007733	990401	T	G	TTCTGGTGAT_T_GTTGTGCAAA	TTCTGGTGAT_G_GTTGTGCAAA	ATT	I	ATG	M	+	mukB	cell division protein	cell division protein
1017930	2007135	989205	C	T	TAAACAAAAG_C_ATTGGTTGCG	TAAACAAAAG_T_ATTGGTTGCG						intergenic
1018055	2007010	988955	T	C	CAGTTTATGC_T_TGGCCGTAAC	CAGTTTATGC_C_TGGCCGTAAC	TTG	L	CTG	L	+	ycbB	putative exported protein	hypothetical protein
1021433	2003632	982199	G	T	GCACAGCGGC_G_CCATATTATC	GCACAGCGGC_T_CCATATTATC	GCG	A	GAG	E	-	aspC	aspartate aminotransferase	aspartate aminotransferase
1021928	2003137	981209	A	T	ATCTTCTTCC_A_GGCCGCGGGC	ATCTTCTTCC_T_GGCCGCGGGC	CTG	L	CAG	Q	-	aspC	aspartate aminotransferase	aspartate aminotransferase
1023533	2001532	977999	A	C	AATCGATTGA_A_CCCACTTCCG	AATCGATTGA_C_CCCACTTCCG	GGT	G	GGG	G	-	ompF	outer membrane protein F precursor	outer membrane protein F precursor
1023585	2001480	977895	C	T	CAGATTCGAG_C_TCTGCTGTTC	CAGATTCGAG_T_TCTGCTGTTC	AGC	S	AAC	N	-	ompF	outer membrane protein F precursor	outer membrane protein F precursor
1024009	2001056	977047	G	A	TACCGTGAAA_G_TACTACAAAT	TACCGTGAAA_A_TGCTACAAAT						intergenic
1024011	2001054	977043	A	G	CCGTGAAAGT_A_CTACAAATAT	CCGTGAAAAT_G_CTACAAATAT						intergenic
1024339	2000726	976387	C	T	GTGAAATATA_C_AGTAACAAGA	GTGAAATATA_T_AGTAACAAGA						intergenic
1024351	2000714	976363	A	G	GTAACAAGAT_A_TGGTAACTCA	GTAACAAGAT_G_TGGTAACTCA						intergenic
1025338	1999728	974390	G	A	GGAACATTTC_G_CCAGCGCCTT	GGAACATTTC_A_CCAGCGCCTT	GGC	G	GGT	G	-	asnS	asparaginyl-tRNA synthetase	asparaginyl-tRNA synthetase
1026348	1998718	972370	T	A	CCACTTTGCC_T_GCATCAATAA	CCACTTTGCC_A_GCATCAATAA	GCA	A	GCT	A	-		putative transcriptional regulator	putative transcriptional regulator
1027633	1997433	969800	G	A	TTGTGGTTGA_G_CCGCATCAGG	TTGTGGTTGA_A_CCGCATCAGG	GAG	E	GAA	E	+		diaminopropionate ammonia-lyase (ec 4.3.1.15) (diaminopropionatase) (alpha,beta-diaminopropionate ammonia-lyase)	diaminopropionate ammonia-lyase (diaminopropionatase) (alpha,beta-diaminopropionate ammonia-lyase)
1027993	1997073	969080	C	A	TTATTAGCAC_C_GAAGGCGATA	TTATTAGCAC_A_GAAGGCGATA	ACC	T	ACA	T	+		diaminopropionate ammonia-lyase (ec 4.3.1.15) (diaminopropionatase) (alpha,beta-diaminopropionate ammonia-lyase)	diaminopropionate ammonia-lyase (diaminopropionatase) (alpha,beta-diaminopropionate ammonia-lyase)
1028294	1996772	968478	C	T	AAATCCGAGG_C_CATTATGTTA	AAATCCGAGG_T_CATTATGTTA						intergenic
1028810	1996256	967446	C	T	ATTACGGATG_C_CTGTTTTGTG	ATTACGGATG_T_CTGTTTTGTG	GCC	A	GTC	V	+		putative ion:amino acid symporter	putative ion:amino acid symporter
1029309	1995757	966448	C	T	TGTGGACAGA_C_GCCAGTTATC	TGTGGACAGA_T_GCCAGTTATC	GAC	D	GAT	D	+		putative ion:amino acid symporter	putative ion:amino acid symporter
1031621	1993445	961824	G	T	CCAGTCCGGC_G_ATGCGCTCTG	CCAGTCCGGC_T_ATGCGCTCTG	GAT	D	TAT	Y	+	pepN	aminopeptidase N	aminopeptidase N
1031738	1993328	961590	T	C	AAGCAAATAT_T_CGTTCCTGCT	AAGCAAATAT_C_CGTTCCTGCT	TCG	S	CCG	P	+	pepN	aminopeptidase N	aminopeptidase N
1033252	1991814	958562	G	A	ATGAGTTCCT_G_GCTATCTATA	ATGAGTTCCT_A_GCTATCTATA	CTG	L	CTA	L	+	pepN	aminopeptidase N	aminopeptidase N
1035089	1989977	954888	G	A	GCCATTGATT_G_AAGAAATCGT	GCCATTGATT_A_AAGAAATCGT	GAA	E	AAA	K	+	pyrD	dihydroorotate dehydrogenase	dihydroorotate dehydrogenase
1035656	1989410	953754	C	A	GGTTAATTTG_C_TGGTCGTTGA	GGTTAATTTG_A_TGGTCGTTGA	CTG	L	ATG	M	+	ycbW	conserved hypothetical protein	hypothetical protein
1036918	1988148	951230	C	T	GCCGTGATAA_C_GTCGCCACCG	GCCGTGATAA_T_GTCGCCACCG	ACG	T	ACA	T	-		conserved hypothetical protein	hypothetical protein
1036931	1988135	951204	T	C	CGCCACCGTA_T_AGTCCCTCAA	CGCCACCGTA_C_AGTCCCTCAA						intergenic
1038058	1987008	948950	T	C	CTGTCGCTGT_T_CAGCGCTTCG	CTGTCGCTGT_C_CAGCGCTTCG	TTC	F	TCC	S	+	ycbY	conserved hypothetical protein	hypothetical protein
1039182	1985884	946702	C	T	ATGGCTGTCG_C_TCAGCGACGC	ATGGCTGTCG_T_TCAGCGACGC	CTC	L	TTC	F	+	uup	ABC transporter ATP-binding protein	ABC transporter ATP-binding protein
1039656	1985410	945754	C	A	GGGTCGGGCG_C_TGGTCAGCAA	GGGTCGGGCG_A_TGGTCAGCAA	CTG	L	ATG	M	+	uup	ABC transporter ATP-binding protein	ABC transporter ATP-binding protein
1042039	1983027	940988	C	T	TCGCCATTGC_C_TGGCTTTGTT	TCGCCATTGC_T_TGGCTTTGTT	GCC	A	GCT	A	+	pqiA	putative inner membrane protein	putative inner membrane protein
1043980	1981086	937106	T	C	AATGGCTAGT_T_GTGATAATGG	AATGGCTAGT_C_GTGATAATGG	GTT	V	GTC	V	+	ymbA	putative lipoprotein	putative lipoprotein
1044775	1980291	935516	A	G	TATGAGGGAA_A_CGAGGCATGA	TATGAGGGAA_G_CGAGGCATGA						intergenic
1045020	1980046	935026	A	G	CAAGCATGAT_A_CCGATAGCGC	CAAGCATGAT_G_CCGATAGCGC						intergenic
1048532	1976534	928002	T	A	CCGGAGCCGG_T_GCCGGTGCCG	CCGGAGCCGG_A_GCCGGTGCCG	GCA	A	GCT	A	-	ompA	outer membrane protein A	outer membrane protein A
1048769	1976297	927528	G	A	CGCCAGGGAC_G_TTAGACTTGG	CGCCAGGGAC_A_TTAGACTTGG	AAC	N	AAT	N	-	ompA	outer membrane protein A	outer membrane protein A
1049960	1975106	925146	A	C	CGTAGCGGTG_A_GCGCAGCGTT	CGTAGCGGTG_C_GCGCAGCGTT	CTC	L	CGC	R	-	sulA	cell division inhibitor	cell division inhibitor
1050052	1975014	924962	A	G	GAGTTACTGT_A_TATTCATACA	GAGTTACTGT_G_TATTCATACA						intergenic
1050571	1974495	923924	A	C	GAAGGAAAAA_A_ACAGCCGTAT	GAAGGAAAAA_C_ACAGCCGTAT	AAC	N	CAC	H	+	yccR	conserved hypothetical protein	hypothetical protein
1051748	1973318	921570	C	T	ACCCGTGGCG_C_ATCCCGGTAA	ACCCGTGGCG_T_ATCCCGGTAA	ATG	M	ATA	I	-	yccS	putative membrane protein	hypothetical protein
1054638	1970428	915790	T	G	CTGGCCCCTC_T_CCTGGATCGT	CTGGCCCCTC_G_CCTGGATCGT	CTC	L	CGC	R	+	helD	helicase IV (75 kD helicase)	helicase IV (75 kD helicase)
1056002	1969074	913072	T	A	TGCATAAAGA_T_CGTGTTTTTC	TGCATAAAGA_A_CGTGTTTTTC	GAT	D	GTT	V	-	mgsA	methylglyoxal synthase	methylglyoxal synthase
1057713	1967363	909650	T	C	TAACCGCCAG_T_TCATCAGGCG	TAACCGCCAG_C_TCATCAGGCG	GAA	E	GAG	E	-	yccV	conserved hypothetical protein	hypothetical protein
1058836	1966239	907403	T	C	GCGCAGGCGG_T_GGGTGAAAAA	GCGCAGGCGG_C_GGGTGAAAAA	CAC	H	CGC	R	-	yccW	conserved hypothetical protein	hypothetical protein
1059509	1965566	906057	G	T	CCGCCTGCCG_G_AACCAAAAGC	CCGCCTGCCG_T_AACCAAAAGC	GGA	G	GTA	V	+		putative exported protein	hypothetical protein
1060016	1965059	905043	G	T	CATCATTCAG_G_ATGATAGCCG	CATCATTCAG_T_ATGATAGCCG	GAT	D	TAT	Y	+		putative transcriptional regulator	putative transcriptional regulator
1060428	1964647	904219	G	A	TGGACAGCCC_G_GGAGATAGCC	TGGACAGCCC_A_GGAGATAGCC	CGG	R	CAG	Q	+		putative transcriptional regulator	putative transcriptional regulator
1060738	1964337	903599	A	C	GCATTATCGC_A_TGGGTTTATG	GCATTATCGC_C_TGGGTTTATG	GCA	A	GCC	A	+	yccX	putative acylphosphatase	putative acylphosphatase
1063452	1961623	898171	C	T	ATACAGATAA_C_GCTATGATTC	ATACAGATAA_T_GCTATGATTC						intergenic
1063615	1961460	897845	C	A	GAAAAGAGTT_C_TATCATTGTA	GAAAAGAGTT_A_TATCATTGTA	AGA	R	ATA	I	-	pipB	pathogenicity island protein	pathogenicity island protein
1064656	1960419	895763	T	G	ATATCACCCG_T_GAATAATAAG	ATATCACCCG_G_GAATAATAAG						intergenic
1064697	1960378	895681	T	C	CCTTCATTTC_T_AGTATAGCTT	CCTTCATTTC_C_AGTATAGCTT						intergenic
1064720	1960355	895635	T	C	GCTTCATCAT_T_ATTGAATAAA	GCTTCATCAT_C_ATTGAATAAA						intergenic
1065798	1959277	893479	A	G	AATCTGGCGC_A_CTAATGTATT	AATCTGGCGC_G_CTAATGTATT	GTG	V	GCG	A	-	sopB	cell invasion protein	cell invasion protein
1066208	1958867	892659	T	A	TAAGCAACTC_T_GGTTTACTAA	TAAGCAACTC_A_GGTTTACTAA	CCA	P	CCT	P	-	sopB	cell invasion protein	cell invasion protein
1066787	1958288	891501	T	G	TACCCAGAAC_T_GTTGCCGCGA	TACCCAGAAC_G_GTTGCCGCGA	ACA	T	ACC	T	-	sopB	cell invasion protein	cell invasion protein
1067188	1957887	890699	C	A	TCTGATCAGG_C_GGGGAGGCAT	TCTGATCAGG_A_GGGGAGGCAT						intergenic
1067854	1957221	889367	C	T	GGTCAGGCGA_C_GGGCGAGCGT	GGTCAGGCGA_T_GGGCGAGCGT	CGT	R	CAT	H	-	pipD	putative secreted peptidase	putative secreted peptidase
1068406	1956669	888263	C	A	AAATGTTTCC_C_CTTCGCTAAC	AAATGTTTCC_A_CTTCGCTAAC	GGG	G	GTG	V	-	pipD	putative secreted peptidase	putative secreted peptidase
1068842	1956233	887391	T	C	GACTCAATGG_T_GTCTTCCGTG	GACTCAATGG_C_GTCTTCCGTG	ACC	T	GCC	A	-	pipD	putative secreted peptidase	putative secreted peptidase
1069675	1955400	885725	T	G	TACGTATCAC_T_GCGTTTTCAT	TACGTATCAC_G_GCGTTTTCAT	GCA	A	GCC	A	-	copS	histidine kinase	histidine kinase
1070171	1954904	884733	C	T	CAACGGCTGG_C_GAAGTGTGCC	CAACGGCTGG_T_TTAGTGTGCC	CGC	R	CAC	H	-	copS	histidine kinase	histidine kinase
1070172	1954903	884731	G	T	AACGGCTGGC_G_AAGTGTGCCG	AACGGCTGGT_T_TAGTGTGCCG	CGC	R	AGC	S	-	copS	histidine kinase	histidine kinase
1070173	1954902	884729	A	T	ACGGCTGGCG_A_AGTGTGCCGC	ACGGCTGGTT_T_AGTGTGCCGC	CTT	L	CTA	L	-	copS	histidine kinase	histidine kinase
1071213	1953862	882649	T	C	CTCAACCGAG_T_CGCGCGCCGT	CTCAACCGAG_C_CGCGCGCCGT	GAC	D	GGC	G	-	copR	response regulator	response regulator
1071402	1953673	882271	C	T	CGTGAGTCCC_C_GACGTACCCA	CGTGAGTCCC_T_GACGTACCCA	CGG	R	CAG	Q	-	copR	response regulator	response regulator
1072075	1953000	880925	G	C	ACGCGTTAGC_G_TTTTGAACGC	ACGCGTTAGC_C_TTTTGAACGC						intergenic
1073124	1951951	878827	C	T	TTTTGATACG_C_TCAACATGGT	TTTTGATACG_T_TCAACATGGT	GAG	E	GAA	E	-	hpaB	4-hydroxyphenylacetate 3-monooxygenase	4-hydroxyphenylacetate 3-monooxygenase
1074138	1950937	876799	C	A	TAGCATCACG_C_TGTTGGCGCA	TAGCATCACG_A_TGTTGGCGCA	CAG	Q	CAT	H	-	hpaB	4-hydroxyphenylacetate 3-monooxygenase	4-hydroxyphenylacetate 3-monooxygenase
1074583	1950492	875909	G	T	AAATGCGATC_G_CCGTCAACGT	AAATGCGATC_T_CCGTCAACGT						intergenic
1075212	1949863	874651	C	T	GATATGTATG_C_ATTTAATAAT	GATATGTATG_T_ATTTAATAAT						intergenic
1075853	1949222	873369	C	T	GTTCGCTACG_C_TTAACCCTGG	GTTCGCTACG_T_TTAACCCTGG	CTT	L	TTT	F	+	hpaG	4-hydroxyphenylacetate degradation bifunctional isomerase/decarboxylase [includes: 2-hydroxyhepta-2,4-diene-1,7-dioate isomerase	4-hydroxyphenylacetate degradation bifunctional isomerase/decarboxylase
1076846	1948229	871383	T	G	CGCCTGATGC_T_CCGCCTTGGC	CGCCTGATGC_G_CCGCCTTGGC	CTC	L	CGC	R	+	hpaE	5-carboxymethyl-2-hydroxymuconate semialdehyde dehydrogenase (ec 1.2.1.-) (chms dehydrogenase)	5-carboxymethyl-2-hydroxymuconate semialdehyde dehydrogenase (chms dehydrogenase)
1078180	1946895	868715	G	A	AACTGCCGGG_G_AAAAATCACG	AACTGCCGGG_A_AAAAATCACG	GGG	G	GGA	G	+	hpaD	3,4-dihydroxyphenylacetate 2,3-dioxygenase	3,4-dihydroxyphenylacetate 2,3-dioxygenase
1079740	1945335	865595	C	T	GATTACGGCG_C_GCTGCTTGAC	GATTACGGCG_T_GCTGCTTGAC	GCG	A	GTG	V	+	hpaH	2-oxo-hepta-3-ene-1,7-dioic acid hydratase	2-oxo-hepta-3-ene-1,7-dioic acid hydratase
1080568	1944507	863939	G	A	CGACGTCGGC_G_CGCAAACGCT	CGACGTCGGC_A_CGCAAACGCT	GCG	A	ACG	T	+	hpaI	2,4-dihydroxyhept-2-ene-1,7-dioic acid aldolase	2,4-dihydroxyhept-2-ene-1,7-dioic acid aldolase
1080651	1944424	863773	T	C	CGCCTGCCGG_T_ATTCGCGGCG	CGCCTGCCGG_C_ATTCGCGGCG	GGT	G	GGC	G	+	hpaI	2,4-dihydroxyhept-2-ene-1,7-dioic acid aldolase	2,4-dihydroxyhept-2-ene-1,7-dioic acid aldolase
1081276	1943799	862523	G	A	CTGTTCCGCC_G_ACTGATCGTA	CTGTTCCGCC_A_ACTGATCGTA	CGA	R	CAA	Q	+	hpaX	putative 4-hydroxyphenylacetate permease	putative 4-hydroxyphenylacetate permease
1081698	1943377	861679	G	T	CGCGTTGGGG_G_CGATTGTCTC	CGCGTTGGGG_T_CGATTGTCTC	GCG	A	TCG	S	+	hpaX	putative 4-hydroxyphenylacetate permease	putative 4-hydroxyphenylacetate permease
1082794	1942281	859487	T	C	GTGCTAACGC_T_GCCCTCGGTG	GTGCTAACGC_C_GCCCTCGGTG	CTG	L	CCG	P	+	hpaA	4-hydroxyphenylacetate 3-monooxygenase operon regulatory protein	4-hydroxyphenylacetate 3-monooxygenase operon regulatory protein
1083945	1941129	857184	T	G	TGGTTAAGGC_T_ACCGATATTG	TGGTTAAGGC_G_ACCGATATTG	GCT	A	GCG	A	+		hypothetical protein	hypothetical protein
1084153	1940921	856768	A	G	ACATGAGGCG_A_TACATGTCCC	ACATGAGGCG_G_TACATGTCCC	ATA	I	GTA	V	+		hypothetical protein	hypothetical protein
1084558	1940516	855958	G	A	TAAGATGATT_G_CTCTGGTGAA	TAAGATGATT_A_CTCTGGTGAA						intergenic
1086916	1938158	851242	T	G	CAGCAACCTC_T_TTGAAACGGG	CAGCAACCTC_G_TTGAAACGGG	AAA	K	AAC	N	-	cbpA	curved DNA-binding protein	curved DNA-binding protein
1088149	1936925	848776	T	C	CCGTGACGGC_T_ACTGTGCAGA	CCGTGACGGC_C_ACTGTGCAGA	GCT	A	GCC	A	+	scsB	membrane protein, suppressor for copper-sensitivity B precursor	membrane protein, suppressor for copper-sensitivity B precursor
1088933	1936141	847208	G	T	GGGGGCATTC_G_CCACGCTGCT	GGGGGCATTC_T_CCACGCTGCT	GCC	A	TCC	S	+	scsB	membrane protein, suppressor for copper-sensitivity B precursor	membrane protein, suppressor for copper-sensitivity B precursor
1089364	1935710	846346	G	A	TGCAAAAAGA_G_GATGTGCAGG	TGCAAAAAGA_A_GATGTGCAGG	GAG	E	GAA	E	+	scsB	membrane protein, suppressor for copper-sensitivity B precursor	membrane protein, suppressor for copper-sensitivity B precursor
1090003	1935071	845068	G	T	TATTAAACAG_G_CCCAGCAGAA	TATTAAACAG_T_CCCAGCAGAA	GCC	A	TCC	S	+	scsC	secreted protein, suppressor for copper-sensitivity C precursor	secreted protein, suppressor for copper-sensitivity C precursor
1090772	1934302	843530	C	T	TGCGAAATCG_C_TCCCGGAAAA	TGCGAAATCG_T_TCCCGGAAAA						intergenic
1091518	1933556	842038	A	G	CGCTGAAAGT_A_GGGAACTCGC	CGCTGAAAGT_G_GGGAACTCGC	GTA	V	GTG	V	+	agp	glucose-1-phosphatase precursor (G1Pase), secreted	hypothetical protein
1091796	1933278	841482	A	C	TCGCTGCTGA_A_GGCGCTGGAT	TCGCTGCTGA_C_GGCGCTGGAT	AAG	K	ACG	T	+	agp	glucose-1-phosphatase precursor (G1Pase), secreted	hypothetical protein
1092055	1933019	840964	C	T	AGTTCGATAA_C_GTCATGAACA	AGTTCGATAA_T_GTCATGAACA	AAC	N	AAT	N	+	agp	glucose-1-phosphatase precursor (G1Pase), secreted	hypothetical protein
1092391	1932683	840292	T	G	CCAGACCGGC_T_ACGTATTCCC	CCAGACCGGC_G_ACGTATTCCC	GTA	V	GTC	V	-	wraB	trp repressor binding protein	trp repressor binding protein
1093220	1931854	838634	T	C	CGGCCTACCA_T_GGCGTTTTTC	CGGCCTACCA_C_GGCGTTTTTC						intergenic
1093704	1931370	837666	T	G	AGCGTTGATA_T_ATGAAAAATC	AGCGTTGATA_G_ATGAAAAATC	TAT	Y	GAT	D	+		putative transcriptional regulator (pseudogene)	not annotated
1094113	1930961	836848	C	T	ATCCATGCCA_C_CTGCGCTTTT	ATCCATGCCA_T_CTGCGCTTTT	GTG	V	ATG	M	-		putative secreted protein	putative secreted protein
1094248	1930826	836578	C	A	TGCGTACTGG_C_GCTGGCACAC	TGCGTACTGG_A_GCTGGCACAC	GCC	A	TCC	S	-		putative secreted protein	putative secreted protein
1094478	1930596	836118	A	G	TATTGCTTTC_A_CCGCGGGCGA	TATTGCTTTC_G_CCGCGGGCGA	GGT	G	GGC	G	-		proline dehydrogenase (proline oxidase)	proline dehydrogenase (proline oxidase)
1096121	1928953	832832	C	T	CGCACTTCGG_C_AATGGCGTTG	CGCACTTCGG_T_AATGGCGTTG	GCC	A	ACC	T	-		proline dehydrogenase (proline oxidase)	proline dehydrogenase (proline oxidase)
1097712	1927362	829650	G	A	GCAGCCCCCA_G_GTGGCGGCGT	GCAGCCCCCA_A_GTGGCGGCGT	ACC	T	ACT	T	-		proline dehydrogenase (proline oxidase)	proline dehydrogenase (proline oxidase)
1100668	1924406	823738	G	T	GGGTTATGGG_G_GGTTTTACCA	GGGTTATGGG_T_GGTTTTACCA						intergenic
1101292	1923782	822490	G	A	GCGGAGTAGA_G_GCCATTGGCA	GCGGAGTAGA_A_GCCATTGGCA	GAG	E	GAA	E	+	phoH	PhoH protein (phosphate starvation-inducible protein PsiH)	PhoH protein (phosphate starvation-inducible protein PsiH)
1102941	1922133	819192	C	T	AGGCTCCATA_C_AGTTCCTGCT	AGGCTCCATA_T_AGTTCCTGCT						intergenic
1104204	1920870	816666	T	C	TTCAATTCCA_T_CCATCCAAGT	TTCAATTCCA_C_CCATCCAAGT	GAT	D	GGT	G	-		putative sodium/glucose cotransporter	putative sodium/glucose cotransporter
1104518	1920556	816038	T	A	ACGCTTTGGC_T_GGAATTGACA	ACGCTTTGGC_A_GGAATTGACA	CCA	P	CCT	P	-		putative sodium/glucose cotransporter	putative sodium/glucose cotransporter
1104829	1920245	815416	C	T	ATAGTTTTTG_C_TACTCTCAAT	ATAGTTTTTG_T_TACTCTCAAT						intergenic
1105100	1919974	814874	T	G	AGATATGCTC_T_ATACGGGTGA	AGATATGCTC_G_ATACGGGTGA	ATA	I	ATC	I	-		conserved hypothetical protein	hypothetical protein
1105677	1919397	813720	C	T	TACCGGTTGG_C_ATGAGACAAT	TACCGGTTGG_T_ATGAGACAAT	TGC	C	TAC	Y	-		conserved hypothetical protein	not annotated
1105947	1919127	813180	A	G	TATTTTATTA_A_CTGCTTCCGG	TATTTTATTA_G_CTGCTTCCGG						intergenic
1107302	1917771	810469	A	G	TTATGGTGAT_A_AAGTTTTCCT	TTATGGTGAT_G_AAGTTTTCCT	AAA	K	GAA	E	+		exported protein (pseudogene)	exported protein
1107729	1917344	809615	T	C	GACAATTTTG_T_TTTGCAGCCT	GACAATTTTG_C_TTTGCAGCCT	GTT	V	GCT	A	+		putative secreted protein	putative secreted protein
1108708	1916365	807657	G	A	CTGTAGGTAC_G_GGGTTAAGTG	CTGTAGGTAC_A_GGGTTAAGTG	ACG	T	ACA	T	+		putative transporter	putative transporter
1109578	1915495	805917	C	A	TGGGGCTAGG_C_GCTGCGCTAA	TGGGGCTAGG_A_GCTGCGCTAA	GGC	G	GGA	G	+		putative transporter	putative transporter
1110120	1914953	804833	T	G	CAAAGCTGGT_T_AAATTGGTGA	CAAAGCTGGT_G_AAATTGGTGA							not annotated	putative oxidoreductase
1111437	1913636	802199	A	G	ATGTGAGGTT_A_GCTGAATTGC	ATGTGAGGTT_G_GCTGAATTGC							not annotated	hypothetical protein
1112737	1912336	799599	T	C	TTATTTGCGT_T_TTTTTATACT	TTATTTGCGT_C_TTTTTATACT	AAA	K	AAG	K	-		putative exported protein	hypothetical protein
1113396	1911677	798281	C	T	TAACACTTTG_C_TGGTATTTAT	TAACACTTTG_T_TGGTATTTAT	CAG	Q	CAA	Q	-		putative exported protein (pseudogene)	not annotated
1114096	1910977	796881	G	T	CGTTTTCCAC_G_CCGCTACCGC	CGTTTTCCAC_T_CCGCTACCGC	GCG	A	GAG	E	-		putative DNA-binding protein	putative DNA-binding protein
1114558	1910515	795957	T	C	GGTTGTGCTT_T_ACTGTCAATG	GGTTGTGCTT_C_ACTGTCAATG	AAA	K	GAA	E	-		conserved hypothetical protein	hypothetical protein
1115693	1909389	793696	T	A	CAACTCAGGC_T_GGGGCGGAAG	CAACTCAGGC_A_GGGGCGGAAG	CAG	Q	CTG	L	-		putative membrane protein	hypothetical protein
1116076	1909006	792930	C	T	GTAGCTCCAC_C_CCTTCGCAAA	GTAGCTCCAC_T_CCTTCGCAAA	GGG	G	GGA	G	-		putative membrane protein	hypothetical protein
1116543	1908539	791996	C	T	GCGCGGCGCG_C_CGCCACTGAC	GCGCGGCGCG_T_CGCCACTGAC	GCG; GGC	A; G	ACG; GAC	T; D	-; -	;	putative membrane protein; exported protein	hypothetical protein
1117313	1907769	790456	A	G	GGGCAAATTC_A_TGCCCCAGGC	GGGCAAATTC_G_TGCCCCAGGC	CAT	H	CAC	H	-		exported protein	hypothetical protein
1118801	1906281	787480	T	C	CGCGGCCCCC_T_TGGATCTGGC	CGCGGCCCCC_C_TGGATCTGGC	CAA	Q	CAG	Q	-		exported protein	hypothetical protein
1119459	1905623	786164	G	T	CTGCCACAGA_G_AGCGGCGGCT	CTGCCACAGA_T_AGCGGCGGCT	TCT	S	TAT	Y	-		exported protein	hypothetical protein
1119492	1905590	786098	C	A	TTGCAGACGC_C_GTAACCAGTG	TTGCAGACGC_A_GTAACCAGTG	CGG	R	CTG	L	-		exported protein	hypothetical protein
1121272	1903810	782538	T	C	GTATTCGGGT_T_GCGTAAGTCC	GTATTCGGGT_C_GCGTAAGTCC						intergenic
1121936	1903146	781210	C	T	GCGGCAGCCG_C_CTGTTTGGCC	GCGGCAGCCG_T_CTGTTTGGCC	GCG	A	ACG	T	-		conserved hypothetical protein	hypothetical protein
1122719	1902435	779716	T	G	AACCAATCAG_T_CGTGAAACGG	AACCAATCAG_G_CGTGAAACGG	CGA	R	CGC	R	-		putative clpB-protease	putative clpB-protease
1123238	1901916	778678	A	G	TGCCGGTAGC_A_TCCGTTTCGT	TGCCGGTAGC_G_TCCGTTTCGT	GAT	D	GAC	D	-		putative clpB-protease	putative clpB-protease
1123450	1901704	778254	G	T	TGGCGCAGGG_G_GGTCAGCGCC	TGGCGCAGGG_T_GGTCAGCGCC	CCC	P	ACC	T	-		putative clpB-protease	putative clpB-protease
1124041	1901113	777072	T	G	TTACGGCGGC_T_GCAGAGGATA	TTACGGCGGC_G_GCAGAGGATA	AGC	S	CGC	R	-		putative clpB-protease	putative clpB-protease
1124346	1900808	776462	C	G	CACGCCGCCG_C_GCAGTTCGGT	CACGCCGCCG_G_GCAGTTCGGT	CGC	R	CCC	P	-		putative clpB-protease	putative clpB-protease
1125046	1900117	775071	G	T	TTGGGTTCGC_G_CATCAGGCGC	TTGGGTTCGC_T_CATCAGGCGC	CGC	R	AGC	S	-		putative membrane protein	hypothetical protein
1125781	1899382	773601	G	C	CTGCAACAGC_G_TGGAGTCATG	CTGCAACAGC_C_TGGAGTCATG	ACG	T	AGG	R	-		conserved hypothetical protein	hypothetical protein
1126343	1898820	772477	G	T	ATGCGGGGGG_G_CAACTGGCCC	ATGCGGGGGG_T_CAACTGGCCC	CCC	P	ACC	T	-		conserved hypothetical protein	hypothetical protein
1126411	1898752	772341	T	C	ACTGGCATCG_T_TCAGCCGGTA	ACTGGCATCG_C_TCAGCCGGTA	AAC	N	AGC	S	-		conserved hypothetical protein	hypothetical protein
1129856	1895307	765451	G	T	AACGGCTCCG_G_ATGAATGGAC	AACGGCTCCG_T_ATGAATGGAC	CCG	P	ACG	T	-		conserved hypothetical protein	hypothetical protein
1130594	1894569	763975	C	A	GCATGGTGGG_C_AAACAGATTA	GCATGGTGGG_A_AAACAGATTA	GCC	A	TCC	S	-		conserved hypothetical protein	hypothetical protein
1131181	1893982	762801	C	T	CAATACCGGG_C_TTCCCTGAGT	CAATACCGGG_T_TTCCCTGAGT	AGC	S	AAC	N	-		conserved hypothetical protein	hypothetical protein
1132979	1892184	759205	A	G	AACTGCCCAA_A_CCCGCTGGAA	AACTGCCCAA_G_CCCGCTGGAA	TTT	F	CTT	L	-		conserved hypothetical protein	hypothetical protein
1133255	1891908	758653	A	G	GGTTCTGCAG_A_TGAAGTGGAT	GGTTCTGCAG_G_TGAAGTGGAT	TCT	S	CCT	P	-		conserved hypothetical protein	hypothetical protein
1134629	1890535	755906	C	T	AAGTATCGTC_C_TTATTTTATA	AAGTATCGTC_T_TTATTTTATA						intergenic
1134892	1890272	755380	C	T	GGGGCAAACC_C_AGGGCAATAT	GGGGCAAACC_T_AGGGCAATAT	CAG	Q	TAG	*	+		conserved hypothetical protein	not annotated
1135631	1889533	753902	T	C	AGGTGGACGG_T_CTGCCACCGG	AGGTGGACGG_C_CTGCCACCGG	GGT	G	GGC	G	+		RHS-family protein	RHS-family protein
1135907	1889257	753350	C	G	CCGCGCTGCG_C_CAGAACTCGC	CCGCGCTGCG_G_CAGAACTCGC	CGC	R	CGG	R	+		RHS-family protein	RHS-family protein
1136133	1889031	752898	C	T	CGACCAGAGC_C_TGGTGCTGTG	CGACCAGAGC_T_TGGTGCTGTG	CTG	L	TTG	L	+		RHS-family protein	RHS-family protein
1136920	1888244	751324	G	T	GACCAGCCCA_G_CATCATGGGG	GACCAGCCCA_T_CATCATGGGG	AGC	S	ATC	I	+		RHS-family protein	RHS-family protein
1137170	1887994	750824	C	T	ACCAGGTGAT_C_GCCGTTACCA	ACCAGGTGAT_T_GCCGTTACCA	ATC	I	ATT	I	+		RHS-family protein	RHS-family protein
1137396	1887768	750372	G	A	GAATGTGGGA_G_TGAAATACAA	GAATGTGGGA_A_TGAAATACAA	GTG	V	ATG	M	+		RHS-family protein	RHS-family protein
1137503	1887661	750158	A	G	AGCATCTGGA_A_CTGGTGTGTG	AGCATCTGGA_G_CTGGTGTGTG	GAA	E	GAG	E	+		RHS-family protein	RHS-family protein
1137724	1887440	749716	A	G	TGAATACCGG_A_CTACAGCAGG	TGAATACCGG_G_CTACAGCAGG						intergenic
1137810	1887354	749544	T	G	ATAAAGATGA_T_CGGAAAACCA	ATAAAGATGA_G_CGGAAAACCA	ATC	I	AGC	S	+		RHS-family protein	not annotated
1137906	1887258	749352	G	T	CCGACGGGGG_G_GGCGTGCTCG	CCGACGGGGG_T_GGCGTGCTCG	GGG	G	GTG	V	+		RHS-family protein	not annotated
1138204	1886960	748756	T	G	CGCCGGGGGA_T_ATACAGTACA	CGCCGGGGGA_G_ATACAGTACA	GAT	D	GAG	E	+		RHS-family protein	not annotated
1138332	1886832	748500	A	G	CCGCATATTT_A_CCTGGCGACG	CCGCATATTT_G_CCTGGCGACG	TAC	Y	TGC	C	+		RHS-family protein	not annotated
1138371	1886793	748422	T	C	TGGTGGGTGC_T_GGGATGGGCT	TGGTGGGTGC_C_GGGATGGGCT	CTG	L	CCG	P	+		RHS-family protein	not annotated
1138447	1886717	748270	G	A	TGCTGACGGG_G_GTGGTGGACG	TGCTGACGGG_A_GTGGTGGACG	GGG	G	GGA	G	+		RHS-family protein	not annotated
1140258	1884906	744648	A	C	GGGCACCTGG_A_GGGGCTGAAA	GGGCACCTGG_C_GGGGCTGAAA	GAG	E	GCG	A	+		RHS-family protein	not annotated
1141112	1884052	742940	T	C	GGAGAAGCTC_T_AGGCGGAAGG	GGAGAAGCTC_C_AGGCGGAAGG	TAG	*	CAG	Q	+		RHS-family protein	not annotated
1142148	1883016	740868	G	A	TTCTGATGGT_G_GACCTACACT	TTCTGATGGT_A_GACCTACACT	GGA	G	AGA	R	+		RHS-family protein	not annotated
1147546	1877618	730072	A	T	TTATTCAAGA_A_TAAAAAAACT	TTATTCAAGA_T_TAAAAAAACT						intergenic
1149029	1876135	727106	A	G	GGGATATGCG_A_TAGCTCAAAA	GGGATATGCG_G_TAGCTCAAAA	ATA	I	GTA	V	+		Hypothetical protein (pseudogene)	hypothetical protein
1149108	1876056	726948	A	G	TCCTACGCCT_A_GTTCTCAGTG	TCCTACGCCT_G_GTTCTCAGTG							not annotated	hypothetical protein
1149704	1875460	725756	T	C	CTGAGATCGC_T_CGTCTGAAAC	CTGAGATCGC_C_CGTCTGAAAC	GCT	A	GCC	A	+		putative transposase	putative transposase
1151141	1874023	722882	T	C	CTGCATCCAG_T_TCATATTTTC	CTGCATCCAG_C_TCATATTTTC	AAC	N	AGC	S	-		putative lipoprotein	putative lipoprotein
1151240	1873924	722684	T	G	AGAGAACGTC_T_CAACAGTATA	AGAGAACGTC_G_CAACAGTATA	GAG	E	GCG	A	-		putative lipoprotein	putative lipoprotein
1152209	1872955	720746	G	A	TGCAACGATT_G_CTGGCGCATT	TGCAACGATT_A_CTGGCGCATT	TTG	L	TTA	L	+		hypothetical protein	hypothetical protein
1152680	1872484	719804	C	T	TGGTTTACGA_C_ATCAGGAAAT	TGGTTTACGA_T_ATCAGGAAAT						intergenic
1153783	1871382	717599	T	G	CAGGTTGATT_T_TATAATCAAC	CAGGTTGATT_G_TATAATCAAC	AAA	K	ACA	T	-	ompS	outer membrane protein S1	outer membrane protein S1
1154853	1870312	715459	T	C	CTAATAACGC_T_GGGACAAGCA	CTAATAACGC_C_GGGACAAGCA	CCA	P	CCG	P	-	ompS	outer membrane protein S1	outer membrane protein S1
1155085	1870080	714995	C	A	CTATAATTAT_C_ATTTTTTATC	CTATAATTAT_A_ATTTTTTATC						intergenic
1155101	1870064	714963	T	G	TTATCAATAA_T_TTATGTGTTT	TTATCAATAA_G_TTATGTGTTT						intergenic
1155455	1869710	714255	T	C	ATGAGGTATT_T_CATGGTCGAA	ATGAGGTATT_C_CATGGTCGAA							not annotated	hypothetical protein
1155694	1869471	713777	T	C	ATCAGCACTC_T_TGGCAGCGCA	ATCAGCACTC_C_TGGCAGCGCA	CTT	L	CCT	P	+		putative membrane protein	hypothetical protein
1156316	1868849	712533	A	C	AGGCTGGAGG_A_GTTGGGCGCC	AGGCTGGAGG_C_GTTGGGCGCC	GAG	E	GCG	A	+	yedJ	conserved hypothetical protein	hypothetical protein
1157076	1868089	711013	A	G	GTACGGACAT_A_TAAAGCGAAC	GTACGGACAT_G_TAAAGCGAAC	TAT	Y	TGT	C	+	dcm	DNA-cytosine methyltransferase	DNA-cytosine methyltransferase
1157632	1867533	709901	T	G	GCCGTCCGAC_T_CTGGCAGAAC	GCCGTCCGAC_G_CTGGCAGAAC	ACT	T	ACG	T	+	dcm	DNA-cytosine methyltransferase	DNA-cytosine methyltransferase
1157948	1867217	709269	G	A	GGGATTTGAG_G_CGCCGCAAAC	GGGATTTGAG_A_CGCCGCAAAC	GCG	A	ACG	T	+	dcm	DNA-cytosine methyltransferase	DNA-cytosine methyltransferase
1158506	1866659	708153	A	G	CGGAGCGCCT_A_GAAGAGTGGA	CGGAGCGCCT_G_GAAGAGTGGA	CTA	L	CTG	L	+	vsr	patch repair protein	patch repair protein
1159198	1865962	706764	A	C	TGCCCGATGG_A_ACGTTTTGAT	TGCCCGATGG_C_ACGTTTTGAT	GTT	V	GTG	V	-	yedA	putative membrane protein (pseudogene)	hypothetical protein
1159363	1865797	706434	T	C	GTACGCCTGC_T_ATCATCAGCG	GTACGCCTGC_C_ATCATCAGCG	ATA	I	ATG	M	-	yedA	putative membrane protein (pseudogene)	hypothetical protein
1159624	1865536	705912	C	T	ACATACTTAA_C_GTCTTAGAAG	ACATACTTAA_T_GTCTTAGAAG						intergenic
1160182	1864978	704796	A	G	TGTTGGTGCT_A_GCGGGGATTG	TGTTGGTGCT_G_GCGGGGATTG	CTA	L	CTG	L	+	yedI	conserved hypothetical integral membrane protein	hypothetical protein
1161598	1863562	701964	C	T	ACTATCAGTA_C_GTGACTCAGC	ACTATCAGTA_T_GTGACTCAGC	TAC	Y	TAT	Y	+		putative membrane protein	hypothetical protein
1162495	1862665	700170	T	C	AACGCATACG_T_CAGCGCATTA	AACGCATACG_C_CAGCGCATTA	CGT	R	CGC	R	+		putative membrane protein	hypothetical protein
1162843	1862317	699474	C	T	CCAGTAAAGG_C_GCATCATTGG	CCAGTAAAGG_T_GCATCATTGG	GCG	A	GCA	A	-	yedP	conserved hypothetical protein	hypothetical protein
1162921	1862239	699318	G	C	CAATCAGCCA_G_TTGGCAGCCT	CAATCAGCCA_C_TTGGCAGCCT	AAC	N	AAG	K	-	yedP	conserved hypothetical protein	hypothetical protein
1162974	1862186	699212	T	C	CAGAAACGGG_T_GCCATGGACA	CAGAAACGGG_C_GCCATGGACA	ACC	T	GCC	A	-	yedP	conserved hypothetical protein	hypothetical protein
1163589	1861571	697982	A	G	AACTGGAACC_A_ATCCCGTCGC	AACTGGAACC_G_ATCCCGTCGC						intergenic
1163947	1861214	697267	T	G	CCTCGCTTTC_T_CTGATTTCAT	CCTCGCTTTC_G_CTGATTTCAT	AGA	R	AGC	S	-	yodD	conserved hypothetical protein	hypothetical protein
1164330	1860831	696501	A	G	CCAGGATGGT_A_TTTTTGTCGA	CCAGGATGGT_G_TTTTTGTCGA	ATT	I	GTT	V	+		DsrB protein	DsrB protein
1165244	1859917	694673	T	C	GCGGATATAT_T_CTGGTGAATG	GCGGATATAT_C_CTGGTGAATG						intergenic
1165538	1859623	694085	G	T	GACCGGCAAT_G_CCAGCATCAG	GACCGGCAAT_T_CCAGCATCAG	GCA	A	GAA	E	-	fliR	flagellar biosynthetic protein FliR	flagellar biosynthetic protein FliR
1165696	1859465	693769	T	C	GAAACAGTAG_T_ATGGCGAGCA	GAAACAGTAG_C_ATGGCGAGCA	ATA	I	ATG	M	-	fliR	flagellar biosynthetic protein FliR	flagellar biosynthetic protein FliR
1166207	1858954	692747	T	C	ATGAATACCG_T_GACGATTTTA	ATGAATACCG_C_GACGATTTTA	ACG	T	GCG	A	-	fliQ	flagellar biosynthetic protein FliQ	flagellar biosynthetic protein FliQ
1166998	1858163	691165	G	A	CAGCGTCTGG_G_CGGATAATGA	CAGCGTCTGG_A_CGGATAATGA	GCC	A	GTC	V	-	fliP	flagellar biosynthetic protein flip precursor	flagellar biosynthetic protein flip precursor
1167419	1857742	690323	A	G	CAATAATGCC_A_ATTAATGCGC	CAATAATGCC_G_ATTAATGCGC	ATT	I	ATC	I	-	fliO	flagellar protein FliO	flagellar protein FliO
1169523	1855638	686115	C	G	CATTGCCGCG_C_GCGGCGGCCT	CATTGCCGCG_G_GCGGCGGCCT	GCG	A	GCC	A	-	fliK	flagellar hook-length control protein	flagellar hook-length control protein
1170045	1855116	685071	G	A	TGGTCGCGGC_G_GCAGCGACCA	TGGTCGCGGC_A_GCAGCGACCA	GCC	A	GCT	A	-	fliK	flagellar hook-length control protein	flagellar hook-length control protein
1170858	1854303	683445	A	G	GCTCTTCAGC_A_CCAGGTCGAC	GCTCTTCAGC_G_CCAGGTCGAC	GTG	V	GCG	A	-	fliJ	flagellar FliJ protein	flagellar FliJ protein
1170987	1854174	683187	C	T	CATATCGGTG_C_TCAAATTACT	CATATCGGTG_T_TCAAATTACT	AGC	S	AAC	N	-	fliJ	flagellar FliJ protein	flagellar FliJ protein
1172432	1852729	680297	G	T	CCAGTACCAG_G_CCAGTGGCGC	CCAGTACCAG_T_CCAGTGGCGC	GGC	G	GGA	G	-	fliI	flagellum-specific ATP synthase	flagellum-specific ATP synthase
1172851	1852310	679459	T	C	GCGCAGCCTC_T_AGGGCCATTT	GCGCAGCCTC_C_AGGGCCATTT	CTA	L	CTG	L	-	fliH	flagellar assembly protein FliH	flagellar assembly protein FliH
1175082	1850079	674997	A	C	CTTCCGTCTG_A_TCTTTATTGG	CTTCCGTCTG_C_TCTTTATTGG	GAT	D	GAG	E	-	fliF	flagellar basal-body M-ring protein	flagellar basal-body M-ring protein
1176058	1849097	673039	A	G	GTTATTTAAC_A_CCTTTATCTT	GTTATTTAAC_G_CCTTTATCTT							not annotated	hypothetical protein
1176146	1849009	672863	A	G	GGATTGAAGG_A_GTTATTAGCC	GGATTGAAGG_G_GTTATTAGCC	GGA	G	GGG	G	+	fliE	flagellar hook-basal body complex protein FliE	flagellar hook-basal body complex protein FliE
1176214	1848941	672727	T	C	CAGTCGACGG_T_GAGTTTTGCC	CAGTCGACGG_C_GAGTTTTGCC	GTG	V	GCG	A	+	fliE	flagellar hook-basal body complex protein FliE	flagellar hook-basal body complex protein FliE
1177687	1847468	669781	C	T	GCACCTGGCC_C_TCTACGGCGC	GCACCTGGCC_T_TCTACGGCGC	GAG	E	GAA	E	-	yedE	putative membrane protein	hypothetical protein
1178166	1846989	668823	C	A	CCGAACCAGG_C_GCCGATAGCG	CCGAACCAGG_A_GCCGATAGCG	GCC	A	TCC	S	-	yedE	putative membrane protein	hypothetical protein
1179167	1845988	666821	A	G	TGACGCTGCA_A_CGGGTCGCTC	TGACGCTGCA_G_CGGGTCGCTC	CAA	Q	CAG	Q	+	yedD	putative lipoprotein	putative lipoprotein
1180544	1844611	664067	G	T	ATAGTTCCTT_G_TTGGTCAAAT	ATAGTTCCTT_T_TTGGTCAAAT	CAA	Q	AAA	K	-	amyA	cytoplasmic alpha-amylase	cytoplasmic alpha-amylase
1181816	1843339	661523	T	C	ATAATGCCGT_T_ATCGGCCAGA	ATAATGCCGT_C_ATCGGCCAGA	AAC	N	GAC	D	-	fliD	flagellar hook associated protein (FliD)	flagellar hook associated protein (FliD)
1182316	1842839	660523	T	G	TCGCTCAATA_T_CAATGCCGTT	TCGCTCAATA_G_CAATGCCGTT	GAT	D	GCT	A	-	fliD	flagellar hook associated protein (FliD)	flagellar hook associated protein (FliD)
1183545	1841610	658065	C	A	CAACCTGCAG_C_GTGTGCGTGA	CAACCTGCAG_A_GTGTGCGTGA	CGT	R	AGT	S	+	fljB	flagellin	flagellin
1184222	1840933	656711	C	A	TTGCCACTGG_C_GCGACGGATG	TTGCCACTGG_A_GCGACGGATG	GGC	G	GGA	G	+	fljB	flagellin	flagellin
1184289	1840866	656577	C	A	AGTGAACGGT_C_AGTTTACTTT	AGTGAACGGT_A_AGTTTACTTT	CAG	Q	AAG	K	+	fljB	flagellin	flagellin
1184565	1840590	656025	G	A	AAAAGTGGAC_G_CAGTTCGTTC	AAAAGTGGAC_A_CAGTTCGTTC	GCA	A	ACA	T	+	fljB	flagellin	flagellin
1185859	1839296	653437	T	C	CCGTTACGCG_T_GCTGTATATT	CCGTTACGCG_C_GCTGTATATT	GTG	V	GCG	A	+	fliB	lysine-N-methylase (ec 2.1.1.-) (lysine N-methyltransferase)	lysine-N-methylase (lysine N-methyltransferase)
1185896	1839259	653363	G	T	CCTTTATTAA_G_CTATTAACGG	CCTTTATTAA_T_CTATTAACGG	AAG	K	AAT	N	+	fliB	lysine-N-methylase (ec 2.1.1.-) (lysine N-methyltransferase)	lysine-N-methylase (lysine N-methyltransferase)
1186600	1838555	651955	A	G	ACTGGAGCAG_A_AACTGGGGCG	ACTGGAGCAG_G_AACTGGGGCG	AAA	K	GAA	E	+	fliA	RNA polymerase sigma transcription factor for flagellar operon	RNA polymerase sigma transcription factor for flagellar operon
1187522	1837633	650111	A	G	CGCACTGCGT_A_AATACCAGCA	CGCACTGCGT_G_AATACCAGCA	AAA	K	GAA	E	+	fliZ	regulatory protein (FliZ)	regulatory protein (FliZ)
1187713	1837443	649730	C	T	TGGCGGGACA_C_AGTCTATGGT	TGGCGGGACA_T_AGTCTATGGT						intergenic
1191102	1834054	642952	T	C	TACCCGCCAG_T_TCCTTGAGAA	TACCCGCCAG_C_TCCTTGAGAA	TTC	F	CTC	L	+	yecC	putative ABC-transport ATP-binding protein	putative ABC-transport ATP-binding protein
1191668	1833488	641820	A	C	TTTCATGAAG_A_GCAGGCGATG	TTTCATGAAG_C_GCAGGCGATG	GAG	E	GCG	A	+	sdiA	cell-division regulatory protein	cell-division regulatory protein
1192325	1832831	640506	C	G	GTTGACTTCA_C_TAGCCAGTTC	GTTGACTTCA_G_TAGCCAGTTC	AGT	S	ACT	T	-	yecF	conserved hypothetical protein	hypothetical protein
1192661	1832495	639834	C	A	CCTGGAACAG_C_GCCGTCAGAA	CCTGGAACAG_A_GCCGTCAGAA						intergenic
1192737	1832419	639682	G	T	GAGCAAAATC_G_AATACCCGGT	GAGCAAAATC_T_AATACCCGGT						intergenic
1193936	1831220	637284	T	C	CAGAAAATTT_T_CCCTATCCGC	CAGAAAATTT_C_CCCTATCCGC	TTC	F	TCC	S	+	uvrC	UvrABC system protein C	excinuclease ABC subunit C
1194508	1830648	636140	A	C	TGCCGGACGG_A_GTATTCATGT	TGCCGGACGG_C_GTATTCATGT	AGT	S	CGT	R	+	uvrC	UvrABC system protein C	excinuclease ABC subunit C
1195568	1829588	634020	C	T	CGCGTTTCGG_C_GCTTTCCTCG	CGCGTTTCGG_T_GCTTTCCTCG	GGC	G	GGT	G	+	pgsA	phosphotidylglycerophosphate synthetase	phosphotidylglycerophosphate synthetase
1196641	1828515	631874	T	C	TGATATGTTT_T_ATGCCTGCTT	TGATATGTTT_C_ATGCCTGCTT	TTT	F	TTC	F	+		putative membrane protein (pseudogene)	hypothetical protein
1196786	1828370	631584	C	T	GCAATCGTAA_C_CTACTCTCTT	GCAATCGTAA_T_CTACTCTCTT	ACC	T	ATC	I	+		putative membrane protein (pseudogene)	not annotated
1197053	1828103	631050	G	A	GATCCGCATC_G_TGCTTTAATC	GATCCGCATC_A_TGCTTTAATC						intergenic
1199114	1826041	626927	G	A	GCTCTATTTG_G_GAGGGCGGTT	GCTCTATTTG_A_GAGGGCGGTT	GGA	G	AGA	R	+		Conserved hypothetical protein (pseudogene)	hypothetical protein
1199399	1825756	626357	G	A	TGAAAATGGA_G_CCATTAAACG	TGAAAATGGA_A_CCATTAAACG	GAG	E	GAA	E	+	yecA	conserved hypothetical protein	hypothetical protein
1199649	1825506	625857	T	G	GGACACAGCC_T_CCCGGCTTGA	GGACACAGCC_G_CCCGGCTTGA	TCC	S	GCC	A	+	yecA	conserved hypothetical protein	hypothetical protein
1199912	1825243	625331	G	A	GTATCGCGGC_G_CTTGAGCTTC	GTATCGCGGC_A_CTTGAGCTTC	GCG	A	GCA	A	+	yecA	conserved hypothetical protein	hypothetical protein
1200347	1824808	624461	T	C	CTAATGCCAT_T_ACAAATCCAC	CTAATGCCAT_C_ACAAATCCAC	GTA	V	GTG	V	-	tyrP	tyrosine-specific transport protein	not annotated
1201125	1824028	622903	G	A	GTAACGTCCA_G_GATAGCGTTT	GTAACGTCCA_A_GATAGCGTTT	CCT	P	CTT	L	-	tyrP	tyrosine-specific transport protein	not annotated
1201437	1823716	622279	T	G	TCGTTACAAT_T_GGTGTACTGT	TCGTTACAAT_G_GGTGTACTGT						intergenic
1202191	1822962	620771	C	A	GTCAAACAGG_C_GCTGCATATG	GTCAAACAGG_A_GCTGCATATG	CGC	R	CTC	L	-	ftn	ferritin	ferritin
1202309	1822844	620535	T	C	GAGTACAACT_T_CAGATTCATT	GAGTACAACT_C_CAGATTCATT	AAG	K	GAG	E	-	ftn	ferritin	ferritin
1202525	1822628	620103	T	C	GAAAAGCCAG_T_ACCTTCATGC	GAAAAGCCAG_C_ACCTTCATGC							not annotated	hypothetical protein
1202632	1822521	619889	C	G	GGGACGGCAA_C_GCCCCGGCAC	GGGACGGCAA_G_GCCCCGGCAC	GTT	V	CTT	L	-		putative lipoprotein	putative lipoprotein
1202805	1822348	619543	A	T	TGAAGTAAAA_A_ATAGCGGCTG	TGAAGTAAAA_T_ATAGCGGCTG	TTT	F	TAT	Y	-		putative lipoprotein	putative lipoprotein
1203437	1821716	618279	T	C	GTTAAATATT_T_ATCCAGGTGT	GTTAAATATT_C_ATCCAGGTGT	TAT	Y	CAT	H	+		Putative sugar phosphate isomerase	Putative sugar phosphate isomerase
1203851	1821301	617450	C	A	AGAGACGTTT_C_GCGCCTGTCG	AGAGACGTTT_A_GCGCCTGTCG						intergenic
1204834	1820318	615484	C	G	TTTTATGAAA_C_ATTGTTTCAG	TTTTATGAAA_G_ATTGTTTCAG						intergenic
1204959	1820193	615234	A	G	TAAACTAGCC_A_ATTTTGCGGT	TAAACTAGCC_G_ATTTTGCGGT							not annotated	hypothetical protein
1206661	1818491	611830	A	G	AGGCTCCGGA_A_CATGAAGCGG	AGGCTCCGGA_G_CATGAAGCGG	GAA	E	GAG	E	+	otsB	trehalose phosphatase	trehalose phosphatase
1206751	1818401	611650	C	A	TTGTGGAAAT_C_AAACCTAAGG	TTGTGGAAAT_A_AAACCTAAGG	ATC	I	ATA	I	+	otsB	trehalose phosphatase	trehalose phosphatase
1206908	1818244	611336	A	G	AAAAGTGGGC_A_TCGGGGCAAC	AAAAGTGGGC_G_TCGGGGCAAC	ATC	I	GTC	V	+	otsB	trehalose phosphatase	trehalose phosphatase
1208116	1817036	608920	A	G	GACGGGATGA_A_CCTGGTGGCG	GACGGGATGA_G_CCTGGTGGCG	AAC	N	AGC	S	+	otsA	trehalose-6-phosphate synthase	trehalose-6-phosphate synthase
1209406	1815746	606340	A	G	TATGTGATCT_A_CATCACATAT	TATGTGATCT_G_CATCACATAT							not annotated	hypothetical protein
1210274	1814878	604604	A	C	AACGCCTGGC_A_ATTTTTACTG	AACGCCTGGC_C_ATTTTTACTG	CAA	Q	CCA	P	+	flhC	flagellar transcriptional activator	flagellar transcriptional activator
1211068	1814084	603016	C	T	AAATCTTCGC_C_AGTTATCCGC	AAATCTTCGC_T_AGTTATCCGC	GCC	A	GCT	A	+	motA	motility protein A	motility protein A
1211880	1813272	601392	C	A	TACCAGGCGG_C_GGCGATGATT	TACCAGGCGG_A_GGCGATGATT	GGC	G	GGA	G	+	motB	motility protein B	motility protein B
1211988	1813164	601176	G	A	GCGGCGATCT_G_GATCAACTGA	GCGGCGATCT_A_GATCAACTGA	CTG	L	CTA	L	+	motB	motility protein B	motility protein B
1212961	1812191	599230	A	G	AAACCACGCC_A_GCGGTCGTAG	AAACCACGCC_G_GCGGTCGTAG	CCA	P	CCG	P	+	cheA	chemotaxis protein CheA	chemotaxis protein CheA
1213202	1811950	598748	C	A	TGTCGCGGTG_C_TCTGTTTTGT	TGTCGCGGTG_A_TCTGTTTTGT	CTC	L	ATC	I	+	cheA	chemotaxis protein CheA	chemotaxis protein CheA
1213575	1811577	598002	C	T	GTGATGTCGA_C_TCGTATGATG	GTGATGTCGA_T_TCGTATGATG	ACT	T	ATT	I	+	cheA	chemotaxis protein CheA	chemotaxis protein CheA
1213778	1811374	597596	A	C	GCCGGAAAAA_A_GCCTTGAGGC	GCCGGAAAAA_C_GCCTTGAGGC	AGC	S	CGC	R	+	cheA	chemotaxis protein CheA	chemotaxis protein CheA
1213899	1811253	597354	C	T	CGTATCCTGG_C_GAAGGCCATG	CGTATCCTGG_T_GAAGGCCATG	GCG	A	GTG	V	+	cheA	chemotaxis protein CheA	chemotaxis protein CheA
1214857	1810295	595438	A	G	GGTAGTGATC_A_TACTGAATCT	GGTAGTGATC_G_TACTGAATCT	ATA	I	GTA	V	+	cheW	purine binding chemotaxis protein	purine binding chemotaxis protein
1215078	1810074	594996	C	A	ATATCGCAGC_C_TCACACGTCG	ATATCGCAGC_A_TCACACGTCG	GCC	A	GCA	A	+	cheW	purine binding chemotaxis protein	purine binding chemotaxis protein
1215786	1809366	593580	G	C	CTTCGCCCAG_G_CAACCCAGGG	CTTCGCCCAG_C_CAACCCAGGG	GCA	A	CCA	P	+	tar	methyl-accepting chemotaxis protein II (pseudogene)	methyl-accepting chemotaxis protein II
1216413	1808739	592326	A	C	AATCGCTGAC_A_TTATCAGCGT	AATCGCTGAC_C_TTATCAGCGT	ATT	I	CTT	L	+	tar	methyl-accepting chemotaxis protein II (pseudogene)	methyl-accepting chemotaxis protein II
1216647	1808503	591856	G	T	GGGAAACCAT_G_ACTGACATCG	GGGAAACCAT_T_ACTGACATCG	ATG	M	ATT	I	+	tar	methyl-accepting chemotaxis protein II (pseudogene)	methyl-accepting chemotaxis protein II
1217510	1807640	590130	C	A	TGGAGTGCGG_C_GGCATCGACA	TGGAGTGCGG_A_GGCATCGACA	GCG	A	GAG	E	+	cheR	chemotaxis protein methyltransferase	chemotaxis protein methyltransferase
1217762	1807388	589626	C	A	AATTATGTTG_C_ATTTTCCTCC	AATTATGTTG_A_ATTTTCCTCC	GCA	A	GAA	E	+	cheR	chemotaxis protein methyltransferase	chemotaxis protein methyltransferase
1219795	1805355	585560	G	A	GCCGACGCCC_G_TGAACTGGTG	GCCGACGCCC_A_TGAACTGGTG	CGT	R	CAT	H	+	cheZ	chemotaxis protein CheZ	chemotaxis protein CheZ
1221456	1803694	582238	C	A	GTTTACCCAG_C_GTACTCTGGA	GTTTACCCAG_A_GTACTCTGGA	CGT	R	AGT	S	+	flhA	flagellar biosynthesis protein FlhA (pseudogene)	flagellar biosynthesis protein FlhA
1222114	1803036	580922	T	C	GGCCAACTGT_T_CAGTAATCCA	GGCCAACTGT_C_CAGTAATCCA	TTC	F	TCC	S	+	flhA	flagellar biosynthesis protein FlhA (pseudogene)	flagellar biosynthesis protein FlhA
1222248	1802902	580654	T	G	GCGCGGGCGC_T_AAGAAAAAGC	GCGCGGGCGC_G_AAGAAAAAGC							not annotated	flagellar biosynthesis protein FlhA
1222798	1802352	579554	A	G	CAACTGTTGG_A_TCGTGTCTCT	CAACTGTTGG_G_TCGTGTCTCT	GAT	D	GGT	G	+	flhA	flagellar biosynthesis protein FlhA (pseudogene)	flagellar biosynthesis protein FlhA
1223750	1801400	577650	A	G	TTTGCCAGGT_A_GCAGACCTGA	TTTGCCAGGT_G_GCAGACCTGA						intergenic
1224891	1800259	575368	C	T	TGCGCAAACG_C_TATGTCGGGC	TGCGCAAACG_T_TATGTCGGGC	CGC	R	CGT	R	+		conserved hypothetical protein	hypothetical protein
1224912	1800238	575326	G	A	GGCACTATGC_G_CAGGTGGCGG	GGCACTATGC_A_CAGGTGGCGG	GCG	A	GCA	A	+		conserved hypothetical protein	hypothetical protein
1225614	1799536	573922	G	A	CAATCACCTT_G_CCGTTGTTGA	CAATCACCTT_A_CCGTTGTTGA	GGC	G	GGT	G	-		penicillin-binding protein	penicillin-binding protein
1226240	1798910	572670	A	C	GCACGCTGCC_A_GGCCAGCAAA	GCACGCTGCC_C_GGCCAGCAAA	TGG	W	GGG	G	-		penicillin-binding protein	penicillin-binding protein
1226500	1798650	572150	T	C	ATCGTTTATC_T_TTGACACGTA	ATCGTTTATC_C_TTGACACGTA	AAG	K	AGG	R	-		penicillin-binding protein	penicillin-binding protein
1229231	1795919	566688	C	T	GATATTTCCG_C_AGATTTACCG	GATATTTCCG_T_AGATTTACCG	GCA	A	GTA	V	+	yecM	conserved hypothetical protein	hypothetical protein
1229536	1795614	566078	G	A	TATTGAAATC_G_TGCTGCCCGG	TATTGAAATC_A_TGCTGCCCGG	GTG	V	ATG	M	+	yecM	conserved hypothetical protein	hypothetical protein
1229763	1795387	565624	C	T	ATTAACCTGC_C_GAGCGGAGTG	ATTAACCTGC_T_GAGCGGAGTG						intergenic
1230277	1794873	564596	G	A	TTATTGCCCA_G_GGGGATGCTC	TTATTGCCCA_A_GGGGATGCTC	CAG	Q	CAA	Q	+	cutC	putative copper homeostasis protein	putative copper homeostasis protein
1230607	1794543	563936	T	C	TTTTTTCTCC_T_TCATATTTCA	TTTTTTCTCC_C_TCATATTTCA						intergenic
1231155	1793995	562840	G	T	TCGAGAAGAC_G_GTATCAAATG	TCGAGAAGAC_T_GTATCAAATG	ACC	T	ACA	T	-	yecP	conserved hypothetical protein	hypothetical protein
1231243	1793907	562664	A	G	TTTACGCACC_A_CCTCAAACTG	TTTACGCACC_G_CCTCAAACTG	GTG	V	GCG	A	-	yecP	conserved hypothetical protein	hypothetical protein
1234313	1790836	556523	C	A	ACCACCAGGG_C_GGTTGTGGTC	ACCACCAGGG_A_GGTTGTGGTC	GCC	A	TCC	S	-	yecD	putative hydrolase	not annotated
1238013	1787136	549123	C	A	GTGTTTATGG_C_GAAGAACGCC	GTGTTTATGG_A_GAAGAACGCC	GCG	A	GAG	E	+	ruvC	crossover junction endodeoxyribonuclease	crossover junction endodeoxyribonuclease
1238907	1786242	547335	G	A	ATTGGACAGA_G_TAATGTTTTT	ATTGGACAGA_A_TAATGTTTTT	TAC	Y	TAT	Y	-	yebB	conserved hypothetical protein	hypothetical protein
1239111	1786038	546927	T	C	TGATCTCTCA_T_ATTGACAGGG	TGATCTCTCA_C_ATTGACAGGG						intergenic
1239278	1785871	546593	T	C	TTATTAAAGC_T_AGGGACGATT	TTATTAAAGC_C_AGGGACGATT	CTA	L	CCA	P	+		putative membrane protein	hypothetical protein
1239724	1785425	545701	A	G	GATGCCAGCC_A_TGAATTTCGA	GATGCCAGCC_G_TGAATTTCGA	ATG	M	GTG	V	+		putative membrane protein	hypothetical protein
1240069	1785079	545010	T	G	GTTAACCATC_T_CGGGTTGTCG	GTTAACCATC_G_CGGGTTGTCG						intergenic
1241050	1784098	543048	A	C	GCGTCAATCT_A_CGAACCACGT	GCGTCAATCT_C_CGAACCACGT	CTA	L	CTC	L	+	ruvB	Holliday junction DNA helicase	Holliday junction DNA helicase
1242320	1782828	540508	C	T	TGACGGCCAG_C_AAATCGCCAA	TGACGGCCAG_T_AAATCGCCAA	TTG	L	TTA	L	-	zunB	high-affinity zinc uptake system membrane protein	high-affinity zinc uptake system membrane protein
1243479	1781669	538190	C	A	TCACATTTCA_C_ACATTCATTA	TCACATTTCA_A_ACATTCATTA	CAC	H	CAA	Q	+	znuA	high-affinity zinc uptake system periplasmic binding protein	not annotated
1244432	1780716	536284	T	G	CAGTATGCGA_T_CTGCCTGAAA	CAGTATGCGA_G_CTGCCTGAAA	ATC	I	AGC	S	+	znuA	high-affinity zinc uptake system periplasmic binding protein	high-affinity zinc uptake system periplasmic binding protein
1246067	1779081	533014	T	C	GGCGCTTTGC_T_GGACGGCTGG	GGCGCTTTGC_C_GGACGGCTGG	GCT	A	GCC	A	+	msbB	lipid A acyltransferase	lipid A acyltransferase
1246780	1778368	531588	T	C	GGCCCGCATC_T_GGAACAGTAC	GGCCCGCATC_C_GGAACAGTAC	CTG	L	CCG	P	+	msbB	lipid A acyltransferase	lipid A acyltransferase
1248498	1776650	528152	A	G	AAAGGGTAGA_A_CATTGTTATT	AAAGGGTAGA_G_CATTGTTATT						intergenic
1248759	1776389	527630	T	C	CAGCGGAGGT_T_AGGGCGATCA	CAGCGGAGGT_C_AGGGCGATCA	CTA	L	CTG	L	-	yebK	putative hex-regulon repressor	putative hex-regulon repressor
1248868	1776280	527412	C	T	ATCGCTACAA_C_TCATACAGCT	ATCGCTACAA_T_TCATACAGCT	AGT	S	AAT	N	-	yebK	putative hex-regulon repressor	putative hex-regulon repressor
1249452	1775696	526244	G	A	GTTAGATATT_G_CTCCTGGCGG	GTTAGATATT_A_CTCCTGGCGG						intergenic
1250967	1774181	523214	T	C	TTTAATCAGA_T_GCACCTGGCG	TTTAATCAGA_C_GCACCTGGCG	ATG	M	ACG	T	+	zwf	glucose 6-phosphate dehydrogenase	glucose 6-phosphate dehydrogenase
1252601	1772547	519946	G	A	GCTCAACAAC_G_GCGAGCTGGA	GCTCAACAAC_A_GCGAGCTGGA	GGC	G	AGC	S	+	edd	6-phosphogluconate dehydratase	6-phosphogluconate dehydratase
1254680	1770468	515788	C	T	CATGCCTGCG_C_GAGCTGTTCG	CATGCCTGCG_T_GAGCTGTTCG	GCG	A	ACG	T	-	purT	phosphoribosylglycinamide formyltransferase 2	phosphoribosylglycinamide formyltransferase 2
1258806	1766342	507536	C	T	GTCCTTATGA_C_AATGTCAAAG	GTCCTTATGA_T_AATGTCAAAG	GAC	D	GAT	D	+	ptrB	oligopeptidase	oligopeptidase
1262101	1763047	500946	A	C	GGAAAATCCC_A_GGACTGACCT	GGAAAATCCC_C_GGACTGACCT	AGG	R	CGG	R	+		putative cation transporter	putative cation transporter
1262775	1762373	499598	C	T	CAAGAGCCAT_C_TCCCTGGACC	CAAGAGCCAT_T_TCCCTGGACC						intergenic
1262845	1762303	499458	C	A	TACTTATGAT_C_AATGATCCGA	TACTTATGAT_A_AATGATCCGA						intergenic
1264719	1760429	495710	T	C	CAGCCGATGA_T_CCCGTCACAA	CAGCCGATGA_C_CCCGTCACAA	ATC	I	GTC	V	-		putative phage protein	not annotated
1266384	1758764	492380	T	G	CTGCCCCAGC_T_GTAACGCCAT	CTGCCCCAGC_G_GTAACGCCAT	CAG	Q	CCG	P	-		Exodeoxyribonuclease VIII	Exodeoxyribonuclease VIII
1267078	1758070	490992	G	A	TAATTGTTAT_G_AACCCACTTC	TAATTGTTAT_A_AACCCACTTC	CAT	H	TAT	Y	-		Exodeoxyribonuclease VIII	Exodeoxyribonuclease VIII
1267101	1758047	490946	T	G	ATCGTTCGGG_T_CGCTGATGCC	ATCGTTCGGG_G_CGCTGATGCC	GAC	D	GCC	A	-		Exodeoxyribonuclease VIII	Exodeoxyribonuclease VIII
1267247	1757901	490654	T	C	TTACAGGTGG_T_TCATTCTCCA	TTACAGGTGG_C_TCATTCTCCA	GAA	E	GAG	E	-		Exodeoxyribonuclease VIII	Exodeoxyribonuclease VIII
1267921	1757227	489306	T	C	CTGAACCATT_T_CTTAAAAAAC	CTGAACCATT_C_CTTAAAAAAC	AAA	K	GAA	E	-		Exodeoxyribonuclease VIII	Exodeoxyribonuclease VIII
1268306	1756842	488536	G	A	CTGATTTAAC_G_GCAGAAGCTG	CTGATTTAAC_A_GCAGAAGCTG	GCC	A	GCT	A	-		Exodeoxyribonuclease VIII	Exodeoxyribonuclease VIII
1268353	1756795	488442	T	C	CCGTCTTCGC_T_ACCGGGTTCG	CCGTCTTCGC_C_ACCGGGTTCG	AGC	S	GGC	G	-		Exodeoxyribonuclease VIII	Exodeoxyribonuclease VIII
1269776	1755372	485596	G	T	TCAACCAGGA_G_CGGTGGATTT	TCAACCAGGA_T_CGGTGGATTT						intergenic
1270559	1754589	484030	A	C	GCTCACATAT_A_GTGAGTAATT	GCTCACATAT_C_GTGAGTAATT						intergenic
1271033	1754115	483082	T	C	TTTTAAGACG_T_TCGCCAATTT	TTTTAAGACG_C_TCGCCAATTT	GAA	E	GAG	E	-	cI	predicted phage regulatory protein	not annotated
1271366	1753782	482416	G	A	CCTCATGTGA_G_CGATAGCAGA	CCTCATGTGA_A_CGATAGCAGA						intergenic
1272254	1752894	480640	C	T	AAGCATCTGT_C_CAGTCCAGAA	AAGCATCTGT_T_CAGTCCAGAA	GTC	V	GTT	V	+		predicted phage protein	putative phage protein
1272653	1752495	479842	G	A	CACAAATCCA_G_TGGGAACAAA	CACAAATCCA_A_TGGGAACAAA	CAG	Q	CAA	Q	+		predicted phage protein	putative phage protein
1273733	1751415	477682	A	G	ACGGAGTGCC_A_GAACAGCGTG	ACGGAGTGCC_G_GAACAGCGTG	CAG	Q	CGG	R	+		putative phage encoded DNA-binding protein	putative phage encoded DNA-binding protein
1274252	1750896	476644	T	G	GCATTGCGGT_T_TCACGCAGGT	GCATTGCGGT_G_TCACGCAGGT	GAA	E	GAC	D	-		predicted phage protein	putative phage protein
1276861	1748287	471426	C	T	ATTACGGCTC_C_ATCAGCCATG	ATTACGGCTC_T_ATCAGCCATG	TCC	S	TCT	S	+		putative phage encoded hydrolase	putative phage encoded hydrolase
1278253	1746895	468642	A	G	AGTCTCCTAT_A_TATTCATGTT	AGTCTCCTAT_G_TATTAATGTT	TAT	Y	TGT	C	+		putative phage protein	not annotated
1278258	1746890	468632	C	A	CCTATATATT_C_ATGTTGAGAA	CCTATGTATT_A_ATGTTGAGAA	CAT	H	AAT	N	+		putative phage protein	not annotated
1278869	1746279	467410	A	G	CAGGCCAGGA_A_TATACCCCGG	CAGGCCAGGA_G_TATACCCCGG	GAA	E	GAG	E	+		hypothetical phage protein	hypothetical protein
1278929	1746219	467290	A	T	CTACCCTGCG_A_ACCGGGGACG	CTACCCTGCG_T_ACCGGGGACG	CGA	R	CGT	R	+		hypothetical phage protein	hypothetical protein
1279381	1745767	466386	G	A	TCGCTGCACT_G_GCGGATCTGC	TCGCTGCACT_A_GCGGATCTGC	CTG	L	CTA	L	+	ninG	phage recombination protein (remnant)	hypothetical protein
1280775	1744373	463598	T	G	GGTCATACAA_T_ATTAGGTACT	GGTCATACAA_G_ATTAGGTACT	ATA	I	AGA	R	+		hypothetical phage protein	hypothetical protein
1281595	1743553	461958	C	T	GTGGGTGGCA_C_AGGGAGGCAT	GTGGGTGGCA_T_AGGGAGGCAT	TGT	C	TAT	Y	-		putative phage lipoprotein	putative phage lipoprotein
1282366	1742782	460416	A	C	CAGCAACCAG_A_GTTGTTCTAC	CAGCAACCAG_C_GTTGTTCTAC	CTC	L	CGC	R	-		putative bacteriophage encoded virulence protein	putative bacteriophage encoded virulence protein
1283929	1741219	457290	C	T	CAATTACCGA_C_ATGACTAAGC	CAATTACCGA_T_ATGACTAAGC	GAC	D	GAT	D	+		putative phage lysozyme	putative phage lysozyme
1284439	1740709	456270	G	A	TCGACACTGA_G_CGCCATTTTC	TCGACACTGA_A_CGCCATTTTC						intergenic
1284463	1740685	456222	G	A	GTATACAGGA_G_AAGAGCACGA	GTATACAGGA_A_AAGAGCACGA						intergenic
1285870	1739278	453408	A	C	CATAAGTTGA_A_TGAACCACAG	CATAAGTTGA_C_TGAACCACAG	AAT	N	ACT	T	+		Large Subunit of Terminase	Large Subunit of Terminase
1287076	1738072	450996	A	G	CCCGCCTGGG_A_CGGTGGTTCC	CCCGCCTGGG_G_CGGTGGTTCC	GAC	D	GGC	G	+		Large Subunit of Terminase	Large Subunit of Terminase
1287148	1738000	450852	C	A	ATCTGGAGGC_C_GAGCTTGCTG	ATCTGGAGGC_A_GAGCTTGCTG							not annotated	hypothetical protein
1287742	1737406	449664	T	C	CGGGGAGGTG_T_TCTCCCAGAT	CGGGGAGGTG_C_TCTCCCAGAT	TTC	F	CTC	L	+		Putative Prophage Protein	Putative Prophage Protein
1287801	1737347	449546	C	A	GCGTACCGTT_C_TGGCTTGAGG	GCGTACCGTT_A_TGGCTTGAGG	TTC	F	TTA	L	+		Putative Prophage Protein	Putative Prophage Protein
1288415	1736733	448318	T	C	GAGGGATACG_T_CATTCTACAG	GAGGGATACG_C_CATTCTACAG	GTC	V	GCC	A	+		Putative Prophage Protein	Putative Prophage Protein
1288507	1736641	448134	C	G	GATAGATGTG_C_CGACGGACAC	GATAGATGTG_G_CGACGGACAC	CCG	P	GCG	A	+		Putative Prophage Protein	Putative Prophage Protein
1291047	1734101	443054	C	T	ATGTTCGCTG_C_GGCTGTTACC	ATGTTCGCTG_T_GGCTGTTACC	GCG	A	GTG	V	+		Putative Prophage Protein	Putative Prophage Protein
1291869	1733278	441409	G	A	AAGGTAAGCC_G_CTACGTATAG	AAGGTAAGCC_A_CTACGTATAG	CCG	P	CCA	P	+		Putative Prophag Protein	not annotated
1292085	1733062	440977	G	A	TCAGTTATGA_G_GTGAGGAGAT	TCAGTTATGA_A_CTGAGGAGAT	GAG	E	GAA	E	+		Putative Prophag Protein	not annotated
1292086	1733061	440975	G	C	CAGTTATGAG_G_TGAGGAGATT	CAGTTATGAA_C_TGAGGAGATT	GTG	V	CTG	L	+		Putative Prophag Protein	not annotated
1292138	1733009	440871	T	G	GGCAGGCCAT_T_ATTGCCGCAT	GGCAGGCCAT_G_ATTGCCGCAT	ATT	I	ATG	M	+		Putative Prophage Protein	Putative Prophage Protein
1292446	1732701	440255	A	G	TATCAGCGAG_A_CGATGAAATG	TATCAGCGAG_G_CGATGAAATG	GAC	D	GGC	G	+		Putative Prophage Protein	Putative Prophage Protein
1292649	1732498	439849	A	G	AGGCTGGCAA_A_CGTAAAAGAC	AGGCTGGCAA_G_CGTAAAAGAC	AAC	N	AGC	S	+		Tail Protein	Tail Protein
1292835	1732312	439477	G	A	TTCACGACCG_G_GCAGAAGCGC	TTCACGACCG_A_GCAGAAGCGC	GGG	G	GAG	E	+		Tail Protein	Tail Protein
1292849	1732298	439449	C	T	GAAGCGCGGA_C_TCCGGATCAA	GAAGCGCGGA_T_TCCGGATCAA	CTC	L	TTC	F	+		Tail Protein	Tail Protein
1293349	1731798	438449	G	T	CCCGGGGGGA_G_GCGTCGGTGG	CCCGGGGGGA_T_GCGTCGGTGG	GAG	E	GAT	D	+		Putative Prophage Protein	Putative Prophage Protein
1293442	1731705	438263	G	A	ACACGGATAT_G_GATGGTGCGA	ACACGGATAT_A_GATGGTGCGA	ATG	M	ATA	I	+		Putative Prophage Protein	Putative Prophage Protein
1295179	1729968	434789	G	A	GGCAGTCAGT_G_GATGAAACCA	GGCAGTCAGT_A_GATGAAACCA	GTG	V	GTA	V	+		Tape Measure	Tape Measure
1296286	1728861	432575	A	G	ACTACCAGGA_A_CAACTGGAGC	ACTACCAGGA_G_CAACTGGAGC	GAA	E	GAG	E	+		Tape Measure	Tape Measure
1299540	1725607	426067	G	A	GCGGTTATGT_G_GTCAGAACAG	GCGGTTATGT_A_GTCAGAACAG	GTG	V	GTA	V	+		putative putative phage minor tail protein	not annotated
1300607	1724540	423933	T	C	ACTTTTCTTC_T_CTGGAAAATA	ACTTTTCTTC_C_CTGGAAAATA	TCT	S	TCC	S	+		Tail Assembly Protein	Tail Assembly Protein
1301208	1723939	422731	A	G	GTCTCAGAGA_A_TGTCGACCGG	GTCTCAGAGA_G_TGTCGACCGG	AAT	N	AGT	S	+		Host specificity tail fibre protein	not annotated
1301287	1723860	422573	C	T	ACCCGTCCTC_C_GTGAATCTGC	ACCCGTCCTC_T_GTGAATCTGC	TCC	S	TCT	S	+		Host specificity tail fibre protein	not annotated
1301511	1723636	422125	T	G	ATCGATATCC_T_GCAGGGTTAT	ATCGATATCC_G_GCAGGGTTAT	CTG	L	CGG	R	+		Host specificity tail fibre protein	not annotated
1301759	1723388	421629	G	T	CAGGCGTATC_G_GGGGGGGGCG	CAGGCGTATC_T_TGGGGGGGCG	GGG	G	TGG	W	+		Host specificity tail fibre protein	not annotated
1301760	1723387	421627	G	T	AGGCGTATCG_G_GGGGGGGCGG	AGGCGTATCT_T_GGGGGGGCGG	GGG	G	GTG	V	+		Host specificity tail fibre protein	not annotated
1301975	1723172	421197	G	A	ATCCAGGACC_G_CCCCTCCGAT	ATCCAGGACC_A_CCCCTCCGAT	CGC	R	CAC	H	+		Host specificity tail fibre protein	not annotated
1301989	1723158	421169	T	G	CTCCGATAAA_T_CATGGACCTA	CTCCGATAAA_G_CATGGACCTA	TCA	S	GCA	A	+		Host specificity tail fibre protein	not annotated
1303227	1721920	418693	C	T	TGCATGATGC_C_TGGTTTTACG	TGCATGATGC_T_TGGTTTTACG	GCC	A	GCT	A	+		Host specificity tail fibre protein	not annotated
1303526	1721621	418095	T	G	ACTGAGCATG_T_AAGACACGCC	ACTGAGCATG_G_AAGACACGCC							not annotated	hypothetical protein
1303558	1721589	418031	C	T	TAAGCCAGTT_C_CTGGTGGCGG	TAAGCCAGTT_T_CTGGTGGCGG	TTC	F	TTT	F	+		Host specificity tail fibre protein	hypothetical protein
1305015	1719901	414886	G	T	CGCAACAGCC_G_CCTCGTCATC	CGCAACAGCC_T_CCTCGTCATC	GCC	A	TCC	S	+		phage tail fibre protein	hypothetical protein
1305478	1719438	413960	T	C	AACTTTGCCA_T_CACTGTACTG	AACTTTGCCA_C_CACTGTACTG	ATC	I	ACC	T	+		phage tail fibre protein	hypothetical protein
1305767	1719149	413382	T	C	GCAGCGATAG_T_GGCCTGATAA	GCAGCGATAG_C_GGCCTGATAA	AGT	S	AGC	S	+		phage tail fibre protein	hypothetical protein
1305942	1718974	413032	T	G	TGAGTGGTCC_T_AATGGGCAAT	TGAGTGGTCC_G_AATGGGCAAT							not annotated	hypothetical protein
1307189	1717727	410538	T	A	GATGGTTGAG_T_GTATAATTTT	GATGGTTGAG_A_GTATAATTTT						intergenic
1308259	1716657	408398	C	A	GGAGCGTGAG_C_TGATCGTTGA	GGAGCGTGAG_A_TGATCGTTGA	CTG	L	ATG	M	+		putative site-specific DNA invertase (fragment)	hypothetical protein
1308327	1716589	408262	A	G	GTGGCCGACG_A_CCGAAACTAA	GTGGCCGACG_G_CCGAAACTAA	CGA	R	CGG	R	+		putative site-specific DNA invertase (fragment)	hypothetical protein
1311539	1713377	401838	G	A	GTTTTTGGGT_G_GAATGTTTTT	GTTTTTGGGT_A_GAATGTTTTT	CCA	P	CTA	L	-	recE	Exodeoxyribonuclease VIII (remnant)	hypothetical protein
1311777	1713139	401362	T	G	CCCGCCTGAC_T_AAGCCTTGCT	CCCGCCTGAC_G_AAGCCTTGCT							not annotated	hypothetical protein
1311984	1712932	400948	G	A	TTGAGCTAGA_G_CGTCATGCCG	TTGAGCTAGA_A_CGTCATGCCG	GAG	E	GAA	E	+		phage encoded endolysin protein (remnant)	not annotated
1312304	1712612	400308	G	A	CAACGCCCAG_G_CCGCCGCCCG	CAACGCCCAG_A_CCGCCGCCCG	GCC	A	ACC	T	+		exported phage protein	not annotated
1313489	1711427	397938	C	G	GTTGTCAGTC_C_CCTCTCGGGC	GTTGTCAGTC_G_CCTCTCGGGC	CCC	P	CGC	R	+		putative phage terminase; small subunit	putative phage terminase, small subunit
1314267	1710649	396382	T	G	GATGACACCG_T_CAGAGAGTTC	GATGACACCG_G_CAGAGAGTTC	TCA	S	GCA	A	+		putative phage terminase; large subunit (remnant)	not annotated
1314562	1710354	395792	G	A	GGCAGCGTTT_G_TGGCTGCGAA	GGCAGCGTTT_A_TGGCTGCGAA	GTG	V	ATG	M	+		phage tail fibre protein (remnant)	hypothetical protein
1315322	1709594	394272	A	C	GCTGGACAAT_A_AAGGGTAAGC	GCTGGACAAT_C_AAAGGTAAAC	ATA	I	ATC	I	+		phage tail fibre protein (remnant)	not annotated
1315325	1709591	394266	G	A	GGACAATAAA_G_GGTAAGCCCA	GGACAATCAA_A_GGTAAACCCG	AAG	K	AAA	K	+		phage tail fibre protein (remnant)	not annotated
1315331	1709585	394254	G	A	TAAAGGGTAA_G_CCCATCAGTG	TCAAAGGTAA_A_CCCGCCAGTG	AAG	K	AAA	K	+		phage tail fibre protein (remnant)	not annotated
1315335	1709581	394246	A	G	GGGTAAGCCC_A_TCAGTGGACG	AGGTAAACCC_G_CCAGTGGGCG	ATC	I	GTC	V	+		phage tail fibre protein (remnant)	not annotated
1315336	1709580	394244	T	C	GGTAAGCCCA_T_CAGTGGACGT	GGTAAACCCG_C_CAGTGGGCGA	ATC	I	ACC	T	+		phage tail fibre protein (remnant)	not annotated
1315343	1709573	394230	A	G	CCATCAGTGG_A_CGTGCCGTAT	CCGCCAGTGG_G_CGAGCTGTAC	GGA	G	GGG	G	+		phage tail fibre protein (remnant)	not annotated
1315346	1709570	394224	T	A	TCAGTGGACG_T_GCCGTATTGT	CCAGTGGGCG_A_GCTGTACTTT	CGT	R	CGA	R	+		phage tail fibre protein (remnant)	not annotated
1315349	1709567	394218	C	T	GTGGACGTGC_C_GTATTGTCGC	GTGGGCGAGC_T_GTACTTTCTC	GCC	A	GCT	A	+		phage tail fibre protein (remnant)	not annotated
1315353	1709563	394210	T	C	ACGTGCCGTA_T_TGTCGCAAGA	GCGAGCTGTA_C_TTTCTCAGGA	TTG	L	CTG	L	+		phage tail fibre protein (remnant)	not annotated
1315355	1709561	394206	G	T	GTGCCGTATT_G_TCGCAAGAAA	GAGCTGTACT_T_TCTCAGGAGA	TTG	L	TTT	F	+		phage tail fibre protein (remnant)	not annotated
1315358	1709558	394200	G	T	CCGTATTGTC_G_CAAGAAATGG	CTGTACTTTC_T_CAGGAGATGG	TCG	S	TCT	S	+		phage tail fibre protein (remnant)	not annotated
1315361	1709555	394194	A	G	TATTGTCGCA_A_GAAATGGACG	TACTTTCTCA_G_GAGATGGACG	CAA	Q	CAG	Q	+		phage tail fibre protein (remnant)	not annotated
1315364	1709552	394188	A	G	TGTCGCAAGA_A_ATGGACGGCA	TTTCTCAGGA_G_ATGGACGGCA	GAA	E	GAG	E	+		phage tail fibre protein (remnant)	not annotated
1315376	1709540	394164	T	C	TGGACGGCAA_T_AAATCGCACT	TGGACGGCAA_C_AAATCGCACT	AAT	N	AAC	N	+		phage tail fibre protein (remnant)	not annotated
1315987	1708929	392942	T	C	GCATTACCTG_T_AATGGGGGCC	GCATTACCTG_C_AATGGGGGCC	GTA	V	GCA	A	+	mig-3	phage tail fibre assembly protein (remnant)	hypothetical protein
1316894	1708022	391128	C	A	AGGTGAGTAA_C_TAAAAACCAT	AGGTGAGTAA_A_TAAAAACCAT						intergenic
1317245	1707671	390426	C	T	CCTCAGGCCC_C_AGGTTCACTT	CCTCAGGCCC_T_AGGTTCACTT						intergenic
1318024	1706892	388868	G	C	GATGAAGATG_G_TCAACGTCTG	GATGAAGATG_C_TCAACGTCTG							not annotated	hypothetical protein
1318525	1706391	387866	A	C	AGTTTGATTC_A_TGTTATTGCA	AGTTTGATTC_C_TGTTATTGCA						intergenic
1318922	1705994	387072	A	G	TCAGAGTCCA_A_GTATAAAAGT	TCAGAGTCCA_G_GTATAAAAGT	ACT	T	ACC	T	-		putative membrane protein	hypothetical protein
1320070	1704846	384776	A	G	ATCCCCGTCA_A_TGCAGTGATT	ATCCCCGTCA_G_TGCAGTGATT	TTG	L	CTG	L	-	pagO	inner membrane protein (PagO)	inner membrane protein (PagO)
1320489	1704427	383938	T	A	TCCGTAAAAA_T_ATTATTTTAG	TCCGTAAAAA_A_ATTATTTTAG						intergenic
1320919	1703997	383078	G	A	GAAGCTCTGA_G_ACTCGCTGAA	GAAGCTCTGA_A_ACTCGCTGAA							not annotated	hypothetical protein
1322284	1702632	380348	C	T	AAAGCCCTTG_C_GGTTGAACTG	AAAGCCCTTG_T_GGTTGAACTG	GCG	A	GTG	V	+		transposase	not annotated
1322361	1702555	380194	G	T	ATTAACCGTC_G_AAACGGCGCT	ATTAACCGTC_T_AAACGGCGCT	GAA	E	TAA	*	+		transposase	not annotated
1322390	1702526	380136	A	C	AGCTGGCTGA_A_CACCCCGGGT	AGCTGGCTGA_C_CACCCCGGGT	GAA	E	GAC	D	+		transposase	not annotated
1322588	1702328	379740	C	A	TATCCCTCTA_C_GCCAAAGGCA	TATCCCTCTA_A_GCCAAAGGCA	TAC	Y	TAA	*	+		transposase	not annotated
1323179	1701737	378558	T	C	CGCAAATCAG_T_AAAAGCTGGC	CGCAAATCAG_C_AAAAGCTGGC	AGT	S	AGC	S	+		transposase	not annotated
1324582	1700334	375752	T	C	ACACATCAAG_T_TACTGAATTT	ACACATCAAG_C_TACTGAATTT	GTT	V	GCT	A	+		putative acetyltransferase	not annotated
1324669	1700247	375578	T	G	GGGCAGCTTG_T_GGTCTACTGC	GGGCAGCTTG_G_GGTCTACTGC	GTG	V	GGG	G	+		putative acetyltransferase	not annotated
1324868	1700048	375180	T	C	CCTTTAGCTT_T_CAGGCTCTCC	CCTTTAGCTT_C_CAGGCTCTCC	TTT	F	TTC	F	+		putative acetyltransferase	putative acetyltransferase
1325433	1699483	374050	C	A	GCTCAATGGG_C_GTTTTTCCGA	GCTCAATGGG_A_GTTTTTCCGA	ACG	T	ACT	T	-		hypothetical protein	hypothetical protein
1326203	1698713	372510	T	C	GGTTGTCTTT_T_GACCAGTATT	GGTTGTCTTT_C_GACCAGTATT	TCA	S	TCG	S	-		conserved hypothetical protein	hypothetical protein
1326635	1698281	371646	G	A	TGTTACCTAA_G_AGCAATAATA	TGTTACCTAA_A_AGCAATAATA						intergenic
1326690	1698226	371536	T	G	GAATAGTGTT_T_CAATTGTTAC	GAATAGTGTT_G_CAATTGTTAC						intergenic
1326893	1698023	371130	G	A	CGGCTAACTC_G_CTGGCAGGAT	CGGCTAACTC_A_CTGGCAGGAT						intergenic
1328151	1696764	368613	T	C	CAGCTTTTTT_T_GTAACGCTGC	CAGCTTTTTT_C_GTAACGCTGC						intergenic
1330487	1694428	363941	A	G	GCGACGAAGA_A_TCCTTCGCAG	GCGACGAAGA_G_TCCTTCGCAG	TTC	F	CTC	L	-	yebU	conserved hypothetical protein	hypothetical protein
1331448	1693467	362019	A	G	ACGCTCCGGC_A_AGAGTACGCC	ACGCTCCGGC_G_CGAGTACGCC							not annotated	hypothetical protein
1331449	1693466	362017	A	C	CGCTCCGGCA_A_GAGTACGCCG	CGCTCCGGCG_C_GAGTACGCCG							not annotated	hypothetical protein
1331832	1693083	361251	C	A	ATTAAGCGAG_C_CTGCTTCTGG	ATTAAGCGAG_A_CTGCTTCTGG	GGC	G	GTC	V	-		conserved hypothetical protein	hypothetical protein
1331885	1693030	361145	G	A	AGCGTGAGTC_G_GTAATCGTGG	AGCGTGAGTC_A_GTAATCGTGG	ACC	T	ACT	T	-		conserved hypothetical protein	hypothetical protein
1333812	1691103	357291	G	A	CGCATCTTCC_G_TATCTGATTT	CGCATCTTCC_A_TATCTGATTT	ACG	T	ATG	M	-		conserved hypothetical protein	hypothetical protein
1335984	1688931	352947	C	A	GCAGGATAAT_C_AACGGATAAC	GCAGGATAAT_A_AACGGATAAC						intergenic
1336426	1688489	352063	A	C	CAGCGCGCAG_A_GCAGCAAGCG	CAGCGCGCAG_C_GCAGCAAGCG	GAG	E	GCG	A	+	proQ	Activator of ProP	Activator of ProP
1338084	1686831	348747	T	C	GCGACACCGA_T_GGCGTGGTCT	GCGACACCGA_C_GGCGTGGTCT	GAT	D	GAC	D	+	prc	tail-specific protease precursor	tail-specific protease precursor
1340378	1684537	344159	T	G	GCCATTACCA_T_CGTTGCCAGC	GCCATTACCA_G_CGTTGCCAGC	ATG	M	CTG	L	-		putative membrane transport protein (pseudogene)	not annotated
1342554	1682361	339807	A	G	CCACCAGGAT_A_CCATAGCCGC	CCACCAGGAT_G_CCATAGCCGC	GGT	G	GGC	G	-		putative exported protein	hypothetical protein
1343098	1681817	338719	G	A	TTGTCAACCG_G_GCAAGTTCCC	TTGTCAACCG_A_GCAAGTTCCC	CGG	R	CGA	R	+		putative exported protein	not annotated
1343743	1681172	337429	G	A	CTTTTCAGCA_G_TGACGTTGTC	CTTTTCAGCA_A_TGACGTTGTC						intergenic
1344443	1680472	336029	C	T	ATGTTATTAG_C_ATTGTTTTTT	ATGTTATTAG_T_ATTGTTTTTT						intergenic
1344808	1680107	335299	A	G	AGGCGGCGTT_A_GCTACAATGA	AGGCGGCGTT_G_GCTACAATGA	AGC	S	GGC	G	+		penicillin-binding protein	penicillin-binding protein
1346463	1678452	331989	C	T	TAAACGTTCG_C_GCGATCCGGG	TAAACGTTCG_T_GCGATCCGGG	CGC	R	TGC	C	+	rrmA	rRNA guanine-N1-methyltransferase	rRNA guanine-N1-methyltransferase
1346762	1678153	331391	C	A	TGCCCTTTGC_C_GATGCGTCAA	TGCCCTTTGC_A_GATGCGTCAA	GCC	A	GCA	A	+	rrmA	rRNA guanine-N1-methyltransferase	rRNA guanine-N1-methyltransferase
1347440	1677475	330035	C	T	CGCGGATACC_C_TCGATGATCA	CGCGGATACC_T_TCGATGATCA	GAG	E	GAA	E	-	yebN	putative membrane protein	hypothetical protein
1347992	1676923	328931	T	G	TTTTCATTTA_T_ATTTATTCAT	TTTTCATTTA_G_ATTTATTCAT						intergenic
1348130	1676785	328655	G	T	TCAATAAGAA_G_TTTATATATT	TCAATAAGAA_T_TTTATATATT	CTT	L	ATT	I	-		putative membrane protein	not annotated
1350353	1674562	324209	C	T	GTTATTTCGC_C_ACTTTGGCAA	GTTATTTCGC_T_ACTTTGGCAA	GTG	V	GTA	V	-	manX	PTS system, mannose-specific IIAB component	PTS system, mannose-specific IIAB component
1350773	1674142	323369	A	G	CTTTGGTCCA_A_CGGGTAGCGA	CTTTGGTCCA_G_CGGGTAGCGA	CGT	R	CGC	R	-	manX	PTS system, mannose-specific IIAB component	PTS system, mannose-specific IIAB component
1350950	1673965	323015	G	A	CTTCACGACC_G_GTTTCTACCG	CTTCACGACC_A_GTTTCTACCG	ACC	T	ACT	T	-	manX	PTS system, mannose-specific IIAB component	PTS system, mannose-specific IIAB component
1351466	1673449	321983	C	T	TTTTGTGTGA_C_GGAGATCCGT	TTTTGTGTGA_T_GGAGATCCGT						intergenic
1352204	1672711	320507	G	T	CGGTCTTCTC_G_CTGGACGCCG	CGGTCTTCTC_T_CTGGACGCCG	TCG	S	TCT	S	+	yoaE	putative membrane protein	hypothetical protein
1353116	1671799	318683	C	T	AGGGCGGCAC_C_GATCTCCATG	AGGGCGGCAC_T_GATCTCCATG	ACC	T	ACT	T	+	yoaE	putative membrane protein	hypothetical protein
1353224	1671691	318467	A	T	GCCATATTCC_A_CGTGTAGGCG	GCCATATTCC_T_CGTGTAGGCG	CCA	P	CCT	P	+	yoaE	putative membrane protein	hypothetical protein
1353450	1671465	318015	T	G	GTGGAAATTC_T_CTAATGGGCA	GTGGAAATTC_G_CTAATGGGCA	AGA	R	AGC	S	-		conserved hypothetical protein	not annotated
1354034	1670881	316847	G	A	ATCCAGCCCT_G_GCGCGGGTTG	ATCCAGCCCT_A_GCGCGGGTTG	CAG	Q	TAG	*	-		conserved hypothetical protein	not annotated
1354227	1670688	316461	A	C	ATACGGCCAG_A_GGTAACTGCG	ATACGGCCAG_C_GGTAACTGCG	CCT	P	CCG	P	-		conserved hypothetical protein	not annotated
1354345	1670570	316225	C	T	TTTTTTTAAT_C_CCGGAAGAGT	TTTTTTTAAT_T_CCGGAAGAGT	GGA	G	GAA	E	-		conserved hypothetical protein	not annotated
1356956	1667959	311003	G	A	ATTTGGCGGA_G_TAATGCCGAC	ATTTGGCGGA_A_TAATGCCGAC	ACT	T	ATT	I	-	yeaB	conserved hypothetical protein	hypothetical protein
1357256	1667659	310403	A	C	CATCTGCGGG_A_GCAAAAGCTG	CATCTGCGGG_C_GCAAAAGCTG	CTC	L	CGC	R	-	yeaB	conserved hypothetical protein	hypothetical protein
1358459	1666456	307997	A	G	GAAAGTGACG_A_TAGTCGTGCG	GAAAGTGACG_G_TAGTCGTGCG	ATC	I	ACC	T	-	pabB	para-aminobenzoate synthase component I	para-aminobenzoate synthase component I
1358494	1666421	307927	C	T	TGGTTTCCTG_C_GCGCGCGTGG	TGGTTTCCTG_T_GCGCGCGTGG	GCG	A	GCA	A	-	pabB	para-aminobenzoate synthase component I	para-aminobenzoate synthase component I
1358951	1665964	307013	C	T	CGGCTTATAC_C_GCCGCGACAA	CGGCTTATAC_T_GCCGCGACAA	GCG	A	GCA	A	-	yoaB	conserved hypothetical protein	hypothetical protein
1359368	1665547	306179	A	C	CTGTAACTGG_A_GTAAGCCTTT	CTGTAACTGG_C_GTAAGCCTTT						intergenic
1359554	1665361	305807	C	T	TTGTTGAAGC_C_GGCACCGGAA	TTGTTGAAGC_T_GGCACCGGAA	GCC	A	GCT	A	+	yoaA	putative ATP-dependent helicase	putative ATP-dependent helicase
1360255	1664660	304405	C	T	GCCCAGAGCG_C_CCAGGATTTT	GCCCAGAGCG_T_CCAGGATTTT	GCC	A	GTC	V	+	yoaA	putative ATP-dependent helicase	putative ATP-dependent helicase
1360545	1664370	303825	A	T	GACGCCGCTC_A_CCGTGGCGGA	GACGCCGCTC_T_CCGTGGCGGA	ACC	T	TCC	S	+	yoaA	putative ATP-dependent helicase	putative ATP-dependent helicase
1362403	1662512	300109	A	C	CGCTCGACAG_A_GGCGCGCGTC	CGCTCGACAG_C_GGCGCGCGTC	AGA	R	AGC	S	+	slp	putative lipoprotein	putative lipoprotein
1362775	1662140	299365	G	T	CGGCTGGTCC_G_CTGTTTCTGC	CGGCTGGTCC_T_CTGTTTCTGC						intergenic
1362948	1661967	299019	G	A	GCATTGAAGA_G_GGTTTGGCTT	GCATTGAAGA_A_GGTTTGGCTT	AGG	R	AAG	K	+	fadD	long-chain-fatty-acid--CoA ligase	long-chain-fatty-acid--CoA ligase
1363125	1661790	298665	C	T	CGGGCATTTG_C_GGCTTATTTA	CGGGCATTTG_T_GGCTTATTTA	GCG	A	GTG	V	+	fadD	long-chain-fatty-acid--CoA ligase	long-chain-fatty-acid--CoA ligase
1363611	1661304	297693	T	C	GCGAAAGGCG_T_GATGTTGACC	GCGAAAGGCG_C_GATGTTGACC	GTG	V	GCG	A	+	fadD	long-chain-fatty-acid--CoA ligase	long-chain-fatty-acid--CoA ligase
1364106	1660809	296703	C	T	TCAACAGAAG_C_CAAACTGGTG	TCAACAGAAG_T_CAAACTGGTG	GCC	A	GTC	V	+	fadD	long-chain-fatty-acid--CoA ligase	long-chain-fatty-acid--CoA ligase
1365907	1659009	293102	C	T	AAGGCAGATT_C_TTCTGCCTTT	AAGGCAGATT_T_TTCTGCCTTT						intergenic
1366281	1658635	292354	C	T	GGAAAGGACG_C_TCTTCTCCCA	GGAAAGGACG_T_TCTTCTCCCA	GAG	E	GAA	E	-	minD	septum site determining protein	septum site determining protein
1366770	1658146	291376	T	C	TCTGCGACGC_T_GGAAGAATGA	TCTGCGACGC_C_GGAAGAATGA	CCA	P	CCG	P	-	minD	septum site determining protein	septum site determining protein
1367898	1657018	289120	A	G	TGTTTTGTGT_A_ATCTATAGAA	TGTTTTGTGT_G_ATCTATAGAA	GTA	V	GTG	V	+	ycgL	conserved hypothetical protein	not annotated
1368085	1656831	288746	C	T	GTTAAGCGAG_C_AGGGCTATTA	GTTAAGCGAG_T_AGGGCTATTA	CAG	Q	TAG	*	+	ycgL	conserved hypothetical protein	not annotated
1369493	1655423	285930	C	G	CCTGAAGCCA_C_GAATTGCGTG	CCTGAAGCCA_G_GAATTGCGTG						intergenic
1369554	1655362	285808	T	C	CCCTGACGCG_T_CTTGTCGCTG	CCCTGACGCG_C_CTTGTCGCTG						intergenic
1369676	1655240	285564	T	C	AGGATCAGCC_T_AGGAAGCCTG	AGGATCAGCC_C_AGGAAGCCTG						intergenic
1369832	1655084	285252	C	T	GAGCCGCTTC_C_TGGTGAAAAT	GAGCCGCTTC_T_TGGTGAAAAT	CCT	P	CTT	L	+		hypothetical protein	hypothetical protein
1370177	1654739	284562	C	A	AAAAGGTCGC_C_GAACTACGGA	AAAAGGTCGC_A_GAACTACGGA	GCC	A	GCA	A	+		conserved hypothetical protein	hypothetical protein
1370613	1654303	283690	C	A	ATGAGAGAGC_C_GTGCCGCCGG	ATGAGAGAGC_A_GTGCCGCCGG	CGG	R	CTG	L	-		conserved hypothetical protein	hypothetical protein
1370688	1654228	283540	T	A	GATGCGTAAG_T_GGGACATAAG	GATGCGTAAG_A_GGGACATAAG	CAC	H	CTC	L	-		conserved hypothetical protein	hypothetical protein
1371493	1653423	281930	A	G	AGCGTTGCTA_A_CCATCCTGCC	AGCGTTGCTA_G_CCATCCTGCC	TTA	L	CTA	L	-	nhaB	regulator of intracellular pH; Na+/H+ antiporter	regulator of intracellular pH, Na+/H+ antiporter
1371721	1653195	281474	T	C	ATGGCCACGG_T_TAGCAGCTCA	ATGGCCACGG_C_TAGCAGCTCA	ACC	T	GCC	A	-	nhaB	regulator of intracellular pH; Na+/H+ antiporter	regulator of intracellular pH, Na+/H+ antiporter
1372088	1652828	280740	G	A	GGGCGAGGGC_G_GTAACCAGCC	GGGCGAGGGC_A_GTAACCAGCC	ACC	T	ACT	T	-	nhaB	regulator of intracellular pH; Na+/H+ antiporter	regulator of intracellular pH, Na+/H+ antiporter
1373125	1651791	278666	T	G	ATTGGCAGGC_T_ATATCAGAAA	ATTGGCAGGC_G_ATATCAGAAA						intergenic
1374541	1650375	275834	G	T	CGCATAGGGG_G_TAATTCCGCT	CGCATAGGGG_T_TAATTCCGCT	ACC	T	AAC	N	-	ycgB	conserved hypothetical protein	hypothetical protein
1375484	1649432	273948	C	T	AATGTCCAGT_C_GGGTCCATCG	AATGTCCAGT_T_GGGTCCATCG	GAC	D	AAC	N	-	ycgB	conserved hypothetical protein	hypothetical protein
1376168	1648748	272580	T	A	CATTATATGG_T_AAATAAAGGC	CATTATATGG_A_AAATAAAGGC	GTA	V	GAA	E	+	dadA	D-amino acid dehydrogenase-Alanine racemase fusion protein	not annotated
1376667	1648249	271582	G	A	ATATCCCGGT_G_TATCCGCTGA	ATATCCCGGT_A_TATCCGCTGA	GTG	V	GTA	V	+	dadA	D-amino acid dehydrogenase-Alanine racemase fusion protein	not annotated
1377769	1647147	269378	C	T	GTGGCATCCC_C_AGGCGCATTA	GTGGCATCCC_T_GGGCGCATTA	CAG	Q	TAG	*	+	dadA	D-amino acid dehydrogenase-Alanine racemase fusion protein	Alanine racemase
1377770	1647146	269376	A	G	TGGCATCCCC_A_GGCGCATTAT	TGGCATCCCT_G_GGCGCATTAT	CAG	Q	CGG	R	+	dadA	D-amino acid dehydrogenase-Alanine racemase fusion protein	Alanine racemase
1377839	1647077	269238	A	G	CAGTGGCGGG_A_TATTGCCGAT	CAGTGGCGGG_G_TATTGCCGAT	GAT	D	GGT	G	+	dadA	D-amino acid dehydrogenase-Alanine racemase fusion protein	Alanine racemase
1378277	1646639	268362	T	G	CGGTCCACCT_T_GGGGCGGGTC	CGGTCCACCT_G_GGGGCGGGTC						intergenic
1379850	1645066	265216	T	C	GGTTACTGAC_T_ATATAAGCGA	GGTTACTGAC_C_ATATAAGCGA	ATA	I	ATG	M	-	ycgO	Cell volume regulation protein	Cell volume regulation protein A
1381923	1642993	261070	C	A	CCCGCTCTAC_C_GCCGGGCTGA	CCCGCTCTAC_A_GCCGGGCTGA	GCG	A	GCT	A	-	ycgR	conserved hypothetical protein	hypothetical protein
1382217	1642699	260482	C	T	GATACAGCGG_C_GCGCCAATAC	GATACAGCGG_T_GCGCCAATAC	GCG	A	GCA	A	-	ycgR	conserved hypothetical protein	hypothetical protein
1382940	1641976	259036	C	T	GCACAGTTTC_C_TGGTCGCCGT	GCACAGTTTC_T_TGGTCGCCGT	CTG	L	TTG	L	+	ymgE	putative membrane protein	hypothetical protein
1385638	1639278	253640	G	A	TTCGCCCGAC_G_TGCGGCTTCC	TTCGCCCGAC_A_TGCGGCTTCC	CGT	R	TGT	C	-		glutamate dehydrogenase	glutamate dehydrogenase
1386305	1638611	252306	A	G	TCTTTAATTG_A_CCGTGGTACA	TCTTTAATTG_G_CCGTGGTACA	GGT	G	GGC	G	-		glutamate dehydrogenase	not annotated
1387466	1637450	249984	T	C	GCAAACGGCA_T_GCCTAAAAAC	GCAAACGGCA_C_GCCTAAAAAC	ATG	M	GTG	V	-		probable cytochrome oxidase subunit II	putative cytochrome oxidase subunit II
1387607	1637309	249702	A	G	GGGCGAAAGA_A_GAGGGCACAC	GGGCGAAAGA_G_GAGGGCACAC	TTC	F	CTC	L	-		probable cytochrome oxidase subunit II	putative cytochrome oxidase subunit II
1387751	1637165	249414	T	G	ACGCTATTGA_T_CAATACCCGG	ACGCTATTGA_G_CAATACCCGG	ATC	I	CTC	L	-		probable cytochrome oxidase subunit II	putative cytochrome oxidase subunit II
1390159	1634757	244598	T	C	GAGATAACTC_T_CATCCCAGCA	GAGATAACTC_C_CATCCCAGCA							not annotated	hydrogenase-1 operon protein HyaF
1391291	1633625	242334	A	C	ACGCTCCGCG_A_CCCGGATACC	ACGCTCCGCG_C_CCCGGATACC	GTC	V	GGC	G	-	hyaD	hydrogenase-1 operon protein HyaD	hydrogenase-1 operon protein HyaD
1391474	1633442	241968	A	C	GCGAGGTAAA_A_GTGCCCGACG	GCGAGGTAAA_C_GTGCCCGACG	TTT	F	GTT	V	-		probable Ni/Fe-hydrogenase 1 b-type cytochrome subunit	putative Ni/Fe-hydrogenase 1 b-type cytochrome subunit
1392184	1632732	240548	T	G	GAGGCAGGGG_T_CGAAGCTGTG	GAGGCAGGGG_G_CGAAGCTGTG	GAC	D	GCC	A	-		hydrogenase-1 large chain (nifE hydrogenase)	hydrogenase-1 large chain (nifE hydrogenase)
1393187	1631729	238542	T	C	AGATTGATCG_T_GCACGGCATT	AGATTGATCG_C_GCACGGCATT	ACG	T	GCG	A	-		hydrogenase-1 large chain (nifE hydrogenase)	hydrogenase-1 large chain (nifE hydrogenase)
1393907	1631009	237102	C	T	TTACTCATGC_C_TGTTTATCCT	TTACTCATGC_T_TGTTTATCCT	CAG	Q	CAA	Q	-		hydrogenase-1 small subunit	hydrogenase-1 small subunit
1394635	1630281	235646	T	G	AACATTCCTT_T_CTCTCCTAAC	AACATTCCTT_G_CTCTCCTAAC	AAA	K	CAA	Q	-		hydrogenase-1 small subunit	hydrogenase-1 small subunit
1394735	1630181	235446	G	T	CGCCGGCGGC_G_GCCATCAGGG	CGCCGGCGGC_T_GCCATCAGGG	GCC	A	GCA	A	-		hydrogenase-1 small subunit	hydrogenase-1 small subunit
1395056	1629860	234804	C	T	CCACGCTCCG_C_CAGGGGCATA	CCACGCTCCG_T_CAGGGGCATA						intergenic
1395621	1629295	233674	G	A	CATTGTACCT_G_GTGCGCTGCT	CATTGTACCT_A_GTGCGCTGCT						intergenic
1395730	1629186	233456	G	C	ACGCGTTAGC_G_TTTTGAACGC	ACGCGTTAGC_C_TTTTGAACGC							not annotated	hypothetical protein
1395790	1629126	233336	T	A	CCTCACGTAC_T_ACGTGTACGC	CCTCACGTAC_A_ACGTGTACGC							not annotated	hypothetical protein
1396975	1627941	230966	G	A	TATCCTTTGT_G_TGAATATAAA	TATCCTTTGT_A_TGAATATAAA	ACA	T	ATA	I	-		putative membrane protein	hypothetical protein
1399546	1625370	225824	G	A	GTCGCGTCGC_G_GCATATTCCG	GTCGCGTCGC_A_GCATATTCCG	GCC	A	GCT	A	-	pth	Peptidyl-tRNA hydrolase	Peptidyl-tRNA hydrolase
1400326	1624590	224264	A	G	CGCAATTCGC_A_ACCCTCCGGC	CGCAATTCGC_G_ACCCTCCGGC	TGC	C	CGC	R	-	ychM	putative sulphate transporter	putative sulfate transporter
1401664	1623252	221588	T	C	CCGGTTAGCG_T_GATCACGATC	CCGGTTAGCG_C_GATCACGATC	ACG	T	GCG	A	-	ychM	putative sulphate transporter	putative sulfate transporter
1402802	1622114	219312	T	C	AAAATATCAC_T_ACCGCGTACA	AAAATATCAC_C_ACCGCGTACA	AGT	S	GGT	G	-	prsA	Ribose-phosphate pyrophosphokinase	Ribose-phosphate pyrophosphokinase
1403676	1621240	217564	T	C	CCGAGCGTCG_T_CAGTTCATCA	CCGAGCGTCG_C_CAGTTCATCA	ACG	T	GCG	A	-	ipk	4-diphosphocytidyl-2-C-methyl-D-erythritol kinase	4-diphosphocytidyl-2-C-methyl-D-erythritol kinase
1405524	1619392	213868	C	A	CGCTCGCCCG_C_CAAATCTTTG	CGCTCGCCCG_A_CAAATCTTTG	CGC	R	CGA	R	+	hemA	Glutamyl-tRNA reductase	Glutamyl-tRNA reductase
1406127	1618787	212660	C	T	ATGCGCAAGC_C_ATCTTGCAGG	ATGCGCAAGC_T_ATCTTGCAGG	GCC	A	GCT	A	+	hemA	Glutamyl-tRNA reductase	not annotated
1407121	1617793	210672	C	A	TCTCGGTGCT_C_GGGGCGCGCA	TCTCGGTGCT_A_GGGGCGCGCA	CTC	L	CTA	L	+	prfA	Peptide chain release factor 1	Peptide chain release factor 1
1407301	1617613	210312	A	G	AAACGATGGA_A_GGTAAGCTGG	AAACGATGGA_G_GGTAAGCTGG	GAA	E	GAG	E	+	prfA	Peptide chain release factor 1	Peptide chain release factor 1
1407345	1617569	210224	T	A	CAGGAACACC_T_GGCTGACCTG	CAGGAACACC_A_GGCTGACCTG	CTG	L	CAG	Q	+	prfA	Peptide chain release factor 1	Peptide chain release factor 1
1407860	1617054	209194	A	G	GCTATCCGGA_A_TGTGCGTATA	GCTATCCGGA_G_TGTGCGTATA	AAT	N	AGT	S	+	hemK	HemK protein, putative protoporphyrinogen oxidase	HemK protein, putative protoporphyrinogen oxidase
1409037	1615877	206840	A	G	GTTCAACGGT_A_AAACGCTTGA	GTTCAACGGT_G_AAACGCTTGA	AAA	K	GAA	E	+	ychA	putative regulator	putative regulator
1409214	1615700	206486	G	A	GCTACGCGTT_G_GCGAAGCATT	GCTACGCGTT_A_GCGAAGCATT	GGC	G	AGC	S	+	ychA	putative regulator	putative regulator
1409268	1615646	206378	A	G	CCGTGACCGC_A_GGTTGATCTA	CCGTGACCGC_G_GGTTGATCTA	AGG	R	GGG	G	+	ychA	putative regulator	putative regulator
1411528	1613387	201859	T	G	GCAGAAATTT_T_TATTTTTTTA	GCAGAAATTT_G_TATTTTTTTA						intergenic
1412247	1612668	200421	A	T	CGCGTAACCC_A_GCGGTTACGG	CGCGTAACCC_T_GCGGTTACGG	GCT	A	GCA	A	-	ychN	conserved hypothetical protein	hypothetical protein
1413264	1611651	198387	T	G	CGAATGGCGC_T_CGGGTATGAT	CGAATGGCGC_G_CGGGTATGAT	CTC	L	CGC	R	+	ychP	putative invasin	putative invasin
1414334	1610581	196247	A	C	GGTAACCGTC_A_GCGCCGCGCT	GGTAACCGTC_C_GCGCCGCGCT	GCT	A	GCG	A	-	narL	nitrate/nitrite response regulator protein NarL	nitrate/nitrite response regulator protein NarL
1415007	1609907	194900	T	C	TAAAGCCAAA_T_CGGGCGCTGA	TAAAGCCAAA_C_CGGGCGCTGA	CGA	R	CGG	R	-	narX	nitrate/nitrite sensor protein NarX	not annotated
1415578	1609336	193758	T	C	GACTCGCAGC_T_CAATATCATG	GACTCGCAGC_C_CAATATCATG	GAG	E	GGG	G	-	narX	nitrate/nitrite sensor protein NarX	not annotated
1417824	1607088	189264	C	T	TTATCGCGTT_C_TACGGGGTAT	TTATCGCGTT_T_TACGGGGTAT	TTC	F	TTT	F	+	narK	nitrite extrusion protein (nitrite facilitator)	nitrite extrusion protein (nitrite facilitator)
1422306	1602606	180300	T	C	AATGAAAATT_T_GTTCACAAGT	AATGAAAATT_C_GTTCACAAGT	TGT	C	CGT	R	+	narH	respiratory nitrate reductase 1 beta chain	respiratory nitrate reductase 1 beta chain
1423210	1601702	178492	C	A	GATCCGAACG_C_TCCGGCTGTC	GATCCGAACG_A_TCCGGCTGTC	GCT	A	GAT	D	+	narH	respiratory nitrate reductase 1 beta chain	respiratory nitrate reductase 1 beta chain
1425833	1599079	173246	A	G	GGATAGTAGT_A_CGCAAGAAAT	GGATAGTAGT_G_CGCAAGAAAT	ACG	T	GCG	A	+		putative secreted protein	putative secreted protein
1425925	1598987	173062	C	T	AAGCCGCCTC_C_CCAACCAATG	AAGCCGCCTC_T_CCAACCAATG	TCC	S	TCT	S	+		putative secreted protein	putative secreted protein
1426127	1598785	172658	T	C	TGAAGGCGTG_T_CTCAGGATTA	TGAAGGCGTG_C_CTCAGGATTA	TCT	S	CCT	P	+		putative secreted protein	putative secreted protein
1426715	1598197	171482	G	T	AGAGCAGGGG_G_TTACTCCGGC	AGAGCAGGGG_T_TTACTCCGGC	GTT	V	TTT	F	+		putative secreted protein	putative secreted protein
1427496	1597414	169918	T	G	GGTCGTTGCC_T_GCGGCAACGC	GGTCGTTGCC_G_TTGGCAACGT						intergenic
1427497	1597413	169916	G	T	GTCGTTGCCT_G_CGGCAACGCT	GTCGTTGCCG_T_TGGCAACGTT						intergenic
1427498	1597412	169914	C	T	TCGTTGCCTG_C_GGCAACGCTT	TCGTTGCCGT_T_GGCAACGTTC						intergenic
1427506	1597404	169898	C	T	TGCGGCAACG_C_TTTCTCGCTG	GTTGGCAACG_T_TCTCTCGCTT						intergenic
1427508	1597402	169894	T	C	CGGCAACGCT_T_TCTCGCTGAC	TGGCAACGTT_C_TCTCGCTTTC						intergenic
1427516	1597394	169878	G	T	CTTTCTCGCT_G_ACGCTCGAAT	TTCTCTCGCT_T_TCGCTCGAGT						intergenic
1427517	1597393	169876	A	T	TTTCTCGCTG_A_CGCTCGAATC	TCTCTCGCTT_T_CGCTCGAGTC						intergenic
1427525	1597385	169860	A	G	TGACGCTCGA_A_TCGAACCTTA	TTTCGCTCGA_G_TCGAACCTTA						intergenic
1427536	1597374	169838	G	A	TCGAACCTTA_G_TCGAAGCTTC	TCGAACCTTA_A_TCGAGGGTTC						intergenic
[truncated: 4,394 more rows]
