# Supplementary material for: Genomic Comparison of the Closely-Related Salmonella enterica Serovars Enteritidis, Dublin and Gallinarum
Source: PLoS One. 2015 Jun 3;10(6):e0126883. doi: 10.1371/journal.pone.0126883 (PMC4454671; doi:10.1371/journal.pone.0126883)
Supplement: S11 Table — (CSV) [file pone.0126883.s011.csv]

Supplementary Table 11. Serovar Enteritidis Pseudogenes
P125109 Locus	P125109 Location	P125109 Pseudogene?	LK5 Locus	LK5 Location	LK5 Pseudogene?	P125109 Gene Name	Gene Strand	P125109 Product/Comment
SEN_0050	58700..59680; 59682..59903	Yes			Yes		+	conserved hypothetical protein (pseudogene)
SEN_0139	161662..162650	Yes			No		-	putative aldo/keto reductase (pseudogene)
SEN_0191	218174..218629	No		218285..218629	Yes	dksA	-	dosage-dependent dnaK suppressor protein
SEN_0268	310700..311476	Yes			Yes		-	conserved hypothetical pathogenicity island protein (fragment)
SEN_0269	311476..311772	Yes			Yes		+	conserved hypothetical pathogenicity island protein (fragment)
SEN_0271	312714..313220	Yes			Yes		+	rhs-family protein (fragment)
SEN_0272	313220..316594	Yes			Yes		+	rhs-family protein (fragment)
SEN_0275	317497..317538; 317542..317604; 317608..317670	Yes			Yes		+	putative RHS protein (remnant)
SEN_0280	320296..320435	Yes			Yes		+	putative insertion sequence transposase protein A (pseudogene)
SEN_0280A	320426..320993; 320997..321071	Yes			Yes		+	putative insertion sequence transposase protein B (pseudogene)
SEN_0286	327834..327941	Yes			Yes		+	transposase (fragment)
SEN_0306	348718..349128	Yes			Yes		-	IS3 transposase (fragment)
SEN_0308	349491..349856	Yes			Yes		+	putative glycerol dehydratase reactivation factor (fragment)
SEN_0347	391970..394078	No		391985..393784	Yes	foxA	+	ferrioxamine B receptor precursor
SEN_0420	471358..471762; 471766..472641	Yes			No		+	conserved hypothetical protein (pseudogene)
SEN_0478	536463..537290	No		536700..537275	Yes		-	probable secreted protein
SEN_0480	540055..540471	No		540114..540455	Yes	cueR	+	copper efflux regulator
SEN_0534	593253..593522	Yes			Yes		-	integrase (pseudogene)
SEN_0538	598048..598377	Yes			Yes		-	Two component regulator sensor kinase (fragment)
SEN_0538A	598426..598662	Yes			Yes		+	cation efflux system protein (fragment)
SEN_0574	638510..639745	No		638628..639602	Yes	ybdN	-	conserved hypothetical protein
SEN_0620	685381..686334	No		685405..686316	Yes		+	probable permease
SEN_0629	696145..696867; 696871..697383	Yes			No		-	putative cytoplasmic protein (pseudogene)
SEN_0703	781170..782108	No		781153..781635; 781638..782090	Yes	ybgR	-	probably cation transport protein
SEN_0710	787703..788743; 788747..788971	Yes			No		+	putative cation transporter (pseudogene)
SEN_0745	826093..826926; 826930..827658; 827664..828347	Yes			Yes	slrP	+	leucine rich repeat protein (pseudogene)
SEN_0807	892840..893340	Yes			Yes		+	putative oxidoreductase (fragment)
SEN_0820	904673..905209; 905213..905395	Yes			No	mdaA	+	oxygen-insensitive NADPH nitroreductase(pseudogene)
SEN_0908A	1013381..1013578	Yes			Yes		-	phage integrase (remnant)
SEN_0909	1013579..1013812	Yes			Yes		-	prophage exodeoxyribonuclease (remnant)
SEN_0910	1013812..1014334	Yes			Yes		+	hypothetical phage protein (pseudogene)
SEN_0912	1014335..1015051	Yes			Yes		+	hypothetical phage protein (pseudogene)
SEN_0914	1017342..1017557	Yes			Yes		-	putative tail fibre assembly protein (remnant)
SEN_0916A	1018882..1019300	Yes			Yes		+	putative insertion sequence protein (remnant)
SEN_0918	1020127..1020366; 1020368..1020421	Yes			Yes		-	hypothetical phage protein (pseudogene)
SEN_0981	1081550..1081963; 1081967..1082791	Yes			Yes	agp	+	glucose-1-phosphatase precursor (G1Pase), secreted (pseudogene)
SEN_0989	1094311..1095807	No		1094285..1095397; 1095422..1095781	Yes		-	putative sodium/glucose cotransporter
SEN_1004	1107409..1110027	Yes			Yes		-	putative membrane protein (pseudogene)
SEN_1011	1113089..1113942	Yes			Yes		+	putative transposase (pseudogene)
SEN_1063	1159951..1160282	Yes			Yes		+	putative membrane protein (pseudogene)
SEN_1138	1231868..1232020	Yes			Yes		+	ninG protein (remnant)
SEN_1141	1233694..1233744	Yes			Yes		+	hypothetical phage protein (remnant)
SEN_1147	1237076..1237387	Yes			Yes		+	putative phage terminase, small subunit (remnant)
SEN_1148	1237389..1237646	Yes			Yes		+	phage attachment and invasion protein (remnant)
SEN_1151	1239091..1239351	Yes			Yes		+	phage tail assembly protein (remnant)
SEN_1152	1239351..1241717; 1241719..1242585	Yes			Yes		+	phage tail fibre protein involved in host recognition (remnant)
SEN_1154	1242641..1242934	Yes			Yes		+	tail fiber assembly protein (remnant)
SEN_1156	1244065..1244223	Yes			Yes		+	putative site-specific DNA invertase (fragment)
SEN_1158	1246083..1246978	Yes			Yes		-	putative phage integrase (remnant)
SEN_1160	1247057..1247556	Yes			Yes		-	Exodeoxyribonuclease VIII (remnant)
SEN_1161	1247719..1247907; 1247911..1247967	Yes			Yes		+	phage encoded chitinase protein (remnant)
SEN_1165	1249707..1249863; 1249865..1250274	Yes			Yes		+	putative phage terminase; large subunit (remnant)
SEN_1167	1250279..1251132; 1251136..1251504; 1251514..1252325	Yes			Yes	mig-3	+	phage tail fibre assembly protein (remnant)
SEN_1171	1253079..1253201	Yes			Yes		-	transposase (remnant)
SEN_1171A	1253530..1253696	Yes			Yes		+	phage encoded pagM (phoPQ-activated protein) (pseudogene)
SEN_1171B	1253979..1254122	Yes			Yes		+	DNA-invertase(remnant)
SEN_1174	1255367..1256281	No		1255337..1256095	Yes	pagO	-	inner membrane protein
SEN_1333	1424663..1424961	Yes			Yes	ycjE	-	conserved hypothetical protein (pseudogene)
SEN_1378	1469415..1469723	Yes			Yes		-	putative phage integrase (remnant)
SEN_1396A	1481726..1481776	Yes			Yes		-	conserved hypothetical protein (fragment)
SEN_1398	1481828..1482031	Yes			Yes		-	putative phage integrase (pseudogene)
SEN_1415	1500659..1502208	Yes			Yes		-	putative membrane protein (pseudogene)
SEN_1502	1602840..1602974	Yes			Yes		+	hypothetical protein (remnant)
SEN_1503	1603023..1603289	Yes			Yes		+	hypothetical protein (remnant)
SEN_1535	1633690..1634877	No		1633584..1634234; 1634195..1634683	Yes	ydeE	+	putative membrane protein
SEN_1576	1679802..1681508	No		1679613..1681133; 1681283..1681110	Yes		+	conserved hypothetical protein
SEN_1583A	1690244..1690464	Yes			Yes	malX	+	PTS system, IIb subunit (pseudogene)
SEN_1583B	1690474..1690521; 1690525..1690605	Yes			Yes	malY	+	aminotransferase (pseudogene)
SEN_1759	1867321..1867467; 1867469..1867543	Yes			Yes		+	conserved hypothetical protein (pseudogene)
SEN_1808	1909712..1910389; 1910393..1910500	Yes			Yes	envF	+	lipoprotein (pseudo)
SEN_1809	1911216..1911296; 1911306..1911365	Yes			Yes		-	Putative phage tail protein (fragments)
SEN_1879	1983993..1984916	No		1983598..1984179; 1984176..1984520	Yes	mviM	-	putative virulence factor MviM
SEN_1914	2014413..2014715	No		Not annotated	Yes		-	hypothetical protein
SEN_1968	2060381..2060464; 2060466..2060689	Yes			Yes		+	phage integrase (remnant)
SEN_1972	2063439..2063987; 2063989..2064276	Yes			Yes		-	putatve membrane protein (pseudogene)
SEN_1976	2066381..2066719; 2066730..2068523	Yes			Yes		-	putative type IV prepilin protein (remnant)
SEN_1983	2074332..2074819	Yes			Yes		+	exported protein (pseudogene)
SEN_2002	2088434..2088649; 2088651..2088827	Yes			Yes		+	hypothetical protein (pseudogene)
SEN_2005A	2093875..2093976	Yes			Yes		-	hypothetical protein (remnant)
SEN_2005B	2094378..2094473	Yes			Yes		+	phage integrase (remnant)
SEN_2136	2237725..2238625	Yes			Yes	yegS	+	conserved hypothetical protein (pseudogene)
SEN_2223	2334669..2334863	Yes			Yes	umuC	-	UV protection protein (pseudogene)
SEN_2225	2337602..2337673; 2337682..2337960; 2337962..2337973	Yes			Yes		-	phage protein (remnant)
SEN_2226	2338017..2338340; 2338344..2338805	Yes			Yes		-	Putative phage tail fibre protein (pseudogene)
SEN_2272	2390911..2391408; 2391412..2392200	Yes			No	yfaV	-	putative transport protein (pseudogene)
SEN_2375A	2500088..2500335	Yes			Yes		-	transposase(remnant)
SEN_2375B	2500455..2500475; 2500479..2500684; 2500686..2500733	Yes			Yes		-	transposase(remnant)
SEN_2377	2501412..2501666	Yes			Yes	gtrB	+	bactoprenol glucosyl transferase (pseudogene)
SEN_2380	2503783..2504223	Yes			Yes		-	putative transposase (pseudogene)
SEN_2380A	2504599..2504754; 2504758..2505040	Yes			Yes		-	putative phage tail protein (fragment)
SEN_2494	2635382..2637454; 2637458..2642689	Yes			No	ratB	-	putative outer membrane protein (RatB) (pseudogene)
SEN_2497	2649589..2651520; 2651523..2651633	Yes			Yes	sinH	-	putative intimin (pseudogene)
SEN_2510	2663745..2666150	No		????	Yes		-	dimethyl sulfoxide reductase
SEN_2618	2799011..2799091; 2800303..2800680	Yes			Yes	tnpA_5	+	transposase for insertion sequence element is200 (pseudogene)
SEN_2685	2875524..2875883; 2875885..2876334	Yes			Yes		-	putative exported protein (pseudogene)
SEN_2742	2929895..2930087	Yes			Yes		+	putative transposase (remnant)
SEN_2922	3128638..3129021; 3129025..3129591	Yes			No		-	putative hydrolase (pseudogene)
SEN_2956	3159415..3160670	Yes			Yes	nupG	+	nucleoside permease nupg (nucleoside-transport system protein) (pseudogene)
SEN_3036	3244961..3245638	No		3237947..3238516	Yes		+	disulfide isomerase
SEN_3049A	3260516..3260644	Yes			Yes	ttdA	+	l(+)-tartrate dehydratase subunit alpha (ec 4.2.1.32) (l-ttd alpha)(remnant)
SEN_3447A	3689271..3689408	Yes			Yes		+	conserved hypothetical protein (pseudogene)
SEN_3448	3689436..3689668	Yes			Yes		+	methionine gamma-lyase (fragment)
SEN_3476B	3720561..3720716	Yes			Yes		-	transposase (remnant)
SEN_3573	3830292..3830468; 3830483..3831824	Yes			Yes		+	putative ATP binding protein (SugR, pseudogene)
SEN_3577A	3833202..3833333	Yes			Yes		-	transposase(remnant)
SEN_3578	3833480..3833542; 3833546..3833596	Yes			Yes		+	putative transposase (fragment)
SEN_3701	3967865..3969082; 3969082..3969288	Yes			Yes	yieO	-	putative transmembrane efflux protein (pseudogene)
SEN_3717	3989925..3990035	Yes			Yes		+	putative membrane transport protein (fragment)
SEN_3724	3998578..3999624	No		3991559..3992425; 3992395..3992604	Yes	wzzE	+	lipopolysaccharide biosynthesis protein
SEN_3728	4003169..4003393	Yes			Yes		+	glucose-1-phosphate thymidylyltransferase 2 (ec 2.7.7.24) (pseudogene)
SEN_3742A	4020151..4020450; 4020453..4020671	Yes			Yes		-	possible exported protein (pseudogene)
SEN_3804	4094563..4095983	Yes			Yes	yihO	-	putative membrane transport protein (pseudogene)
SEN_3828	4117899..4118357; 4118359..4118919	Yes			Yes		-	putative lipoprotein (pseudogene)
SEN_3843	4132174..4133397	Yes			Yes		-	putative membrane transport protein (pseudogene)
SEN_3844	4133390..4134064	Yes			Yes		-	putative membrane transport protein (pseudogene)
SEN_3860	4148198..4148335	Yes			Yes		+	CDP-diacylglycerol pyrophosphatase (pseudogene)
SEN_3973	4285789..4286445; 4286449..4286493	Yes			Yes	pepE	-	peptidase E (pseudogene)
SEN_3984	4294301..4294905	Yes			Yes		-	hypothetical protein (pseudogene)
SEN_4061	4388208..4389710	No		4381217..4382677	Yes	proP	+	putative proline/betaine transporter
SEN_4077	4409137..4409226; 4409230..4411566	Yes			Yes	dmsA2	+	anaerobic dimethyl sulfoxide reductase chain A (pseudogene)
SEN_4084	4416630..4416845; 4416849..4417181	Yes			Yes		-	conserved hypothetical protein(pseudogene)
SEN_4224	4549488..4549823; 4549822..4549977	Yes			Yes	ytgA	-	exported protein (pseudogene)
SEN_4239A	4566409..4566504	Yes			Yes		+	integrase(remnant)
SEN_4240	4566600..4566644; 4566648..4567082	Yes			Yes		+	transposase (pseudogene)
SEN_4243A	4568589..4568744	Yes			Yes		+	phage integrase (remnant)
SEN_4244	4568761..4569057; 4569060..4569269	Yes			Yes		-	transposase (pseudogene)
SEN_4256	4578932..4579570; 4579574..4579786	Yes			Yes		+	putative transposase (pseudogene)
SEN_4287	4611705..4612210	Yes			Yes	mrr	-	restriction of methylated adenine (pseudogene)
SEN_4290	4613162..4614427	No		4606120..4606710	Yes		-	putative Type I restriction-modification system methyltransferase
