# Supplementary material for: Genomic Comparison of the Closely-Related Salmonella enterica Serovars Enteritidis, Dublin and Gallinarum
Source: PLoS One. 2015 Jun 3;10(6):e0126883. doi: 10.1371/journal.pone.0126883 (PMC4454671; doi:10.1371/journal.pone.0126883)
Supplement: S12 Table — (CSV) [file pone.0126883.s012.csv]

Supplementary Table 12. Serovar Dublin Pseudogenes
CT02021853 Locus	CT02021853 Location	CT02021853 Pseudogene?	SD3246 Locus	SD3246 Location	SD3246 Pseudogene?	SARB12 Locus	SARB12 Location	SARB12 Pseudogene?	CT02021853 Gene Name	CT Gene Strand	CT02021853 Product/Comment
SeD_A0045-46	50449..50859; 50905..51822	Yes	SD3246_0044	50452..51822	Yes	SARB12_0044-45	50450..50860; 50906..51823	Yes		-	putative sodium galactoside symporter; this gene contains a premature stop which may be the result of sequencing error; xylose-proton symporter; this gene contains a premature stop which may be the result of sequencing error
SeD_A0055	59187..60146	Yes	SD3246_0053	58995..60146	No	SARB12_0054	58945..60042	No		+	conserved hypothetical protein; this gene contains a premature stop which may be the result of sequencing error
SeD_A0107	114888..116597	No	SD3246_0105	114892..116597	Yes	SARB12_0106-07	114889..115233; 115368..116597	Yes	araB	-	L-ribulokinase; identified by match to protein family HMM PF00370; match to protein family HMM PF02782; match to protein family HMM TIGR01234
SeD_A0148	158622..159545	No	SD3246_0143	158604..159542	Yes	SARB12_0146	158622..159545	No		+	transcriptional regulator, LysR family; identified by match to protein family HMM PF00126; match to protein family HMM PF03466
SeD_A0233	248790..250091	No	SD3246_0227	248790..250088	Yes	SARB12_0232-33	248777..249580; 249629..250078	Yes		+	major facilitator family transporter; identified by match to protein family HMM PF00083; match to protein family HMM PF07690
SeD_A0314	336491..337123	Yes	Not annotated			SARB12_0310	336491..337123	Yes		+	Rhs-family protein; this gene contains a frame shift which may be the result of sequencing error
SeD_A0329	346558..347070	Yes	Not annotated			SARB12_0324	346552..347064	Yes		+	gram-negative pili assembly chaperone; this gene contains a frame shift which may be the result of sequencing error; identified by match to protein family HMM PF00345
SeD_A0358	373577..373945	Yes	SD3246_0348	373577..373945	No	SARB12_0352	373571..373939	Yes		+	glycerol dehydratase reactivation factor large subunit; this gene contains a frame shift which may be the result of sequencing error
SeD_A0373	389884..390201	Yes	Not annotated			SARB12_0367	389878..390195	Yes		+	conserved hypothetical protein; this gene contains a frame shift which may be the result of sequencing error
SeD_A0398-99	419478..420494; 420454..421011	Yes	SD3246_0388	419481..421011	Yes	SARB12_0393-94	419472..420488; 420448..421005	Yes	prpR	-	propionate catabolism operon regulatory protein PrpR; this gene contains a frame shift which may be the result of sequencing error; identified by match to protein family HMM PF00158; match to protein family HMM PF02954
SeD_A0417	438904..440115	Yes	SD3246_0407	438904..440112	Yes	SARB12_0410-11	438897..439796; 439815..440108	Yes		+	major facilitator superfamily MFS_1; this gene contains a premature stop which may be the result of sequencing error; identified by match to protein family HMM PF07690
SeD_A0440	459508..461325	Yes	SD3246_0429	459544..461325	No	SARB12_0433	459501.. 461318	No		+	maltodextrin glucosidase (Alpha-glucosidase); this gene contains a premature stop which may be the result of sequencing error
SeD_A0498-99	515744..516493; 516521..517444	Yes	SD3246_0485	515747..517444	Yes	SARB12_0491-92	515737..516486; 516514..517437	Yes		-	bacterial extracellular solute-binding proteins, family 5; this gene contains a premature stop which may be the result of sequencing error
SeD_A0510	527272..527661	No	SD3246_0496	527275..527661	Yes	SARB12_0503	527654..527265	No		-	methylated-DNA-[protein]-cysteine S-methyltransferase; identified by match to protein family HMM PF01035; match to protein family HMM TIGR00589
SeD_A0592-93	608164..608304; 608320..608697	Yes	SD3246_0577	608163..608693	Yes	SARB12_0584-85	608158..608298; 608302..608691	Yes	fimI	+	FimI; this gene contains a premature stop which may be the result of sequencing error; identified by match to protein family HMM PF00419
SeD_A0657	659191..659409	Yes	Not annotated			Not present (gap)				-	ISEhe3, transposase OrfA; this gene contains a frame shift which may be the result of sequencing error; identified by match to protein family HMM PF01527
SeD_A0672-73	672195..672629; 672499..674181	Yes	SD3246_0657	672194..674177	Yes	SARB12_0658-59	667781..668215; 668193..669767	Yes		+	outer membrane esterase; this gene contains a frame shift which may be the result of sequencing error; lipase 1 (Triacylglycerol lipase); this gene contains a frame shift which may be the result of sequencing error; identified by match to protein family HMM PF03797; match to protein family
SeD_A0699	701096..702182	Yes	SD3246_0683	701098..702181	Yes	SARB12_0684-85	697317..696682; 697768..697370	Yes		-	iron-containing alcohol dehydrogenase; this gene contains a frame shift which may be the result of sequencing error
SeD_A0704	706679..707425	No	SD3246_0688	706681..707424	Yes	SARB12_0690	703011..702265	No	dsbG	-	thiol:disulfide interchange protein DsbG
SeD_A0709	711353..713402	Yes	SD3246_0692	711121..713398	Yes	SARB12_0694-95	706939..707064; 707042..708988	Yes		+	molybdopterin-containing oxidoreductase catalytic subunit; this gene contains a frame shift which may be the result of sequencing error; identified by match to protein family HMM PF00384; match to protein family HMM PF01568
SeD_A0716-17	717408..717938; 717826..718212	Yes	SD3246_0699	717410..718211	Yes	SARB12_0702-03	713386..712994; 713798..713412	Yes		-	ribonuclease I (Enterobacter ribonuclease)(RNase I); this gene contains a frame shift which may be the result of sequencing error
SeD_A0718	718322..719656	Yes	SD3246_0700	719784..718,321	No	SARB_0704	715371..713908	No	citT	-	sodium:sulfate symporter family protein; this gene contains a premature stop which may be the result of sequencing error; identified by match to protein family HMM PF00939; match to protein family HMM TIGR00785
SeD_A0726 (& SeD_A0727?)	725444..726664	Yes	SD3246_0708	725443..727069	Yes	SARB12_0712	721030..722250	Yes		+	sensor kinase DpiB (Sensor kinase citA); this gene contains a frame shift which may be the result of sequencing error
SeD_A0755-56	751947..752714; 752781..753875	Yes	SD3246_0736	751946..753871	Yes	SARB12_0741	747533..748300	Yes		+	putative sigma-54 dependent transcriptional regulator; this gene contains a premature stop which may be the result of sequencing error; identified by match to protein family HMM PF06506; acetoacetate metabolism regulatory protein AtoC (Ornithine/argininedecarboxylase inhibitor) (Ornithine decarboxylase antizyme); this gene contains a premature stop which may be the result of sequencing error; ide…
SeD_A0793-94	787152..787535; 787651..788559	Yes	SD3246_0772	787151..788555	Yes	SARB12_0776-77	782738..783121; 783237..784145	Yes		+	porin D; this gene contains a frame shift which may be the result of sequencing error
SeD_A0904-05	899736..899906; 899903..900295	Yes	SD3246_0882	899734..900290	Yes	SARB12_0890-91	895385..895555; 895552..895944	Yes		+	putative inner membrane protein; this gene contains a frame shift which may be the result of sequencing error
SeD_A0937	931455..932096	Yes	SD3246_0914	931351..932091	Yes	SARB12_0922	927104..927223	Yes		+	putative inner membrane protein; this gene contains a frame shift which may be the result of sequencing error
SeD_A0964-65	958075..958572; 958593..958766	Yes	SD3246_0939	958073..958761	Yes	SARB12_0950-51	953730..954227; 954248..954421	Yes		+	soluble aldose sugar dehydrogenase YliI (Asd); this region contains one or more premature stops and/or frameshifts; identified by match to protein family HMM PF03811; match to protein family HMM PF07995
SeD_A1207-08	1200135..1200926; 1200907..1201416	Yes	SD3246_1179	1200133..1201411	Yes	SARB12_1199-1200	1195662..1196453; 1196434..1196943	Yes		+	putative metabolite transport protein YjhB; this gene contains a frame shift which may be the result of sequencing error; identified by match to protein family HMM PF07690
SeD_1221	1213728..1216463	No	SD3246_1192	1213729..1216461	Yes	SARB12_1212	1211990..1209255	No	clpB	-	chaperone protein clpB; identified by match to protein family HMM PF00004; match to protein family HMM PF07724; match to protein family HMM PF07728
SeD_A1239-40	1236418..1236957; 1236938..1237270	Yes	Not annotated			SARB12_1230-31	1231944..1232483; 1232464..1232796	Yes		+	transposase InsF for insertion sequence IS3A/B/C/D/E/fA; this gene contains a frame shift which may be the result of sequencing error
SeD_A1246	1240972..1241529	Yes	SD3246_1214	1240317..1241525	Yes	SARB12_1237	1237055..1236498	Yes	ompS	-	outer membrane protein N (Porin OmpN); this gene contains a premature stop which may be the result of sequencing error; identified by match to protein family HMM PF00267
SeD_A1302-03	1283323..1283466; 1283439..1283639	Yes	Not annotated			SARB12_1291-92	1278849..1278992; 1278965..1279165	Yes		+	putative inner membrane protein; this gene contains a frame shift which may be the result of sequencing error
SeD_A1305	1285505..1285831	No	SD3246_1270	1285501..1285695	Yes	SARB12_1294	1281031..1281357	No		+	putative glucose-6-phosphate dehydrogenase
SeD_A1363	1339935..1341746	No	SD3246_1331	1339930..1341738	Yes	SARB12_1353	1335462..1337273	No	edd	+	phosphogluconate dehydratase; identified by match to protein family HMM PF00920; match to protein family HMM TIGR01196
SeD_A1391	1362602..1363663	No	SD3246_1355	1362600..1363728	Yes	SARB12_1378	1359190..1358129	No		-	diguanylate cyclase; identified by match to protein family HMM PF00990; match to protein family HMM TIGR00254
SeD_A1433	1400263..1401210	No	SD3246_1396	1400262..1401207	Yes	SARB12_1419-20	1395831..1396100; 1396256..1396777	Yes		-	exodeoxyribonuclease 8
SeD_A1440-41	1403370..1403795; 1403752..1404198	Yes	SD3246_1404	1403367..1404186	Yes	SARB12_1428-29	1398942..1399367; 1399324..1399770	Yes		+	putative appr-1-p processing enzyme family protein; this gene contains a frame shift which may be the result of sequencing error; identified by match to protein family HMM PF01661; putative Tail fiber assembly protein homolog from lambdoid prophage; this gene contains a frame shift which may be the result of sequencing error; identified by match to protein family HMM PF02413
SeD_A1455	1413945..1414271	Yes	SD3246_1416	1413891..1414283	Yes	SARB12_1443	1409516..1409842	Yes		-	conserved hypothetical protein; this gene contains a premature stop which may be the result of sequencing error
SeD_A1707-08	1643955..1644479; 1644486..1644716	Yes	SD3246_1659	1643956..1644714	Yes	SARB12_1685-86	1639400..1639924; 1639931..1640161	Yes		-	putative periplasmic binding protein; this gene contains a premature stop which may be the result of sequencing error
SeD_A1711	1648216..1648455	Yes	Not annotated			Not annotated				+	putative inner membrane protein; this gene contains a frame shift which may be the result of sequencing error
SeD_A1777	1721017..1722714	No	SD3246_1724	1721018..1722712	Yes	SARB12_1755	1716463..1718160	No		-	NAD-dependent malic enzyme; identified by match to protein family HMM PF00390; match to protein family HMM PF03949
SeD_A1819-20	1763739..1764389; 1764383..1764838	Yes	SD3246_1767	1763650..1764833	Yes	SARB12_1799-1800	1757674..1758324; 1758318..1758773	Yes		+	putative membrane protein; this gene contains a frame shift which may be the result of sequencing error
SeD_A1830	1770564..1772030	No	SD3246_1776	1770565..1772027	Yes	SARB12_1809	1765965..1764499	No		-	D-mannonate oxidoreductase; identified by match to protein family HMM PF01232; match to protein family HMM PF08125
SeD_A1832-33	1773607..1774161; 1774162..1774626	Yes	SD3246_1779	1773607..1774623	Yes	SARB12_1812-13	1767542..1768096; 1768097..1768561	Yes	rspB	-	starvation-sensing protein RspB; this gene contains a premature stop which may be the result of sequencing error; identified by match to protein family HMM PF00107
SeD_A1846	1786869..1787771	No	SD3246_1793	1786866..1787766	Yes	SARB12_1826	1780804..1781706	No		+	substrate-binding region of ABC-type glycine betaine transport system; identified by match to protein family HMM PF04069
SeD_A1892-93	1832359..1832880; 1832926..1833219	Yes	SD3246_1837	1832360..1833217	Yes	SARB12_1871-72	1826277..1826798; 1827137..1826844	Yes		-	pyridoxamine kinase (PM kinase); this gene contains a premature stop which may be the result of sequencing error
SeD_A1951-52	1881999..1882241; 1882256..1882726	Yes	SD3246_1897	1881998..1882722	Yes	SARB12_1930-31	1875918..1876160; 1876175..1876645	Yes		+	transcriptional regulator, MerR family protein; this gene contains a frame shift which may be the result of sequencing error; identified by match to protein family HMM PF00376
SeD_A1969	1900608..1901828	No	SD3246_1913	1900610..1901827	Yes	SARB12_1948	1895747..1894527	No		-	cysteine desulfurase; identified by match to protein family HMM PF00266; match to protein family HMM PF01212; match to protein family HMM TIGR01979
SeD_A2097	2019685..2020476	Yes	SD3246_2037	2020475..2019606	No	SARB12_2074	2014380..2013511	No		-	streptomycin 3''-adenylyltransferase; this gene contains a premature stop which may be the result of sequencing error; identified by match to protein family HMM PF01909
SeD_A2112-13	2029626..2030372; 2030410..2030670	Yes	SD3246_2051	2029628..2030669	Yes	SARB12_2088-89	2024276..2023530; 2024574..2024314	Yes		-	BNR/Asp-box repeat domain protein; this gene contains a frame shift which may be the result of sequencing error
SeD_A2125	2038002..2038682	Yes	SD3246_2062	2038001..2038786	Yes	SARB12_2100	2031905..2032585	Yes		+	EnvF; this gene contains a premature stop which may be the result of sequencing error
SeD_A2184	2093007..2093767	Yes	SD3246_2118	2093009..2093748	Yes	SARB12_2160	2087670..2087389	Yes		-	putative inner membrane lipoprotein; this region contains one or more premature stops and/or frameshifts
SeD_A2249	2149389..2150951	No	SD3246_2182	2149389..2150948	Yes	SARB12_2224	2144855..2143293	No		-	tail protein
SeD_A2338	2215993..2216529	Yes	SD3246_2268	2215833..2216526	Yes	SARB12_2314	2209904..2210440	Yes		+	putative branched chain amino acid transport protein; this gene contains a frame shift which may be the result of sequencing error
SeD_A2465-66	2340147..2340524; 2340549..2343143	Yes	SD3246_2394	2340154..2343141	Yes	SARB12_2441-42	2334060..2334437; 2334462..2337056	Yes	yegE	+	PAS domain protein; this gene contains a premature stop which may be the result of sequencing error; identified by match to protein family HMM PF00563; match to protein family HMM PF00989; match to protein family HMM PF00990; match to protein family HMM PF08447; match to protein family HMM PF08448; match to protein family HMM TIGR00229; match to protein family HMM TIGR00254
SeD_A2468-69	2344127..2345041; 2345038..2345466	Yes	SD3246_2396	2344115..2345463	?	SARB12_2444-45	2338027..2338953; 2338950..2339378	?	yegD	+	conserved hypothetical protein; this gene contains a frame shift which may be the result of sequencing error
SeD_A2537	2415509..2417029	Yes	SD3246_2460	2415512..2417029	Yes	SARB12_2510-11	2410203..2409145; 2410665..2410282	Yes		-	galactose/methyl galactoside import ATP-binding protein MglA; this gene contains a premature stop which may be the result of sequencing error
SeD_A2539	2417163..2418139	Yes	SD3246_2461	2417166..2418139	Yes	SARB12_2512-13	2410996..2410799; 2411775..2410993	Yes		-	D-galactose-binding periplasmic protein (gbp) (d-galactose/d-glucose-binding protein) (ggbp); this gene contains a frame shift which may be the result of sequencing error
SeD_A2584-85	2465061..2465345; 2465388..2465852	Yes	SD3246_2507	2465064..2465852	Yes	SARB12_2559-60	2458979..2458695; 2459486..2459022	Yes		-	side tail fiber protein; this gene contains a premature stop which may be the result of sequencing error; identified by match to protein family HMM PF03406
SeD_A2631	2515878..2516624	Yes	SD3246_2548	2515878..2516897	Yes	SARB12_2597	2509512..2510258	Yes		+	deubiquitinase; this gene contains a premature stop which may be the result of sequencing error
SeD_A2678-79	2563157..2564179; 2564157..2564372	Yes	SD3246_2596	2563157..2564371	No	SARB12_2644	2556827..2558041	No	yfbQ; alaT	+	aspartate/tyrosine/aromatic aminotransferase; this gene contains a frame shift which may be the result of sequencing error; identified by match to protein family HMM PF00155
SeD_A2725	2605756..2606934	Yes	SD3246_2640	2605758..2606933	Yes	SARB12_2690-91	2600296..2599427; 2600605..2600312	Yes	yfcJ	-	protein YfcJ; this gene contains a premature stop which may be the result of sequencing error
SeD_A2727	2607661..2607798	Yes	Not annotated			Not annotated				+	putative DNA-binding protein; this gene contains a premature stop which may be the result of sequencing error
SeD_A2757	2636642..2637865	Yes	SD3246_2669	2636644..2637834	Yes	SARB12_2720-21	2631039..2630314; 2631537..2631088	Yes	pgtC	-	phosphoglycerate transport: protein for signal transmission; this gene contains a premature stop which may be the result of sequencing error; pgtC
SeD_A2768	2646529..2648182	Yes	SD3246_2679	2646532..2648182	Yes	SARB12_2731-32	2641359..2640202; 2641855..2641430	Yes		-	indole-3-pyruvate decarboxylase (Indolepyruvatedecarboxylase); this gene contains a frame shift which may be the result of sequencing error; identified by match to protein family HMM PF02776
SeD_A2819	2688828..2689550	Yes	SD3246_2730	2688828..2690101	Yes	SARB12_2783	2682501..2683223	Yes		+	conserved hypothetical protein; this gene contains a frame shift which may be the result of sequencing error
SeD_A2832	2701456..2701746	Yes	Not annotated			SARB12_2797	2695419..2695129	Yes	eutM	-	ethanolamine utilization protein EutM; this gene contains a frame shift which may be the result of sequencing error; identified by match to protein family HMM PF00936
SeD_A2878-79	2756677..2758443; 2758421..2761390	Yes	SD3246_2788	2756680..2761399	Yes	SARB12_2843	2753399..2750349	Yes	shdA	-	ShdA; this gene contains a frame shift which may be the result of sequencing error; identified by match to protein family HMM PF03212; match to protein family HMM PF03797; match to protein family HMM TIGR01414; match to protein family HMM TIGR02601
SeD_A2882	2771467..2775132	Yes	SD3246_2790	2769557..2775150	Yes	SARB12_2846	2769709..2766044	Yes	ratB	-	RatB; this gene contains a frame shift which may be the result of sequencing error; identified by match to protein family HMM PF05688; match to protein family HMM PF05689
SeD_A2902-03	2795439..2800148; 2800209..2800373	Yes	SD3246_2809	2795442..2800373	Yes	SARB12_2863-64	2790015..2787700; 2794725..2790016	Yes	yfhM	-	YfhM; this gene contains a premature stop which may be the result of sequencing error; identified by match to protein family HMM PF01835; match to protein family HMM PF07703
SeD_A3019-20	2919160..2919690; 2919692..2921335	Yes	SD3246_2922	2919160..2921332	Yes	SARB12_2972-73	2913737..2914267; 2914269..2915912	Yes		+	protein secretion ABC efflux system, permease and ATP-binding protein; this gene contains a frame shift which may be the result of sequencing error; identified by match to protein family HMM PF00005; match to protein family HMM PF00664
SeD_A3063	2953528..2953974	Yes	SD3246_2964	2953467..2953974	Yes	SARB12_3014	2948543..2948097	Yes		-	cII-like phage regulatory protein; this gene contains a frame shift which may be the result of sequencing error; identified by match to protein family HMM PF06892
SeD_A3089	2982536..2983512	Yes	SD3246_2990	2982528..2983510	Yes	SARB12_3041-42	2977107..2977496; 2977493..2978083	Yes	csiD	+	protein CsiD; this gene contains a frame shift which may be the result of sequencing error
SeD_A3093	2986291..2987542	Yes	SD3246_2993	2986292..2987540	Yes	SARB12_3045	2980862..2982145	No		+	4-aminobutyrate aminotransferase ((s)-3-amino-2-methylpropionate transaminase) (gamma-amino-n-butyratetransaminase) (gaba transaminase) (glutamate:succinic semialdehydetransaminase) (gaba aminotransferase) (gaba-at) (l-aibat); this gene contains a frame shift which may be the result of sequencing error; identified by match to protein family HMM PF00202
SeD_A3123	3009215..3010585	Yes	SD3246_3021	3010586..3009216	No	SARB12_3072	3005188..3003818	No		-	putative glycoporin; this gene contains a premature stop which may be the result of sequencing error
SeD_A3224	3102606..3103298	Yes	SD3246_3121	3102602..3103299	Yes	SARB12_3172	3097617..3096925	Yes	ygbM	-	protein YgbM; this gene contains a frame shift which may be the result of sequencing error; identified by match to protein family HMM PF01261
SeD_A3256	3127144..3129807	Yes	SD3246_3151	3127148..3129808	Yes	SARB12_3203	3121864..3121463	Yes		-	crispr-associated helicase Cas3; this gene contains a premature stop which may be the result of sequencing error; identified by match to protein family HMM TIGR01587
SeD_A3281-82	3159650..3160735; 3160739..3160990	Yes	Not annotated			SARB12_3230-31	3154997..3153912; 3155252..3155001	Yes	ygcY	-	glucarate dehydratase; this gene contains a premature stop which may be the result of sequencing error; identified by match to protein family HMM PF01188
SeD_A3408	3274676..3275310	Yes	SD3246_3296	3274680..3275311	Yes	SARB12_3351-52	3269257..3268964; 3269598..3269245	Yes	argO	-	arginine exporter protein ArgO; this gene contains a frame shift which may be the result of sequencing error; identified by match to protein family HMM PF01810
SeD_A3424	3289419..3290321	Yes	SD3246_3311	3289423..3290427	Yes?	SARB12_3367	3284609..3283707	Yes		-	ureidoglycolate dehydrogenase; this gene contains a premature stop which may be the result of sequencing error; identified by match to protein family HMM PF02615
SeD_A3435	3301870..3302367	No	SD3246_3324	3301871..3302365	Yes	SARB12_3379	3296158..3296655	No	sprT	+	protein SprT; identified by match to protein family HMM PF03926
SeD_A3490	3353125..3354177	Yes	SD3246_3379	3353130..3354179	Yes	SARB12_3432-33	3347606..3347409; 3348461..3347694	Yes		-	periplasmic binding protein; this gene contains a premature stop which may be the result of sequencing error; identified by match to protein family HMM PF01497
SeD_A3590-91	3445555..3446100; 3446190..3446540	Yes	SD3246_3478	3445557..3446539	Yes	SARB12_3531-32	3439846..3440391; 3440481..3440831	Yes	yqjF	+	glutathione S-transferase domain protein; this gene contains a frame shift which may be the result of sequencing error
SeD_A3661	3512249..3513220	Yes	SD3246_3545	3512254..3513153	Yes	SARB12_3602	3507428..3506538	Yes		-	putative transporter; this gene contains a frame shift which may be the result of sequencing error; identified by match to protein family HMM PF00892
SeD_A3752	3601927..3603080	Yes	SD3246_3635	3601929..3603079	Yes	SARB12_3690-91	3596215..3596760; 3596772..3597368	Yes	acrE	+	acriflavine resistance protein E (Protein EnvC); this gene contains a frame shift which may be the result of sequencing error
SeD_A3764 & SeD_A3766	3612984..3613106; 3613281..3613835	Yes	SD3246_3646-47	3612986..3613108; 3613283..3613837	Yes	SARB12_3698 & SARB12_3700	3607272..3607394; 3607569..3608123	Yes	yrdA	+	protein YrdA; this region contains one or more premature stops and/or frameshifts
SeD_A3829	3652924..3653070	Yes	SD3246_3708	3652929..3653237	Yes	SARB12_3760	3647358..3647212	Yes	ydhR	-	protein YdhR; this gene contains a premature stop which may be the result of sequencing error; identified by match to protein family HMM PF08803
SeD_A3857	3683152..3684433	Yes	SD3246_3735	3683157..3684393	Yes?	SARB12_3787-88	3677557..3677441; 3678584..3677574	Yes?	hofQ	-	protein transport protein HofQ; this gene contains a frame shift which may be the result of sequencing error; identified by match to protein family HMM PF00263; match to protein family HMM PF03958; match to protein family HMM PF07660; match to protein family HMM TIGR02515
SeD_A3888-89	3720299..3720733; 3720738..3721310	Yes	Not annotated			SARB12_3820-21	3715019..3714585; 3715596..3715024	Yes	rtcA	-	RNA 3'- phosphate cyclase; this gene contains a frame shift which may be the result of sequencing error; identified by match to protein family HMM PF01137
SeD_A3959	3792735..3795471	Yes	SD3246_3832	3792740..3795473	Yes	SARB12_3889-90	3787560..3787018; 3789754..3787553	Yes		-	ABC transporter, ATP binding protein; this gene contains a frame shift which may be the result of sequencing error; identified by match to protein family HMM PF00005
SeD_A4020-21	3864044..3866341; 3866260..3866571	Yes	SD3246_3895	3864049..3866573	Yes	SARB12_3950-51	3860570..3858327; 3860854..3860543	Yes	fimD	-	outer membrane usher protein FimD; this gene contains a frame shift which may be the result of sequencing error; identified by match to protein family HMM PF00577
SeD_A4058	3900221..3901207	No	SD3246_3933	3900354..3901205	Yes	SARB12_3989-90	3894504..3894680; 3894725..3895489	Yes		+	trap transporter solute receptor, dctp family; identified by match to protein family HMM PF03480; match to protein family HMM TIGR00787
SeD_A4102	3950506..3951314	Yes	SD3246_3976	3950510..3951315	Yes	SARB12_4033-34	3944904..3944788; 3945596..3944913	Yes	rfaZ	-	lipopolysaccharide core biosynthesis protein RfaZ; this gene contains a frame shift which may be the result of sequencing error
SeD_A4136-37	3985786..3986712; 3986760..3987167	Yes	SD3246_4011	3985790..3987168	Yes	SARB12_4068-69	3980994..3980068; 3981449..3981042	Yes	yicJ	-	sodium:galactoside family symporter; this gene contains a frame shift which may be the result of sequencing error; identified by match to protein family HMM TIGR00792
SeD_A4141 & SeD_A4143	3988888..3989576; 3989573..3990073	Yes	SD3246_4015	3988889..3990071	Yes	SARB12_4073-75	3983170..3983346; 3983361..3983858; 3983855..3984355	Yes	sugR	+	ATP binding protein; this gene contains a frame shift which may be the result of sequencing error
SeD_A4150-51	3997072..3997407; 3997404..3997835	Yes	Not annotated			SARB12_4082	3992119..3991355	No	marT	-	transcriptional regulatory protein, C; this gene contains a frame shift which may be the result of sequencing error; identified by match to protein family HMM PF00486
SeD_A4166-68	4011361..4012362; 4012334..4013788; 4013858..4014016	Yes	SD3246_4036	4012552..4014018	Yes	SARB12_4096-97	4008215..4005645; 4008443..4008285	Yes		-	sigma-54 dependent transcription regulator; this gene contains a frame shift which may be the result of sequencing error; identified by match to protein family HMM PF00874; identified by match to protein family HMM PF00158; match to protein family HMM PF07728
SeD_A4246-47	4093351..4093989; 4093959..4094723	Yes	SD3246_4111	4093357..4094726	Yes	SARB12_4167-68	4088586..4087948; 4089320..4088556	Yes		-	pts system fructose-specific eiibc component (eiibc-fru); this gene contains a frame shift which may be the result of sequencing error; identified by match to protein family HMM PF02379; match to protein family HMM TIGR00829
SeD_A4332	4178366..4178889	Yes	Not annotated			SARB12_4248-49	4173202..4172969; 4173492..4173241	Yes		-	putative exported protein; this gene contains a frame shift which may be the result of sequencing error
SeD_A4354	4200849..4201604	Yes	SD3246_4218	4200856..4201721	Yes	SARB12_4270	4196207..4195452	Yes	dlhH	-	dienelactone hydrolase; this gene contains a frame shift which may be the result of sequencing error; identified by match to protein family HMM PF01738
SeD_A4400	4247965..4249047	Yes	SD3246_4264	4247814..4249051	Yes	SARB12_4308	4243650..4242568	Yes		-	coproporphyrinogen III oxidase; this gene contains a frame shift which may be the result of sequencing error; identified by match to protein family HMM PF04055
SeD_A4444	4287006..4287854	No	SD3246_4307	4287010..4287854	Yes	SARB12_4350	4281608..4282456	No	rhaR	+	HTH-type transcriptional activator RhaR; identified by match to protein family HMM PF00165; match to protein family HMM PF02311; match to protein family HMM PF07883
SeD_A4506	4342474..4343598	Yes	SD3246_4367	4342480..4343601	Yes	SARB12_4412-13	4337507..4337076; 4338200..4337661	Yes		-	putative cytoplasmic protein; this gene contains a premature stop which may be the result of sequencing error
SeD_A4688	4549132..4550634	Yes	SD3246_4546	4549139..4550779	Yes?	SARB12_4583	4545958..4544474	Yes	yjdB	-	membrane protein YjdB; this gene contains a premature stop which may be the result of sequencing error; identified by match to protein family HMM PF00884; match to protein family HMM PF08019
SeD_A4774	4632130..4633752	No	SD3246_4632	4632135..4633754	Yes	SARB12_4671	4627245..4628867	No	aidB	+	protein AidB; identified by match to protein family HMM PF00441; match to protein family HMM PF02770; match to protein family HMM PF02771; match to protein family HMM PF08028
SeD_A5002	4831891..4833229	Yes	SD3246_4856	4831894..4833229	Yes	SARB12_4902-03	4826964..4827191; 4827160..4828302	Yes	creD	+	inner membrane protein CreD; this gene contains a frame shift which may be the result of sequencing error
