# Supplementary material for: Genomic Comparison of the Closely-Related Salmonella enterica Serovars Enteritidis, Dublin and Gallinarum
Source: PLoS One. 2015 Jun 3;10(6):e0126883. doi: 10.1371/journal.pone.0126883 (PMC4454671; doi:10.1371/journal.pone.0126883)
Supplement: S13 Table — (CSV) [file pone.0126883.s013.csv]

Supplementary Table 13. Serovar Dublin Questionable Pseudogenes.
CT02021853 Locus	CT02021853 Location	SD3246 Locus	SD3246 Location	SARB12 Locus	SARB12 Location	CT Gene Name	CT Gene Strand	CT02021853 Product/Comment
SeD_A0291	307474..309396	SD3246_0285	309396..307562	SARB12_0286	309383..307461	vasA	-	type VI secretion protein; this gene contains a frame shift which may be the result of sequencing error; identified by match to protein family HMM PF05947
SeD_A0312	331833..335519	SD3246_305	331833..335587	SARB12_0308	331827..335513		+	Rhs-family protein; this gene contains a frame shift which may be the result of sequencing error; identified by match to protein family HMM PF03527; match to protein family HMM PF05488; match to protein family HMM PF05593; match to protein family HMM TIGR01643
SeD_A0323	343726..343947	SD3246_315	343669..343974	SARB12_0318	343720..343941		+	putative cytoplasmic protein; this gene contains a premature stop which may be the result of sequencing error
SeD_A0940	932218..932658	Not annotated		SARB12_0925	928307..927867	supH	-	sugar phosphatase SupH; this gene contains a premature stop which may be the result of sequencing error
SeD_A1423 & SeD_A1425	1389356..1391849; 1391971..1392708	SD3246_1388	1389352..1392701	SARB12_1410-12	1384925..1385980; 1386054..1387418; 1387561..1388277		+	host specificity protein J; this gene contains a frame shift which may be the result of sequencing error
SeD_A1772	1715040..1718087	SD3246_1720	1715040..1718087	SARB12_1750	1710486..1713533	fdnG	+	formate dehydrogenase, nitrate inducible, alpha subunit, selenocysteine-containing; this gene contains a premature stop which may be the result of sequencing error; identified by match to protein family HMM PF04879; match to protein family HMM TIGR01409
SeD_A2583	2464560..2464829	SD3246_2506	2464764..2464615	SARB12_2558	2458398..2458249		-	bacteriophage tail fiber assembly protein; this gene contains a frame shift which may be the result of sequencing error
SeD_A2874	2751382..2751669	Not annotated		SARB12_2839	2745341..2745054		-	putative transposase B; this gene contains a premature stop which may be the result of sequencing error
SeD_A3516	3373481..3374935	SD3246_3405	3373483..3374937	SARB12_3459	3367765..3369219		+	2-oxoglutarate/malate translocator; this gene contains a frame shift which may be the result of sequencing error; identified by match to protein family HMM PF00939; match to protein family HMM PF03600; match to protein family HMM TIGR00785
SeD_A4428-29	4271708..4274122; 4274171..4274758	SD3246_4292	4274762..4271712	SARB12_4336	4269361..4266311	fdoG	-	formate dehydrogenase-O, major subunit, selenocysteine-containing; this gene contains a premature stop which may be the result of sequencing error; identified by match to protein family HMM PF00384; match to protein family HMM PF01568; match to protein family HMM TIGR01553
SeD_A4679-80	4540804..4542483; 4542532..4542951	SD3246_4538	4542955..4540808	SARB12_4574-75	4537576..4535429; 4537576..4537157	fdhA	-	formate dehydrogenase, alpha subunit; this gene contains a premature stop which may be the result of sequencing error; identified by match to protein family HMM PF00384; match to protein family HMM PF01568; match to protein family HMM TIGR01591; formate hydrogen lyase-linked, selenocysteine-containing polypeptide
SeD_A4711	4576061..4576204	SD3246_4569	4576208..4576065	SARB12_4606	4571547..4571404		-	putative cytoplasmic protein; this gene contains a frame shift which may be the result of sequencing error
SeD_A4742	4599832..4601313	SD3246_4600	4599953..4601317	SARB12_4639	4595151..4596653	yjeM	+	inner membrane transport YjeM; identified by match to protein family HMM PF00324
SeD_A4894	4736426..4736911	SD3246_4749	4736429..4737124	SARB12_4792	4731648..4731983		+	transposase B; this gene contains a premature stop which may be the result of sequencing error
SeD_A4923-24	4758649..4758852; 4758837..4759601	SD3246_4778	4758804..4759601	SARB12_4823-24	4753721..4753924; 4753909..4754673		+	conserved hypothetical protein; this gene contains a frame shift which may be the result of sequencing error; identified by match to protein family HMM TIGR01784
