# Supplementary material for: Genomic Comparison of the Closely-Related Salmonella enterica Serovars Enteritidis, Dublin and Gallinarum
Source: PLoS One. 2015 Jun 3;10(6):e0126883. doi: 10.1371/journal.pone.0126883 (PMC4454671; doi:10.1371/journal.pone.0126883)
Supplement: S14 Table — (CSV) [file pone.0126883.s014.csv]

Supplementary Table 14. Gallinarum 287/91 and Pullorum RKS5078 Pseudogenes.
Gal 287/91 Locus	Gal 287/91 Location	Gal 287/91 Pseudogene?	Pul RKS5078 Locus	Pul RKS5078 Location	Pul RKS5078 Pseudogene?	Gal 287/91 Gene Strand	Gal 287/91 Gene Name	Gallinarum 287/91 Product
SG_0010	9982..10695	Yes	SPUL_0010	10092..10805	No	-	htgA	positive sigma H regulator
SG_0018	17759..19855	Yes	SPUL_0019	17869..19968	No	+		putative exochitinase
SG_0021	19947..22943	Yes	SPUL_0020	20060..23056	Yes	+		putative hydroxymethyltransferase
SG_0041	44197..45912	No	SPUL_0041	44310..46025	Yes	+
SG_0045	50336..51708	Yes	SPUL_0045	50449..51863	Yes	-		putative sodium galactoside symporter
SG_0064	69876..70745	No	SPUL_0064	69990..70783	Yes	+
SG_0074	82263..83822	Yes	SPUL_0076	82299..83852	No	-	caiC	crotonobetaine/carnitine-CoA ligase
SG_0086	95656..97545	No	SPUL_0089	95692..97581	Yes	+
SG_0099	112791..115142	No	SPUL_0103	112827..115179	Yes	-
SG_0115	131993..133564	No	SPUL_0121	132030..133601	Yes	-
SG_0117	135735..137396	No	SPUL_0123	135733..137432	Yes	+
SG_0131	152448..153368	No	SPUL_0138	152484..153404	Yes	+
SG_0159	185405..187027	No	SPUL_0170	185443..187066	Yes	-
SG_0172	200145..202535	Yes	SPUL_0185	200184..202427	No	-	gcd	glucose dehydrogenase
SG_0178	207007..209565	Yes	SPUL_0191	207046..209592	Yes	-	stiC	putativie fimbrial usher
SG_0181	211220..211649	Yes	SPUL_0194	211259..211699	No	+	yadI	putative PTS enzyme
SG_0200	233220..235877	No	SPUL_0214	233245..235902	Yes	+
SG_0203	237175..237651	Yes	SPUL_0217	237263..237676	Yes	+	stfF	putative minor fimbrial subunit
SG_0205	238172..239023	Yes	SPUL_0219	238542..239048	Yes	+		putative outer membrane protein
SG_0294	330495..331238	Yes	SPUL_2688	2691365..2692117	No	-		putative cytoplasmic protein
SG_0295	331606..333437	Yes	SPUL_2686	2688185..2690350	No	+		putative ATPase with chaperone activity
SG_0295A	333438..333437	Yes	SPUL_2686	2688185..2690350	No	+		putative RHS-family protein
SG_0298	335050..335123	Yes	Not annotated		No	+		putative RHS-family protein
SG_0301	336302..336474	Yes	SPUL_2686	2688185..2690350	No	+		putative RHS-family protein
SG_0305A	339098..339238	Yes	Not annotated		No	+		transposase (remnant)
Not annotated		No	SPUL_2678	2683619..2683860	Yes
SG_0306	339229..339874	Yes	SPUL_2677	2682790..2683071	No	+		transposase (remnant)
SG_0310	341760..344241	Yes	SPUL_2674	2678322..2680832	No	+	safC	putative fimbriae usher
SG_0331	363149..364207	Yes	SPUL_2653	2658362..2659414	Yes	-	phoE	outer membrane pore protein e (e,ic,nmpab)
SG_0334	367391..367813	Yes	SPUL_2649	2654751..2655278	No	-		IS3 transposase (fragment)
SG_0340	372185..372811	No	SPUL_2643	2649753..2650379	Yes	+
SG_0348	379024..381582	Yes	SPUL_2636	2640979..2643540	Yes	-	stbC	putative fimbriae; usher
SG_0351	383561..384324	Yes	SPUL_2633	2638240..2638635	No	+		putative inner membrane protein
SG_0353	384297..384797	Yes	SPUL_2632	2637767..2638267	No	+		putative periplasmic protein
SG_0361	390407..391864	No	SPUL_2624	2630699..2632156	Yes	-
SG_0368	401318..403271	Yes	SPUL_2615	2619433..2621245	Yes	+	mod	DNA methylase; restriction system
SG_0370	403278..406253	No	SPUL_2614	2616500..2619393	Yes	+
SG_0374	409496..410501	Yes	SPUL_2610	2612252..2613257	Yes	+		putative transcription regulator, AraC family
SG_0376	410629..412755	Yes	SPUL_2609	2609998..2612088	No	+	foxA	ferrioxamine receptor
SG_0385	423149..426163	No	SPUL_2599	2596589..2599604	Yes	+
SG_0399	438264..438461	Yes	SPUL_2584	2584292..2584489	No	+	yaiI	putative cytoplasmic protein
SG_0449	489613..491106	No	SPUL_2529	2531693..2533185	Yes	+
SG_0465	509002..509398	Yes	SPUL_2511	2513400..2513798	No	+	ybaW	putative esterase
SG_0471	514675..516372	Yes	SPUL_2504	2506426..2508198	No	+	mdlA	putative ABC superfamily (atp) transporter
SG_0481	524649..525119	No	SPUL_2493	2497679..2498149	Yes	-
SG_0501	545824..546770	Yes	SPUL_2471	2476001..2476972	Yes	-	aes	acetyl esterase
SG_0509	555871..558372	No	SPUL_2462	2464398..2466900	Yes	-
SG_0515	561942..562796	Yes	SPUL_2456	2459947..2460828	Yes	-	ybbN	putative thioredoxin protein
SG_0519	565049..567463	Yes	SPUL_2452	2455307..2457721	No	+	ybbP	putative inner membrane protein
SG_0520	567649..568782	Yes	SPUL_2451	2453988..2455121	Yes	+		putative outer membrane protein
SG_0525	572777..573702	Yes	SPUL_2445	2449067..2449993	No	-	ybbS	putative LysR family transcriptional regulator
SG_0536	583303..584601	No	SPUL_2436	2438169..2439466	Yes	+
SG_0540	587905..588954	No	SPUL_2432	2433816..2434865	Yes	-
SG_0541	589270..590934	Yes	SPUL_2430	2431836..2433500	No	+	fdrA	putative acyl-CoA synthetase, involved in protein transport
SG_0571	616420..616749	Yes	SPUL_2400	2406020..2406349	No	-		sensor protein
SG_571A-72	616798..617037	Yes	SPUL_2399	2405732..2405911	No	+	cusA	putative transport protein
SG_0609	656962..658197	No	SPUL_2361	2364770..2365878	Yes	-
SG_0623	672736..673632	Yes	SPUL_2345	2349218..2350114	No	-	citG	putative modifier of citrate lyase protein
SG_0648	696094..697188	Yes	SPUL_2316	2325662..2326756	No	+	cobD	putative aminotransferase in cobalamin synthesis
SG_0656	704861..706789	Yes	SPUL_2308	2316061..2317989	No	+		putative sigma-54 dependent transcriptional regulator
SG_0658	707394..708227	No	SPUL_2306	2314461..2315456	Yes	-
SG_0669	719228..720151	Yes	SPUL_2295	2302717..2303625	No	-	gltI	glutamate/aspartate transporter
SG_0684	739953..741359	No	SPUL_2277	2281491..2282897	Yes	+
SG_0700	757432..760134	No	SPUL_2259	2262787..2265418	Yes	-
SG_0703	762802..764481	No	SPUL_2256	2258366..2260047	Yes	-
SG_0742	804391..805374	No	SPUL_2212	2217813..2218761	Yes	-
SG_0744	806915..807154	No	SPUL_2210	2216197..2216009	Yes	+	oadG2	oxaloacetate decarboxylase gamma chain
SG_0778	843986..846254	Yes	SPUL_2176	2176861..2179129	Yes	+	slrP	leucine-rich repeat protein
SG_0795	857846..858976	No	SPUL_2160	2164138..2165269	Yes	-
SG_0800	864121..866310	Yes	SPUL_2155	2156804..2158948	Yes	+	dinG	LexA regulated (SOS) repair enzyme
SG_0808	873272..874017	Yes	SPUL_2144	2149096..2149842	No	-	glnH	glutamine high-affinity transporter
SG_0818	883882..884777	Yes	SPUL_2132	2141070..2139475	No	+		putative inner membrane protein
SG_0820	884806..885531	Yes	Not annotated		No	-	ybiV(2)	putative hydrolase of the HAD superfamily
SG_0842	910747..911193	Yes	SPUL_2107	2113655..2114334	Yes	+	yliI	putative dehydrogenase
SG_0844	912296..913498	No	SPUL_2105	2111585..2112656	Yes	+
SG_0855	922571..923290	Yes	SPUL_2094	2101790..2102512	No	+	mdaA	oxygen-insensitive NADPH nitroreductase
SG_0863	929909..931036	Yes	SPUL_2086	2094047..2095174	No	+	ybjF	putative tRNA (uracil-5-)-methyltransferase
SG_0866	933034..934521	No	SPUL_2082	2090561..2092049	Yes	+
SG_0884	952693..953807	Yes	SPUL_2064	2071271..2072389	No	+	ybjY	putative membrane protein
SG_0907	978307..980751	No	SPUL_2043	2044315..2046771	Yes	+
SG_0928	1006248..1007417	No	SPUL_2021	2017648..2018878	Yes	+
Not annotated		No	SPUL_2006	2000564..2000682	Yes
SG_1010	1093536..1093928	Yes	SPUL_1936	1931146..1931538	Yes	+	ycdC	putative transcriptional repressor (TetR/AcrR family)
SG_1018	1106244..1107397	Yes	SPUL_1927	1917676..1918830	No	+		putative inner membrane protein
SG_1022	1109712..1110815	Yes	SPUL_1924	1914258..1915361	No	+		putative dehydrogenases and related proteins
SG_1054	1149788..1150641	Yes	SPUL_1890	1874885..1875376	No	+		putative transposase
SG_1065	1158564..1159479	Yes	SPUL_1877	1865681..1866601	No	-	yedA	putative permease
SG_1110	1196627..1196958	Yes	SPUL_1830	1828198..1828514	Yes	+		putative inner membrane protein
SG_1113	1198824..1199149	Yes	SPUL_1827	1826006..1826332	No	+		putative glucose-6-phosphate dehydrogenase
SG_1116	1200128..1201348	No	SPUL_1825	1823748..1825027	Yes	-
SG_1132	1215330..1216989	Yes	SPUL_1804	1808161..1809822	No	+	cheM	methyl accepting chemotaxis protein II
SG_1138	1220311..1221265	Yes	SPUL_1799	1803885..1804839	Yes	+	flhB	putative part of export apparatus for flagellar proteins
SG_1139	1221258..1223336	Yes	SPUL_1798	1801814..1803892	No	+	flhA	flagellar biosynthesis protein
SG_1150	1233774..1234340	No	SPUL_1786	1790809..1791376	Yes	-
SG_1204	1281094..1281145	Yes	Not annotated		No	+		Fels-1 prophage protein
SG_1216	1291543..1292109	No	SPUL_1722	1733038..1733605	Yes	+
SG_1228	1300886..1304239	Yes	SPUL_1710	1721767..1724129	Yes	+		Gifsy-2 prophage host specificity protein J, phage lambda
SG_1231	1304574..1306541	Yes	SPUL_1707	1718375..1720573	No	+		putative site-specific DNA invertase (fragment)
SG_1234	1308244..1308399	Yes	SPUL_1704	1716517..1716657	No	+	hin	H inversion protein
SG_1236	1310259..1311154	Yes	SPUL_1701	1713762..1714373	No	-		putative phage integrase (remnant)
SG_1237	1311172..1311666	Yes	SPUL_1700	1713091..1713744	Yes	-		recE-like protein
SG_1239	1312140..1312672	Yes	SPUL_1698	1712244..1712776	Yes	+		phage-tail assembly protein-like protein
SG_1242	1313882..1314449	Yes	SPUL_1693	1710461..1711034	Yes	+		Gifsy-2 prophage protein
SG_1243	1314454..1315679	Yes	SPUL_1692	1710468..1709872	No	+
SG_1244	1315620..1316500	Yes	SPUL_1690-91	1708652..1708416; 1709296..1708865	No	+	mig-3	phage-tail assembly protein-like protein
SG_1246	1317143..1317191	Yes	Not annotated		No	-		transposase (remnant)
SG_1247	1317254..1317391	Yes	Not annotated		No	-		transposase (remnant)
SG_1253	1321768..1322132	Yes	Not annotated		No	-		putative phage integrase protein
SG_1254	1322256..1323416	No	SPUL_1682	1701500..1702660	Yes	+
SG_1273	1339956..1341207	Yes	SPUL_1660	1683708..1684959	Yes	-		putative transport protein
SG_1278	1342997..1343284	No	SPUL_1656	1681632..1681918	Yes	+
SG_1284	1348098..1348568	Yes	SPUL_1650	1676347..1676805	Yes	-		putative inner membrane protein
SG_1290	1353366..1354967	No	SPUL_1645	1670167..1671549	Yes	-
SG_1304	1367848..1368180	No	SPUL_1630	1656736..1656984	Yes	+
SG_1314	1375861..1378242	No	SPUL_1619	1647758..1649055	Yes	+
SG_1325	1389529..1390377	Yes	SPUL_1607	1634539..1635387	No	-		putative hydrogenase-1 protein
SG_1346	1410360..1411460	No	SPUL_1583	1613455..1614554	Yes	+
SG_1351	1414635..1416431	No	SPUL_1578	1608481..1610276	Yes	-
SG_1362	1429677..1430582	No	SPUL_1568	1594502..1595398	Yes	+
SG_1377	1448106..1448402	No	SPUL_1551	1576672..1576968	Yes	-
SG_1392	1460501..1462063	No	SPUL_1536	1563010..1564573	Yes	-
SG_1412	1486356..1487493	Yes	SPUL_1510	1537580..1538717	Yes	-	yciW	putative cytoplasmic protein
SG_1415	1488599..1488897	Yes	SPUL_1508	1536176..1536474	Yes	-	ycjE	putative cytoplasmic protein
SG_1417	1489086..1490458	Yes	SPUL_1506	1534616..1535592	Yes	+		putative inner membrane protein
SG_1438	1508715..1509644	No	SPUL_1486	1515461..1516397	Yes	-
SG_1446	1516516..1517360	Yes	Not present		No	+		putative serine/threonine protein kinase
SG_1448	1517435..1519410	Yes	Not present		No	+		invasin-like protein; intimin
SG_1451	1520360..1520722	Yes	Not present		No	+		putative thiol peroxidase
SG_1452	1520724..1521359	Yes	Not present		No	-		putative cytoplasmic protein
SG_1465	1532936..1533274	No	SPUL_1469	1502049..1502380	Yes	+
SG_1467	1534239..1537764	Yes	SPUL_1467	1497560..1501084	No	-	nifJ	putative pyruvate-flavodoxin oxidoreductase
SG_1517	1587138..1588316	No	SPUL_1417	1447350..1448185	Yes	-
SG_1521	1591492..1592441	Yes	SPUL_1413	1443263..1444212	Yes	-	sifB	Salmonella translocated effector: translocated by SPI-2
SG_1529	1600549..1603568	Yes	SPUL_1405	1432189..1435185	No	-	srfB	ssrAB activated gene
SG_1538	1608628..1610747	Yes	SPUL_1398	1424965..1427129	Yes	-	yncD	putative outer membrane receptor
SG_1540	1611011..1612030	Yes	SPUL_1397	1423681..1424746	Yes	+		putative periplasmic protein
SG_1542	1612033..1612182	Yes	SPUL_1396	1423575..1423727	Yes	+		putative outer membrane lipoprotein
SG_1546	1616062..1616955	No	SPUL_1391	1418802..1419695	Yes	-
SG_1550	1619974..1623714	No	SPUL_1387	1412043..1415783	Yes	-
SG_1567	1641887..1643671	No	SPUL_1368	1392089..1393862	Yes	+
SG_1568	1643668..1646197	Yes	SPUL_1367	1389564..1392092	No	+		putative glycosyl hydrolase
SG_1572	1649657..1649947	Yes	SPUL_1364	1385813..1386104	Yes	-		putative Na+/H+ antiporter
SG_1573	1649950..1650525	Yes	SPUL_1363	1385263..1385813	Yes	-		putative transcriptional regulator
SG_1576	1651496..1651909	Yes	SPUL_1361	1383853..1384266	Yes	+	pqaA	PhoPQ-regulated protein
SG_1577	1651909..1652496	Yes	SPUL_1360	1383265..1383852	No	+		putative transport protein
SG_1592	1665715..1666663	Yes	SPUL_1345	1369110..1370046	Yes	-		putative inner membrane protein
SG_1603	1675213..1676403	No	SPUL_1334	1359369..1360471	Yes	+
SG_1612	1684892..1686271	Yes	SPUL_1323	1349540..1350880	No	-	ydfJ	putative transport protein
SG_1621	1691423..1693611	Yes	SPUL_1315	1342161..1344346	Yes	+		putative dimethyl sulphoxide reductase, chain A1
SG_1625	1697675..1698289	No	SPUL_1311	1337484..1338097	Yes	+
SG_1626	1698594..1699304	Yes	SPUL_1310	1336469..1337179	No	+		ABC-type transport system protein
SG_1634	1706711..1707862	Yes	SPUL_1302	1327911..1329164	No	+	ynfM	putative MFS familty transport protein
SG_1636	1708774..1709196	Yes	SPUL_1299	1326177..1326999	Yes	+		putative protease
SG_1668	1743377..1744237	No	SPUL_1265	1290195..1291056	Yes	-
SG_1679	1753088..1753984	Yes	SPUL_1254	1280448..1281344	No	-	ydhF	putative aldo/keto reductase
SG_1730	1795897..1797675	No	SPUL_1203	1236786..1238535	Yes	-
SG_1731	1797839..1798592	Yes	SPUL_1202	1235839..1236574	Yes	+	ttrB	tetrathionate reductase complex, subunit B
SG_1733	1798593..1799611	Yes	SPUL_1201	1234882..1235838	No	+	ttrC	tetrathionate reductase complex, subunit C
SG_1736	1804227..1804964	Yes	SPUL_1198	1229467..1230204	Yes	+	orf245	putative cytoplasmic protein
SG_1737	1805024..1805917	No	SPUL_1197	1228515..1229408	Yes	+
SG_1742	1810034..1811035	Yes	SPUL_1192	1223397..1224398	Yes	-	ynhG	putative LysM domain protein
SG_1762	1833750..1834514	Yes	SPUL_1171	1199919..1200683	Yes	+	ydiQ	putative electron transfer flavoprotein
SG_1764	1835528..1836811	No	SPUL_1169	1197619..1198905	Yes	+
SG_1767	1839021..1841399	No	SPUL_1166	1193032..1195409	Yes	-
SG_1771	1844154..1845588	Yes	SPUL_1161	1188835..1190277	No	-	ydiU	putative cytoplasmic protein
SG_1812	1884703..1885131	Yes	SPUL_1119	1149248..1149709	No	-	astA	arginine succinyltransferase
SG_1817	1888596..1889939	Yes	SPUL_1113	1144483..1145826	No	+	gdhA	NADP-specific glutamate dehydrogenase
SG_1839	1911514..1912709	Yes	SPUL_1091	1121768..1122963	Yes	-		arylsulfatase regulator
SG_1841	1912941..1913183	Yes	SPUL_1090	1121294..1121538	Yes	+	yeaJ	putative methyl-accepting chemotaxis protein
SG_1863	1926350..1927482	Yes	SPUL_1064	1106994..1108127	No	+		putative inner membrane protein
SG_1871	1933494..1934024	No	SPUL_1056	1100458..1100982	Yes	+
SG_1872	1934107..1935150	No	SPUL_1055	1099333..1100375	Yes	-
SG_1878	1940414..1949615	Yes	Not annotated		No	+		homology with cold shock proteins
SG_1881	1942473..1943262	Yes	SPUL_1045	1091303..1092010	No	+	envF	putative envelope lipoprotein
SG_1897	1960616..1961626	No	SPUL_1027	1072854..1073863	Yes	+
SG_1909	1974994..1975510	Yes	SPUL_1013	1058948..1059487	No	-	ycfJ	putative outer membrane lipoprotein
SG_1918	1981386..1983560	No	SPUL_1005	1050909..1053072	Yes	+
SG_1939	2004307..2005968	Yes	SPUL_0983	1028501..1030162	Yes	-	flgK	hook-filament junction protein 1
SG_1941	2006983..2008080	Yes	SPUL_0981	1026389..1027486	No	-	flgI	putative flagella basal body protein
SG_1954	2017666..2018309	Yes	SPUL_0968	1016160..1016807	No	-	yceH	putative cytoplasmic protein
SG_1969	2030272..2030646	No	SPUL_0952	1003822..1004196	Yes	+
SG_1985	2044032..2044529	Yes	SPUL_0936	989930..990435	Yes	-	ycdY	conserved hypothetical protein (pseudogene)
SG_1986	2044526..2044615	Yes	SPUL_0935	989852..989940	Yes	-	ycdX	putative oxidoreductase component
SG_2032	2085005..2985109	Yes	Not annotated		No	-	yajQ	putative cytoplasmic protein
SG_2038	2088921..2090378	No	SPUL_0886	944149..945676	Yes	-
SG_2044	2095736..2096550	Yes	SPUL_0880	938045..938860	No	-	cbiO	synthesis of vitamin B12 adenosyl cobalamide precursor
SG_2057	2104220..2105359	Yes	SPUL_0868	929236..930375	No	-	cbiD	synthesis of vitamin B12 adenosyl cobalamide precursor
SG_2058	2105359..2105990	Yes	SPUL_0867	928604..929236	No	-	cbiC	synthesis of vitamin B12 adenosyl cobalamide precursor
SG_2062	2108928..2109982	Yes	SPUL_0864	924766..925660	Yes	-	pocR	propanediol utilization protein
SG_2070	2115359..2117199	Yes	SPUL_0857	917389..918930	No	+	pduG	propanediol utilization diol dehydratase reactivation protein
SG_2079	2119728..2120701	Yes	SPUL_0850	913850..914860	No	+	pduO	propanediol utilization B12 related protein
SG_2096	2136046..2138385	Yes	SPUL_0833	896223..898505	Yes	+	sopA	secreted effector protein of Salmonella
SG_2144	2190691..2191905	No	SPUL_0785	842649..843865	Yes	-
SG_2161	2217339..2218750	Yes	SPUL_0764	815805..817216	Yes	+	yegB	putative MFS family transport protein
SG_2166	2222343..2223058	Yes	SPUL_0760	811497..812212	Yes	+		putative inner membrane protein
SG_2167	2223069..2225180	Yes	SPUL_0759	809375..811486	No	+		putative inner membrane protein
SG_2174	2229680..2230732	No	SPUL_0751	803819..804872	Yes	-
SG_2191	2247172..2247700	Yes	SPUL_0734	786850..787380	No	+		hypothetical 16.9 kd lipoprotein precursor
SG_2207	2262530..2263292	Yes	SPUL_0719	771258..772020	Yes	-	yohF	putative oxidoreductase
SG_2216	2271411..2272196	Yes	SPUL_0709	762282..763139	No	+		putative LysR family transcriptional regulator
SG_2225	2279354..2280872	Yes	SPUL_0700	753678..755196	Yes	-	mglA	galactose (methyl-galactoside) transport protein
SG_2251	2306915..2307634	No	SPUL_0672	726973..727661	Yes	+
SG_2253	2308946..2310502	Yes	SPUL_0670	724105..725661	No	+	rtn	putative membrane protein involved in resistance to lambda and N4 phages
SG_2268	2325840..2328207	Yes	SPUL_0654	706161..708767	Yes	-	sspH2	Leucine-rich repeat protein
SG_2271	2328875..2329666	Yes	SPUL_0652	704701..705492	Yes	-		putative tail fiber protein of phage
SG_2292	2347417..2348067	No	SPUL_0627	686825..687475	Yes	-
SG_2300	2361692..2362894	No	SPUL_0618	672001..673202	Yes	-
SG_2301	2362909..2364233	Yes	SPUL_0617	670661..671986	Yes	-		putative permease
SG_2318	2381779..2383068	No	SPUL_0601	651830..653115	Yes	-
SG_2322	2386687..2387335	Yes	SPUL_0597	647537..648211	No	-	yfaZ	putative inner membrane protein
SG_2342	2404572..2405489	No	SPUL_0577	629411..630327	Yes	+
SG_2368	2436514..2438034	No	SPUL_0548	596864..598385	Yes	+
SG_2371	2439856..2441247	No	SPUL_0545	593650..595042	Yes	-
SG_2383	2449425..2450207	No	SPUL_0532	584690..585472	Yes	-
SG_2388	2454687..2456108	Yes	SPUL_0526	578789..580210	Yes	-		putative amino acid transporter
SG_2390	2457807..2459233	Yes	SPUL_0524	575644..577070	Yes	+		putative regulatory protein
SG_2396	2463623..2464537	No	SPUL_0519	570339..571254	Yes	-
SG_2435	2502082..2503473	No	SPUL_0481	531404..532795	Yes	+
SG_2444	2513678..2514919	No	SPUL_0469	519956..521199	Yes	-
SG_2446	2516517..2516517	Yes	SPUL_0469	519956..521199	No	-	yfeA	putative diguanylate cyclase/phosphodiesterase domain 1 containing protein
SG_2456	2526493..2527419	No	SPUL_0458	507455..508381	Yes	-
SG_2475	2544610..2545443	No	SPUL_0437	489431..490264	Yes	-
SG_2479	2548646..2549221	Yes	SPUL_0433	485647..486222	Yes	-		putative outer membrane lipoprotein
SG_2483	2551229..2552128	No	SPUL_0429	482740..483639	Yes	+
SG_2493	2561414..2562253	No	SPUL_0418	472612..473452	Yes	-
SG_2495	2563679..2563978	No	SPUL_0416	470899..471186	Yes	-
SG_2505	2573718..2573948	No	SPUL_0405	460918..461147	Yes	-
SG_2508	2576023..2577321	No	SPUL_0402	457545..458843	Yes	+
SG_2511	2581802..2584915	Yes	SPUL_0399	449951..453064	Yes	+	acrD	RND family aminoglycoside/multidrug efflux pump
SG_2524	2596792..2597979	No	SPUL_0386	436911..438074	Yes	-
SG_2535	2610141..2612354	No	SPUL_0374	422511..424723	Yes	-
SG_2545	2619296..2625359	Yes	SPUL_0367	409882..415569	No	-	shdA	C-terminal region of AIDA-like protein
SG_2547	2626053..2633355	Yes	SPUL_0366	401871..409179	Yes	-	ratB	putative outer membrane protein
SG_2551	2640255..2642448	Yes	SPUL_0362	393894..395775	Yes	-	sinH	SinH
SG_2583	2678021..2679065	Yes	SPUL_0327	356965..358009	Yes	+	asrA	anaerobic sulfide reductase
SG_2587	2680912..2681897	Yes	SPUL_0324	354131..355117	No	-		putative inner membrane protein
SG_2629	2728338..2728925	No	SPUL_0280	307099..307686	Yes	+
SG_2633	2731735..2732154	No	SPUL_0276	303871..304289	Yes	+
SG_2669	2783490..2785669	Yes	SPUL_2758	2769997..2772177	No	+		putative ABC transporter transmembrane region
SG_2675	2789963..2791074	No	SPUL_2761-62	2777095..2776472; 2777583..2777317	Yes	-
SG_2677	2789864..2791533	Yes	SPUL_2763	2777926..2778042	No	+	tnpA_3	transposase for IS200
SG_2680	2797121..2798366	Yes	SPUL_2767	2783630..2784875	Yes	+	iroD	enterochelin esterase-like protein (Fes)
SG_2684	2802581..2803633	Yes	SPUL_2771	2789091..2790191	No	-		pipB-like protein
SG_2688	2806993..2808005	Yes	SPUL_2776	2793503..2794516	No	-	nxiA	putative nickel transporter
SG_2691	2810369..2811346	No	SPUL_2779	2796881..2797859	Yes	+
SG_2695	2814624..2815885	Yes	SPUL_2784	2801137..2802398	Yes	+	ygaF	putative sarcosine oxidase-like protein
SG_2698	2817370..2818659	No	SPUL_2786	2803787..2805070	Yes	+
SG_2705	2822994..2823395	Yes	SPUL_2794	2809415..2809816	Yes	-	stpA	DNA-binding protein with chaperone activity
SG_2708	2825050..2825415	Yes	SPUL_2798	2811510..2811836	Yes	+	ygaM	putative inner membrane protein
SG_2709	2825499..2826833	No	SPUL_2799	2811920..2813254	Yes	-
SG_2717	2832911..2833975	No	SPUL_2807	2819335..2820399	Yes	+
SG_2723	2838732..2840269	Yes	SPUL_2813	2825156..2826694	Yes	+	emrB	putative MFS superfamily multidrug transport protein
SG_2735	2853798..2854361	No	SPUL_2826	2840228..2840792	Yes	+
SG_2745	2863222..2865462	No	SPUL_2836	2849659..2851898	Yes	-
SG_2803	2920699..2920897	Yes	SPUL_2898	2907241..2907357	No	+		putative transposase
SG_2833	2946308..2947018	No	SPUL_2929	2932768..2933479	Yes	-
SG_2835	2947539..2947895	No	SPUL_2931	2934000..2934279	Yes	-
SG_2840	2952422..2952718	No	SPUL_2936	2938883..2939176	Yes	-
SG_2847	2958212..2960875	Yes	SPUL_2943	2944673..2947225	No	-	ygcB	putative helicase
SG_2867	2984292..2985587	No	SPUL_2965	2970500..2971796	Yes	-
SG_2868	2985645..2988401	No	SPUL_2966	2971854..2974611	Yes	+
SG_2869	2988445..2989587	Yes	SPUL_2967	2974655..2975797	No	-		putative glycerate kinase 2
SG_2870	2989665..2991005	Yes	SPUL_2968	2975875..2977215	No	-	gudD	d-glucarate dehydratase
SG_2871	2991026..2992367	Yes	SPUL_2969	2977236..2978577	Yes	-	ygcY	putative d-glucarate dehydratase
SG_2914	3042507..3043202	No	SPUL_3016	3028717..3029414	Yes	+
SG_2924	3054082..3054789	No	SPUL_3027	3040319..3041027	Yes	-
SG_2926	3056669..3057430	Yes	SPUL_3030	3042912..3043673	No	-	kduD	2-deoxy-D-gluconate 3-dehydrogenase
SG_2930	3060995..3061150	Yes	Not annotated		No	+		putative inner membrane protein
SG_2941	3071381..3071794	No	SPUL_3045	3057624..3057895	Yes	-
SG_2999	3129687..3130694	Yes	SPUL_3107	3115813..3116820	No	-	yggM	putative periplasmic protein
SG_3008	3138119..3140250	Yes	SPUL_3118	3124245..3126376	Yes	-	speC	ornithine decarboxylase isozyme
SG_3022	3152851..3154152	No	SPUL_3132	3138977..3140278	Yes	-
SG_3033	3167686..3169541	Yes	SPUL_3145	3153812..3155668	No	-	gsp	glutathionylspermidine synthetase
SG_3035	3169768..3170633	Yes	SPUL_3146	3155895..3156760	Yes	+	yghU	putative glutathione S-transferase
SG_3050	3182385..3182908	Yes	SPUL_3161	3168512..3169023	Yes	-		putative ATP-dependent RNA helicase-like protein
SG_3063	3191918..3193219	No	SPUL_3174	3177892..3179346	Yes	+
SG_3068	3198450..3199757	No	SPUL_3180	3184577..3185885	Yes	+
SG_3072	3204651..3205517	Yes	SPUL_3184	3190779..3191645	No	-		putative bacterial regulatory helix-turn-helix protein
SG_3119	3256339..3257337	Yes	SPUL_3236	3242468..3243466	Yes	+	ygjR	putative dehydrogenase
SG_3121	3258831..3260075	Yes	SPUL_3238	3244960..3246204	No	+	ygjU	putative dicarboxylate permease
SG_3128	3263286..3263771	No	SPUL_3245	3249416..3249902	Yes	+
SG_3135	3268692..3270023	No	SPUL_3252	3254823..3256154	Yes	-
SG_3136	3270338..3271701	Yes	SPUL_3253	3256483..3257846	Yes	-	tdcG	L-serine deaminase
SG_3236	3372530..3373654	No	SPUL_3356	3358676..3359801	Yes	-
SG_3282	3421248..3424360	Yes	SPUL_3402	3406638..3409751	No	+	acrF	RND family multidrug transport protein
SG_3297	3447295..3449027	Yes	SPUL_3539	3570411..3572143	Yes	+	yijP	putative integral membrane protein
SG_3306	3455344..3457845	Yes	SPUL_3546	3578472..3580961	No	+	ptsA	general PTS family enzyme I
SG_3348	3504221..3505813	No	SPUL_3592	3627381..3628931	Yes	+
SG_3350	3506267..3506404	Yes	SPUL_3594	3629385..3629516	No	-		putative cytoplasmic protein
SG_3351	3506414..3506584	No	SPUL_3595	3629532..3629704	Yes	-
SG_3354	3508517..3509475	Yes	SPUL_3598	3631637..3632596	No	-		putative sugar kinase
SG_3365	3518828..3519580	Yes	SPUL_3609	3641949..3642638	No	-	yiiM	putative cytoplasmic protein
SG_3372	3525844..3526691	Yes	SPUL_3618	3648965..3649813	No	-	rhaR	positive regulator for rhaRS operon
SG_3377	3531790..3532937	Yes	SPUL_3623	3654912..3656059	Yes	+		putative iron-containing alcohol dehydrogenase
SG_3384	3536574..3537594	Yes	SPUL_3630	3659696..3660716	Yes	+		putative inner membrane lipoprotein
SG_3387	3538893..3541943	No	SPUL_3632	3662015..3665065	Yes	+
SG_3388	3541956..3542858	No	SPUL_3633	3665078..3665981	Yes	+
SG_3401	3550980..3551876	Yes	SPUL_3647	3674094..3674990	No	-	yihV	putative sugar kinase
SG_3403	3552960..3553838	Yes	SPUL_3650	3676074..3676529	No	+	yihT	putative aldolase
SG_3411	3563126..3563734	No	SPUL_3658	3685446..3686432	Yes	+
SG_3421	3575719..3576215	Yes	SPUL_3669	3698417..3698910	Yes	-	yihI	putative cytoplasmic protein
SG_3440	3601030..3601803	No	SPUL_3418	3427009..3427781	Yes	-
SG_3449	3608774..3609737	Yes	SPUL_3428	3434752..3435780	No	-		putative cytoplasmic protein
SG_3466	3634724..3636175	No	SPUL_3446	3460806..3462258	Yes	-
SG_3520	3695203..3695427	Yes	SPUL_3503	3521331..3521555	No	-	rffH	glucose-1-phosphate thymidyl transferase
SG_3531	3708561..3708671	Yes	Not annotated		No	-		putative inner membrane protein
SG_3541	3717604..3719250	No	SPUL_3523	3543732..3545379	Yes	-
SG_3551	3735029..3736534	Yes	SPUL_3685	3719568..3721119	Yes	-	rbsA	D-ribose high-affinity transport protein
SG_3556	3742336..3743328	Yes	SPUL_3690	3726876..3727868	No	-	asnA	asparagine synthetase A
SG_3575	3762472..3763844	Yes	SPUL_3712	3747013..3748386	No	+		putative phosphotransferase system fructose-specific component IIB
SG_3599	3787616..3788878	Yes	SPUL_3734	3772179..3773442	Yes	-		putative permease
SG_3606	3795047..3797781	Yes	SPUL_3741	3779611..3782297	Yes	-	torS	sensory kinase in multi-component regulatory system with TorR (regulator) and TorT (periplasmic sensor)
SG_3608	3797861..3798901	No	SPUL_3743	3782425..3783357	Yes	+
SG_3611	3800870..3803422	No	SPUL_3744	3783357..3784338	Yes	+
SG_3621	3810868..3811920	No	SPUL_3754	3791785..3792742	Yes	+
SG_3660	3849003..3850112	No	SPUL_3794	3829847..3830956	Yes	+
SG_3663	3852062..3852956	Yes	SPUL_3797	3832906..3833853	No	-	yicL	putative permease
SG_3674	3865492..3865623	Yes	SPUL_3808	3846239..3846412	No	+		putative transposase
SG_3676	3867001..3868533	Yes	SPUL_3811	3848095..3849280	Yes	-	sugR	ATP binding protein
SG_3681	3870266..3871647	Yes	SPUL_3814	3851014..3852395	Yes	+	yicJ	putative GPH family transport protein
SG_3716	3906119..3906927	Yes	SPUL_3849	3886866..3887675	No	+	rfaZ	lipopolysaccharide core biosynthesis protein
SG_3733	3923499..3924809	No	SPUL_3866	3904247..3905557	Yes	-
SG_3738A	3929969..3931640	Yes	SPUL_3872	3910717..3912372	No	-	lldP	LctP transporter
SG_3756	3954913..3956408	Yes	SPUL_3891	3935386..3936882	No	-	lyxK	cryptic L-xylulose kinase
SG_3767	3964807..3966818	Yes	SPUL_3901	3945287..3947314	No	-	malS	alpha-amylase
SG_3774	3972987..3973982	Yes	SPUL_3909	3953483..3954478	No	-	yiaH	putative inner membrane protein
SG_3782	3979459..3979944	Yes	Not annotated		No	+		putative acetyltransferase
SG_3795	3991032..3993559	Yes	SPUL_3929	3971518..3974046	Yes	+	lpfC	long polar fimbrial outer membrane usher protein
SG_3798	3994662..3995189	No	SPUL_3931	3975149..3975675	Yes	+
SG_3800	3997411..3997410	Yes	SPUL_3933	3978898..3977897	No	-		putative bacterial regulatory protein
SG_3803	4001623..4003230	Yes	SPUL_3937	3982138..3983718	No	+	dppA	dipeptide transport protein
SG_3806	4005327..4006299	Yes	SPUL_3941	3985815..3986798	No	+	dppD	dipeptide transport protein
SG_3809	4007410..4008708	Yes	SPUL_3943	3987909..3989207	No	-	yhjV	putative HAAAP family transport protein
SG_3810	4008826..4009058	Yes	SPUL_3944	3989325..3989465	No	-		cystathionine gamma-synthase
SG_3811	4009086..4009223	Yes	SPUL_3945	3989462..3989722	No	-		putative inner membrane protein
SG_3812	4009540..4001219	Yes	SPUL_3947	3991718..3990039	Yes	-	bcsG	putative endoglucanase
SG_3816	4013424..4014176	Yes	SPUL_3952	3993923..3994675	No	+	yhjQ	putative ATPase involved in chromosome partitioning
SG_3825	4030231..4030998	No	SPUL_3962	4010730..4011497	Yes	+
SG_3826	4031108..4033168	Yes	SPUL_3963	4011607..4013667	No	+	yhjG	putative inner membrane protein
SG_3830	4037512..4038110	Yes	SPUL_3967	4018011..4018609	Yes	+	yhjB	putative transcriptional regulator
SG_3851	4061883..4064624	No	SPUL_3989	4042383..4045124	Yes	+
SG_3887	4097204..4098237	Yes	SPUL_4029	4077763..4078737	No	-		putative phosphotriesterase
SG_3898	4109578..4111712	Yes	SPUL_4042	4090077..4092211	Yes	+	glgB	1,4-alpha-glucan branching enzyme
SG_3901	4113700..4114984	Yes	SPUL_4044	4094199..4095483	Yes	+	glgC	glucose-1-phosphate adenylyltransferase
SG_3904	4114984..4116421	Yes	SPUL_4045	4095483..4096766	No	+	glgA	glycogen synthase
SG_3943	4165297..4167429	No	SPUL_4086	4145594..4147727	Yes	-
SG_3959	4181877..4187649	Yes	SPUL_4102	4162176..4167824	No	-	bigA	putative surface-exposed virulence protein
SG_3981	4207733..4209539	Yes	SPUL_4125	4187917..4189723	Yes	+	kefB	CPA2 family K+:H+ antiporter
SG_4033	4239945..4241068	Yes	SPUL_4176	4220130..4221253	Yes	+	smf	putative protein involved in DNA uptake
SG_4059	4270905..4271633	No	SPUL_4206	4251254..4251981	Yes	-
SG_4060	4272215..4272821	Yes	Not annotated		No	-		putative inner membrane protein
SG_4070	4282783..4284327	No	SPUL_4217	4263132..4264675	Yes	-
SG_4107	4337509..4339103	Yes	SPUL_4256	4317859..4319460	No	+	yjcC	putative diguanylate cyclase/phosphodiesterase
SG_4126	4356703..4357191	No	SPUL_4273	4337040..4337541	Yes	+
SG_4130	4360487..4362634	No	SPUL_4277	4340846..4342993	Yes	-
SG_4144	4378974..4380404	No	SPUL_4291	4359333..4360710	Yes	+
SG_4145	4380511..4342158	Yes	SPUL_4292	4362464..4360817	Yes	-	fumB	fumarase B
SG_4146	4382254..4383593	Yes	SPUL_4293	4362560..4363900	No	-	dcuB	Dcu family anaerobic C4-dicarboxylate transporter
SG_4150	4387045..4389474	Yes	SPUL_4297	4367577..4369620	Yes	+		putative anaerobic dimethyl sulfoxide reductase, subunit A
SG_4157	4395322..4395609	No	SPUL_4306	4375468..4375739	Yes	-
SG_4170	4406455..4407692	Yes	SPUL_4321	4386600..4387857	Yes	-	yjeH	putative transporter
SG_4175	4410597..4411454	Yes	SPUL_4325	4390740..4391597	No	-	yjeJ	putative inner membrane protein
SG_4178	4413432..4413566	No	SPUL_4328	4393533..4393708	Yes	+
SG_4195	4430447..4431586	No	SPUL_4345	4410589..4411744	Yes	-
SG_4197	4431585..4433131	Yes	SPUL_4346	4411731..4413274	Yes	+	yjeF	putative sugar kinase
SG_4200	4434910..4436766	No	SPUL_4349	4415053..4416910	Yes	+
SG_4211	4448092..4448790	No	SPUL_4361	4428236..4428934	Yes	+
SG_4214	4450534..4450931	Yes	SPUL_4364	4430678..4431076	No	+	yjfL	putative inner membrane protein
SG_4218	4452830..4454432	Yes	SPUL_4367	4432975..4434597	No	+	aidB	putative acyl-CoA dehydrogenase
SG_4254	4482077..4483810	No	SPUL_4401	4462238..4463972	Yes	+
SG_4258	4489189..4490352	Yes	SPUL_4405	4469354..4470517	No	-		putative imidazolonepropionase and related amidohydrolases
SG_4272	4501693..4502433	Yes	SPUL_4420	4481861..4482601	No	+		putative periplasmic protein
SG_4276	4504961..4505425	No	SPUL_4424	4485129..4485597	Yes	-
SG_4279	4509097..4509742	Yes	SPUL_4427	4488307..4489914	No	-	treC	trehalose- 6-P hydrolase
SG_4283	4515503..4515949	Yes	SPUL_4432	4495675..4496121	No	-		putative transposase
SG_4292	4522317..4523537	Yes	SPUL_4442	4502489..4503709	No	-	arcA	putative arginine deiminase
SG_4306	4538722..4539942	No	SPUL_4458	4518912..4519518	Yes	-
SG_4307	4540103..4540867	No	SPUL_4459	4519510..4520195	Yes	-
SG_4317	4546581..4547418	Yes	SPUL_4468	4526417..4526950	No	-		putative transposase
SG_4327	4556750..4557604	Yes	SPUL_4483	4536385..4536933	Yes	+		putative integrase core domain protein
SG_4330	4560491..4562122	No	SPUL_4486	4539820..4541445	Yes	-
SG_4333	4563832..4564718	Yes	SPUL_4490	4543161..4544072	No	+		putative cytoplasmic protein
SG_4334	4564923..4565384	Yes	SPUL_4492	4544277..4544738	No	+		putative inner membrane or exported
SG_4341	4570426..4571334	No	SPUL_4500	4549785..4550693	Yes	-
SG_4348A	4580256..4580699	Yes	Not annotated		No	+		putative NAD-dependent aldehyde dehydrogenase
SG_4367	4601325..4602104	No	SPUL_4529	4580684..4581464	Yes	+
SG_4413	4649003..4650050	Yes	SPUL_4579	4628379..4629426	Yes	-	sthE	putative major fimbrial subunit
SG_4415	4650666..4653204	Yes	SPUL_4581	4630042..4632471	No	-	sthB	putative fimbrial usher protein
SG_4416	4653250..4653933	Yes	SPUL_4582	4632625..4633287	Yes	-	sthA	putative fimbrial chaparone protein
